# Supplementary material for: Crystal structure of di­aqua­bis­(4-tert-butyl­benzoato-κO)bis­(nicotinamide-κN 1)cobalt(II) dihydrate
Source: Acta Crystallogr E Crystallogr Commun. 2016 Jun 3;72(Pt 7):888–91. doi: 10.1107/S2056989016008689 (PMC4992899; doi:10.1107/S2056989016008689)
Supplement: Supplementary file 1 [file e-72-00888-sup1.cif]

##############################################################################
#                                                                            #
# This CIF contains the data in a paper accepted for publication in          #
# Acta Crystallographica Section E. It conforms to the requirements of       #
# Notes for Authors for Acta Crystallographica Section E, and has been       #
# peer reviewed under the auspices of the IUCr Commission on Journals.       #
#                                                                            #
# Full details of the Crystallographic Information File format               #
# are given in the paper "The Crystallographic Information File (CIF):       #
# a New Standard Archive File for Crystallography" by S. R. Hall, F. H.      #
# Allen and I. D. Brown [Acta Cryst. (1991), A47, 655-685].                  #
#                                                                            #
# The current version of the core CIF dictionary is obtainable from          #
# ftp://ftp.iucr.org/pub/cif_core.dic.                                       #
#                                                                            #
# Software is freely available for graphical display of the structure(s)     #
# in this CIF. For information consult the CIF software page                 #
# http://www.iucr.org/resources/cif/software.                                #
#                                                                            #
# This file may be used for bona fide research purposes within the           #
# scientific community so long as proper attribution is given to the journal # 
# article from which it was obtained.                                        #
#                                                                            #
##############################################################################
data_I
_database_code_depnum_ccdc_archive 'CCDC 1482507'
_audit_creation_method     'SHELXL-2014/7'
_chemical_name_systematic
;\
Diaquabis(4-<i>tert</i>-butylbenzoato-\k<i>O</i>)bis(nicotinamide-\
\k<i>N</i>^1^)cobalt(II) dihydrate
;
_chemical_name_common     ?
_chemical_formula_moiety     'C34 H42 Co N4 O8, 2(H2 O)'
_chemical_formula_sum     'C34 H46 Co N4 O10'
_chemical_formula_iupac     '[Co (C11 H13 O2)2 (C6 H6 N2 O)2 (H2 O)2], 2H2 O'
_chemical_formula_weight     729.69
_chemical_melting_point     ?
_shelx_space_group_comment
;
The symmetry employed for this shelxl refinement is uniquely defined
by the following loop, which should always be used as a source of
symmetry information in preference to the above space-group names.
They are only intended as comments.
;
_space_group_crystal_system     triclinic
_space_group_name_H-M_alt     'P -1'
_space_group_name_Hall     '-P 1'
loop_
    _space_group_symop_operation_xyz
    'x, y, z'
    '-x, -y, -z'
_cell_length_a     7.9608(5)
_cell_length_b     10.0679(6)
_cell_length_c     12.3007(7)
_cell_angle_alpha     72.087(2)
_cell_angle_beta     74.841(3)
_cell_angle_gamma     78.660(3)
_cell_volume     898.17(9)
_cell_formula_units_Z     1
_cell_measurement_reflns_used     9878
_cell_measurement_theta_min     2.39
_cell_measurement_theta_max     28.37
_cell_measurement_temperature     296(2)
_exptl_crystal_description     prism
_exptl_crystal_colour     'pink'
_exptl_crystal_size_max     0.45
_exptl_crystal_size_mid     0.34
_exptl_crystal_size_min     0.28
_exptl_crystal_density_diffrn     1.349
_exptl_crystal_density_meas     ?
_exptl_crystal_density_method     ?
_exptl_crystal_F_000     385
_exptl_absorpt_coefficient_mu     0.538
_exptl_absorpt_correction_type     multi-scan
_exptl_absorpt_process_details
;
(<i>SADABS</i>; Bruker, 2012)
;
_shelx_estimated_absorpt_T_min     ?
_shelx_estimated_absorpt_T_max     ?
_exptl_absorpt_correction_T_min     0.80
_exptl_absorpt_correction_T_max     0.86
_diffrn_ambient_temperature     296(2)
_diffrn_radiation_type     MoK\a
_diffrn_radiation_wavelength     0.71073
_diffrn_measurement_device_type     'Bruker SMART BREEZE CCD'
_diffrn_measurement_method     '\f and \w scans'
_diffrn_detector_area_resol_mean     ?
_diffrn_reflns_number     19515
_diffrn_reflns_av_R_equivalents     0.0239
_diffrn_reflns_theta_min     1.782
_diffrn_reflns_theta_max     28.385
_diffrn_reflns_theta_full     25.242
_diffrn_measured_fraction_theta_max     0.993
_diffrn_measured_fraction_theta_full     0.999
_diffrn_reflns_limit_h_min     -10
_diffrn_reflns_limit_h_max     10
_diffrn_reflns_limit_k_min     -13
_diffrn_reflns_limit_k_max     13
_diffrn_reflns_limit_l_min     -16
_diffrn_reflns_limit_l_max     16
_refine_special_details
;
 Refined as a 2-component inversion twin.
;
_reflns_number_total     4491
_reflns_number_gt     4226
_reflns_threshold_expression     'I > 2\s(I)'
_refine_ls_structure_factor_coef     Fsqd
_refine_ls_matrix_type     full
_refine_ls_R_factor_all     0.0384
_refine_ls_R_factor_gt     0.0358
_refine_ls_wR_factor_gt     0.0982
_refine_ls_wR_factor_ref     0.1014
_refine_ls_goodness_of_fit_ref     1.036
_refine_ls_restrained_S_all     1.038
_refine_ls_number_reflns     4491
_refine_ls_number_parameters     276
_refine_ls_number_restraints     156
_refine_ls_hydrogen_treatment     mixed
_refine_ls_weighting_scheme     calc
_refine_ls_weighting_details
              'w=1/[\s^2^(Fo^2^)+(0.0645P)^2^+0.2513P] where P=(Fo^2^+2Fc^2^)/3'
_atom_sites_solution_hydrogens     mixed
_atom_sites_solution_primary     ?
_atom_sites_solution_secondary     ?
_refine_ls_shift/su_max     0.000
_refine_ls_shift/su_mean     0.000
_refine_diff_density_max     0.569
_refine_diff_density_min     -0.201
_refine_ls_extinction_method     none
_refine_ls_extinction_coef     .
loop_
    _atom_type_symbol
    _atom_type_description
    _atom_type_scat_dispersion_real
    _atom_type_scat_dispersion_imag
    _atom_type_scat_source
    'C' 'C' 0.0030 0.0020
                         'International Tables Vol C Tables 4.2.6.8 and 6.1.1.4'
    'H' 'H' 0.0000 0.0000
                         'International Tables Vol C Tables 4.2.6.8 and 6.1.1.4'
    'Co' 'Co' 0.3490 0.9720
                         'International Tables Vol C Tables 4.2.6.8 and 6.1.1.4'
    'N' 'N' 0.0060 0.0030
                         'International Tables Vol C Tables 4.2.6.8 and 6.1.1.4'
    'O' 'O' 0.0110 0.0060
                         'International Tables Vol C Tables 4.2.6.8 and 6.1.1.4'
_computing_data_collection
;
<i>APEX2</i> (Bruker, 2012)
;
_computing_cell_refinement
;
<i>SAINT</i> (Bruker, 2012)
;
_computing_data_reduction
;
<i>SAINT</i> (Bruker, 2012)
;
_computing_structure_solution
;
<i>SHELXS97</i> (Sheldrick, 2008)
;
_computing_structure_refinement
;
<i>SHELXL2014</i> (Sheldrick, 2015)
;
_computing_molecular_graphics
;
<i>ORTEP-3 for Windows</i> (Farrugia, 2012)
;
_computing_publication_material
;
WinGX (Farrugia, 2012) and PLATON (Spek, 2009)
;
loop_
    _atom_site_type_symbol
    _atom_site_label
    _atom_site_fract_x
    _atom_site_fract_y
    _atom_site_fract_z
    _atom_site_U_iso_or_equiv
    _atom_site_adp_type
    _atom_site_calc_flag
    _atom_site_occupancy
    _atom_site_disorder_assembly
    _atom_site_disorder_group
    Co Co1 0.0000 0.0000 0.0000 0.02676(9) Uani d 1 . .
    O O1 -0.15897(14) 0.14320(12) 0.21665(11) 0.0417(3) Uani d 1 . .
    O O2 0.08538(13) 0.01768(10) 0.14429(9) 0.0325(2) Uani d 1 . .
    O O3 0.43372(17) 0.35986(12) -0.03048(13) 0.0529(3) Uani d 1 . .
    O O4 0.26754(14) -0.04949(12) -0.07344(10) 0.0366(2) Uani d 1 . .
    H H41 0.256(4) -0.078(3) -0.131(2) 0.074(8) Uiso d 1 . .
    H H42 0.350(3) -0.001(2) -0.0935(19) 0.054(6) Uiso d 1 . .
    O O5 0.54025(18) 0.12406(16) -0.13794(15) 0.0559(3) Uani d 1 . .
    H H51 0.523(4) 0.181(3) -0.100(2) 0.071(8) Uiso d 1 . .
    H H52 0.645(4) 0.079(3) -0.140(2) 0.072(7) Uiso d 1 . .
    N N1 0.01589(15) 0.22272(12) -0.07666(10) 0.0299(2) Uani d 1 . .
    N N2 0.3410(2) 0.58855(14) -0.10004(14) 0.0436(3) Uani d 1 . .
    H H21 0.269(3) 0.651(2) -0.1300(18) 0.045(5) Uiso d 1 . .
    H H22 0.419(3) 0.607(2) -0.0731(18) 0.050(5) Uiso d 1 . .
    C C1 -0.00106(18) 0.09283(13) 0.21156(12) 0.0303(3) Uani d 1 . .
    C C2 0.09212(18) 0.12971(14) 0.28796(12) 0.0303(3) Uani d 1 . .
    C C3 -0.0038(2) 0.16117(19) 0.39080(14) 0.0413(3) Uani d 1 . .
    H H3 -0.1233 0.1536 0.4137 0.050 Uiso calc 1 . .
    C C4 0.0758(2) 0.2035(2) 0.45931(14) 0.0440(4) Uani d 1 . .
    H H4 0.0090 0.2227 0.5283 0.053 Uiso calc 1 . .
    C C5 0.2529(2) 0.21823(16) 0.42790(13) 0.0354(3) Uani d 1 . .
    C C6 0.3480(2) 0.18731(19) 0.32456(14) 0.0420(3) Uani d 1 . .
    H H6 0.4670 0.1966 0.3010 0.050 Uiso calc 1 . .
    C C7 0.2693(2) 0.14291(18) 0.25570(14) 0.0388(3) Uani d 1 . .
    H H7 0.3362 0.1219 0.1874 0.047 Uiso calc 1 . .
    C C8 0.3378(3) 0.2695(2) 0.50365(16) 0.0508(4) Uani d 1 . .
    C C9 0.14714(17) 0.27411(13) -0.06047(12) 0.0293(3) Uani d 1 . .
    H H9 0.2224 0.2129 -0.0154 0.035 Uiso calc 1 . .
    C C10 0.17772(17) 0.41344(13) -0.10698(12) 0.0295(3) Uani d 1 . .
    C C11 0.0657(2) 0.50459(15) -0.17403(14) 0.0401(3) Uani d 1 . .
    H H11 0.0817 0.5989 -0.2066 0.048 Uiso calc 1 . .
    C C12 -0.0706(2) 0.45268(17) -0.19165(16) 0.0450(4) Uani d 1 . .
    H H12 -0.1478 0.5117 -0.2363 0.054 Uiso calc 1 . .
    C C13 -0.09077(19) 0.31202(16) -0.14208(14) 0.0369(3) Uani d 1 . .
    H H13 -0.1824 0.2780 -0.1548 0.044 Uiso calc 1 . .
    C C14 0.32848(19) 0.45316(15) -0.07695(13) 0.0340(3) Uani d 1 . .
    C C15A 0.5284(5) 0.2569(7) 0.4716(4) 0.0837(17) Uani d 0.631(5) A 1
    H H15A 0.5709 0.2910 0.5229 0.126 Uiso calc 0.631(5) A 1
    H H15B 0.5752 0.1600 0.4785 0.126 Uiso calc 0.631(5) A 1
    H H15C 0.5648 0.3115 0.3924 0.126 Uiso calc 0.631(5) A 1
    C C16A 0.2846(6) 0.1834(5) 0.6339(3) 0.0748(12) Uani d 0.631(5) A 1
    H H16A 0.1591 0.1899 0.6574 0.112 Uiso calc 0.631(5) A 1
    H H16B 0.3333 0.0867 0.6420 0.112 Uiso calc 0.631(5) A 1
    H H16C 0.3288 0.2208 0.6825 0.112 Uiso calc 0.631(5) A 1
    C C17A 0.2534(7) 0.4241(4) 0.5014(5) 0.0908(16) Uani d 0.631(5) A 1
    H H17A 0.1279 0.4279 0.5229 0.136 Uiso calc 0.631(5) A 1
    H H17B 0.2935 0.4546 0.5558 0.136 Uiso calc 0.631(5) A 1
    H H17C 0.2869 0.4845 0.4240 0.136 Uiso calc 0.631(5) A 1
    C C15B 0.4753(14) 0.3681(10) 0.4200(7) 0.091(3) Uani d 0.369(5) A 2
    H H15D 0.5405 0.3276 0.3578 0.137 Uiso calc 0.369(5) A 2
    H H15E 0.4156 0.4587 0.3877 0.137 Uiso calc 0.369(5) A 2
    H H15F 0.5542 0.3784 0.4632 0.137 Uiso calc 0.369(5) A 2
    C C16B 0.4717(11) 0.1305(9) 0.5576(7) 0.082(2) Uani d 0.369(5) A 2
    H H16D 0.5515 0.0987 0.4946 0.122 Uiso calc 0.369(5) A 2
    H H16E 0.5368 0.1557 0.6023 0.122 Uiso calc 0.369(5) A 2
    H H16F 0.4044 0.0564 0.6073 0.122 Uiso calc 0.369(5) A 2
    C C17B 0.2288(10) 0.3074(12) 0.5999(7) 0.090(3) Uani d 0.369(5) A 2
    H H17D 0.2967 0.3374 0.6399 0.135 Uiso calc 0.369(5) A 2
    H H17E 0.1412 0.3830 0.5747 0.135 Uiso calc 0.369(5) A 2
    H H17F 0.1729 0.2281 0.6518 0.135 Uiso calc 0.369(5) A 2
loop_
    _atom_site_aniso_label
    _atom_site_aniso_U_11
    _atom_site_aniso_U_22
    _atom_site_aniso_U_33
    _atom_site_aniso_U_12
    _atom_site_aniso_U_13
    _atom_site_aniso_U_23
    Co1 0.02694(14) 0.02236(13) 0.03728(15) -0.00481(9) -0.01280(10)
                                                                    -0.01105(10)
    O1 0.0366(5) 0.0437(6) 0.0567(6) 0.0021(4) -0.0211(5) -0.0259(5)
    O2 0.0361(5) 0.0291(5) 0.0401(5) -0.0013(4) -0.0162(4) -0.0154(4)
    O3 0.0533(7) 0.0294(5) 0.0910(10) -0.0043(5) -0.0420(7) -0.0158(6)
    O4 0.0302(5) 0.0389(5) 0.0487(6) -0.0064(4) -0.0110(4) -0.0197(5)
    O5 0.0414(7) 0.0568(8) 0.0854(10) -0.0030(6) -0.0214(6) -0.0372(8)
    N1 0.0303(5) 0.0258(5) 0.0378(6) -0.0059(4) -0.0104(4) -0.0106(4)
    N2 0.0476(7) 0.0267(6) 0.0647(9) -0.0104(5) -0.0248(7) -0.0099(6)
    C1 0.0350(6) 0.0248(6) 0.0360(6) -0.0051(5) -0.0140(5) -0.0089(5)
    C2 0.0351(6) 0.0260(6) 0.0353(6) -0.0028(5) -0.0144(5) -0.0111(5)
    C3 0.0325(7) 0.0567(10) 0.0414(7) -0.0098(6) -0.0072(6) -0.0207(7)
    C4 0.0404(8) 0.0611(10) 0.0385(7) -0.0075(7) -0.0064(6) -0.0260(7)
    C5 0.0401(7) 0.0365(7) 0.0369(7) -0.0065(6) -0.0135(6) -0.0147(6)
    C6 0.0333(7) 0.0573(10) 0.0456(8) -0.0113(6) -0.0085(6) -0.0248(7)
    C7 0.0359(7) 0.0482(8) 0.0405(7) -0.0050(6) -0.0081(6) -0.0241(6)
    C8 0.0584(10) 0.0606(11) 0.0498(9) -0.0158(8) -0.0206(8) -0.0256(8)
    C9 0.0306(6) 0.0234(6) 0.0379(6) -0.0043(5) -0.0129(5) -0.0087(5)
    C10 0.0327(6) 0.0237(6) 0.0358(6) -0.0055(5) -0.0092(5) -0.0109(5)
    C11 0.0482(8) 0.0241(6) 0.0502(8) -0.0063(6) -0.0196(7) -0.0046(6)
    C12 0.0478(8) 0.0339(7) 0.0568(9) -0.0013(6) -0.0302(7) -0.0036(7)
    C13 0.0346(7) 0.0348(7) 0.0476(8) -0.0063(5) -0.0178(6) -0.0112(6)
    C14 0.0348(7) 0.0276(6) 0.0445(7) -0.0075(5) -0.0111(6) -0.0126(5)
    C15A 0.0529(18) 0.143(5) 0.089(3) -0.029(2) -0.0157(17) -0.069(3)
    C16A 0.093(3) 0.098(3) 0.0494(16) -0.026(2) -0.0322(17) -0.0201(17)
    C17A 0.129(4) 0.059(2) 0.123(4) -0.003(2) -0.069(3) -0.049(2)
    C15B 0.136(6) 0.098(5) 0.075(4) -0.070(5) -0.032(4) -0.030(3)
    C16B 0.084(4) 0.098(5) 0.084(4) -0.007(3) -0.053(4) -0.029(3)
    C17B 0.077(4) 0.144(8) 0.087(4) -0.002(4) -0.026(3) -0.085(6)
_geom_special_details
;
 All esds (except the esd in the dihedral angle between two l.s. planes)
 are estimated using the full covariance matrix.  The cell esds are taken
 into account individually in the estimation of esds in distances, angles
 and torsion angles; correlations between esds in cell parameters are only
 used when they are defined by crystal symmetry.  An approximate (isotropic)
 treatment of cell esds is used for estimating esds involving l.s. planes.
;
loop_
    _geom_bond_atom_site_label_1
    _geom_bond_atom_site_label_2
    _geom_bond_site_symmetry_2
    _geom_bond_distance
    _geom_bond_publ_flag
    Co1 O2 . 2.1252(9) yes
    Co1 O2 2 2.1252(9) ?
    Co1 O4 . 2.1104(11) yes
    Co1 O4 2 2.1103(11) ?
    Co1 N1 . 2.1638(11) yes
    Co1 N1 2 2.1638(11) ?
    O1 C1 . 1.2526(17) ?
    O2 C1 . 1.2702(16) ?
    O3 C14 . 1.2335(19) ?
    O4 H41 . 0.87(3) ?
    O4 H42 . 0.84(2) ?
    O5 H51 . 0.81(3) ?
    O5 H52 . 0.86(3) ?
    N1 C9 . 1.3357(16) ?
    N1 C13 . 1.3375(18) ?
    N2 H21 . 0.83(2) ?
    N2 H22 . 0.85(2) ?
    C1 C2 . 1.5028(17) ?
    C2 C3 . 1.389(2) ?
    C2 C7 . 1.383(2) ?
    C3 C4 . 1.379(2) ?
    C3 H3 . 0.9300 ?
    C4 H4 . 0.9300 ?
    C5 C4 . 1.386(2) ?
    C5 C6 . 1.390(2) ?
    C5 C8 . 1.534(2) ?
    C6 C7 . 1.389(2) ?
    C6 H6 . 0.9300 ?
    C7 H7 . 0.9300 ?
    C8 C15A . 1.455(4) ?
    C8 C16A . 1.560(4) ?
    C8 C17A . 1.564(4) ?
    C8 C15B . 1.566(8) ?
    C8 C16B . 1.658(8) ?
    C8 C17B . 1.382(7) ?
    C9 H9 . 0.9300 ?
    C10 C9 . 1.3863(18) ?
    C10 C11 . 1.384(2) ?
    C10 C14 . 1.4994(18) ?
    C14 N2 . 1.3224(18) ?
    C11 C12 . 1.383(2) ?
    C11 H11 . 0.9300 ?
    C12 H12 . 0.9300 ?
    C13 C12 . 1.382(2) ?
    C13 H13 . 0.9300 ?
    C15A H15A . 0.9600 ?
    C15A H15B . 0.9600 ?
    C15A H15C . 0.9600 ?
    C16A H16A . 0.9600 ?
    C16A H16B . 0.9600 ?
    C16A H16C . 0.9600 ?
    C17A H17A . 0.9600 ?
    C17A H17B . 0.9600 ?
    C17A H17C . 0.9600 ?
    C15B H15D . 0.9600 ?
    C15B H15E . 0.9600 ?
    C15B H15F . 0.9600 ?
    C16B H16D . 0.9600 ?
    C16B H16E . 0.9600 ?
    C16B H16F . 0.9600 ?
    C17B H17D . 0.9600 ?
    C17B H17E . 0.9600 ?
    C17B H17F . 0.9600 ?
loop_
    _geom_angle_atom_site_label_1
    _geom_angle_atom_site_label_2
    _geom_angle_atom_site_label_3
    _geom_angle_site_symmetry_1
    _geom_angle_site_symmetry_3
    _geom_angle
    _geom_angle_publ_flag
    O2 Co1 O2 2 . 180.0 ?
    O2 Co1 N1 . . 87.77(4) ?
    O2 Co1 N1 2 . 92.23(4) ?
    O2 Co1 N1 . 2 92.23(4) ?
    O2 Co1 N1 2 2 87.77(4) ?
    O4 Co1 O2 . . 86.55(4) ?
    O4 Co1 O2 2 . 93.45(4) ?
    O4 Co1 O2 . 2 93.45(4) ?
    O4 Co1 O2 2 2 86.55(4) ?
    O4 Co1 O4 2 . 180.0 ?
    O4 Co1 N1 . . 91.29(4) ?
    O4 Co1 N1 2 . 88.71(4) ?
    O4 Co1 N1 . 2 88.71(4) ?
    O4 Co1 N1 2 2 91.29(4) ?
    N1 Co1 N1 2 . 180.0 ?
    C1 O2 Co1 . . 123.73(8) ?
    Co1 O4 H41 . . 99.1(18) ?
    Co1 O4 H42 . . 129.8(16) ?
    H42 O4 H41 . . 112(2) ?
    H51 O5 H52 . . 111(3) ?
    C9 N1 Co1 . . 117.05(9) ?
    C9 N1 C13 . . 117.36(12) ?
    C13 N1 Co1 . . 125.54(9) ?
    C14 N2 H21 . . 122.6(14) ?
    C14 N2 H22 . . 115.3(15) ?
    H21 N2 H22 . . 122(2) ?
    O1 C1 O2 . . 124.68(12) ?
    O1 C1 C2 . . 116.71(12) ?
    O2 C1 C2 . . 118.57(12) ?
    C3 C2 C1 . . 119.37(13) ?
    C7 C2 C1 . . 122.20(13) ?
    C7 C2 C3 . . 118.28(12) ?
    C2 C3 H3 . . 119.6 ?
    C4 C3 C2 . . 120.84(14) ?
    C4 C3 H3 . . 119.6 ?
    C3 C4 C5 . . 121.64(14) ?
    C3 C4 H4 . . 119.2 ?
    C5 C4 H4 . . 119.2 ?
    C4 C5 C6 . . 117.23(13) ?
    C4 C5 C8 . . 120.78(14) ?
    C6 C5 C8 . . 121.97(14) ?
    C5 C6 H6 . . 119.2 ?
    C7 C6 C5 . . 121.52(14) ?
    C7 C6 H6 . . 119.2 ?
    C2 C7 C6 . . 120.48(13) ?
    C2 C7 H7 . . 119.8 ?
    C6 C7 H7 . . 119.8 ?
    C5 C8 C16A . . 109.22(19) ?
    C5 C8 C17A . . 107.8(2) ?
    C5 C8 C15B . . 108.0(3) ?
    C5 C8 C16B . . 104.1(3) ?
    C15A C8 C5 . . 114.7(2) ?
    C15A C8 C16A . . 107.7(3) ?
    C15A C8 C17A . . 112.0(3) ?
    C16A C8 C17A . . 104.9(3) ?
    C15B C8 C16B . . 100.0(6) ?
    C17B C8 C5 . . 117.3(3) ?
    C17B C8 C15B . . 119.4(6) ?
    C17B C8 C16B . . 105.4(5) ?
    N1 C9 C10 . . 123.81(12) ?
    N1 C9 H9 . . 118.1 ?
    C10 C9 H9 . . 118.1 ?
    C9 C10 C14 . . 116.42(12) ?
    C11 C10 C9 . . 118.10(12) ?
    C11 C10 C14 . . 125.46(12) ?
    C10 C11 H11 . . 120.7 ?
    C12 C11 C10 . . 118.68(13) ?
    C12 C11 H11 . . 120.7 ?
    C11 C12 H12 . . 120.4 ?
    C13 C12 C11 . . 119.21(14) ?
    C13 C12 H12 . . 120.4 ?
    N1 C13 C12 . . 122.83(13) ?
    N1 C13 H13 . . 118.6 ?
    C12 C13 H13 . . 118.6 ?
    O3 C14 N2 . . 122.61(14) ?
    O3 C14 C10 . . 119.44(12) ?
    N2 C14 C10 . . 117.94(13) ?
    C8 C15A H15A . . 109.5 ?
    C8 C15A H15B . . 109.5 ?
    C8 C15A H15C . . 109.5 ?
    H15A C15A H15B . . 109.5 ?
    H15A C15A H15C . . 109.5 ?
    H15B C15A H15C . . 109.5 ?
    C8 C16A H16A . . 109.5 ?
    C8 C16A H16B . . 109.5 ?
    C8 C16A H16C . . 109.5 ?
    H16A C16A H16B . . 109.5 ?
    H16A C16A H16C . . 109.5 ?
    H16B C16A H16C . . 109.5 ?
    C8 C17A H17A . . 109.5 ?
    C8 C17A H17B . . 109.5 ?
    C8 C17A H17C . . 109.5 ?
    H17A C17A H17B . . 109.5 ?
    H17A C17A H17C . . 109.5 ?
    H17B C17A H17C . . 109.5 ?
    C8 C15B H15D . . 109.5 ?
    C8 C15B H15E . . 109.5 ?
    C8 C15B H15F . . 109.5 ?
    H15D C15B H15E . . 109.5 ?
    H15D C15B H15F . . 109.5 ?
    H15E C15B H15F . . 109.5 ?
    C8 C16B H16D . . 109.5 ?
    C8 C16B H16E . . 109.5 ?
    C8 C16B H16F . . 109.5 ?
    H16D C16B H16E . . 109.5 ?
    H16D C16B H16F . . 109.5 ?
    H16E C16B H16F . . 109.5 ?
    C8 C17B H17D . . 109.5 ?
    C8 C17B H17E . . 109.5 ?
    C8 C17B H17F . . 109.5 ?
    H17D C17B H17E . . 109.5 ?
    H17D C17B H17F . . 109.5 ?
    H17E C17B H17F . . 109.5 ?
loop_
    _geom_torsion_atom_site_label_1
    _geom_torsion_atom_site_label_2
    _geom_torsion_atom_site_label_3
    _geom_torsion_atom_site_label_4
    _geom_torsion_site_symmetry_1
    _geom_torsion_site_symmetry_2
    _geom_torsion_site_symmetry_3
    _geom_torsion_site_symmetry_4
    _geom_torsion
    _geom_torsion_publ_flag
    Co1 O2 C1 O1 . . . . 14.57(19) ?
    Co1 O2 C1 C2 . . . . -163.00(9) ?
    Co1 N1 C9 C10 . . . . 178.01(10) ?
    C13 N1 C9 C10 . . . . 0.2(2) ?
    Co1 N1 C13 C12 . . . . -177.98(13) ?
    C9 N1 C13 C12 . . . . -0.4(2) ?
    O1 C1 C2 C3 . . . . 27.3(2) ?
    O1 C1 C2 C7 . . . . -148.24(15) ?
    O2 C1 C2 C3 . . . . -154.98(14) ?
    O2 C1 C2 C7 . . . . 29.5(2) ?
    C1 C2 C3 C4 . . . . -176.12(15) ?
    C7 C2 C3 C4 . . . . -0.4(2) ?
    C1 C2 C7 C6 . . . . 175.20(15) ?
    C3 C2 C7 C6 . . . . -0.4(2) ?
    C2 C3 C4 C5 . . . . 0.9(3) ?
    C6 C5 C4 C3 . . . . -0.5(3) ?
    C8 C5 C4 C3 . . . . 178.25(17) ?
    C4 C5 C6 C7 . . . . -0.3(3) ?
    C8 C5 C6 C7 . . . . -179.05(17) ?
    C4 C5 C8 C15A . . . . 169.9(3) ?
    C4 C5 C8 C16A . . . . 49.0(3) ?
    C4 C5 C8 C17A . . . . -64.5(3) ?
    C4 C5 C8 C15B . . . . -142.0(5) ?
    C4 C5 C8 C16B . . . . 112.4(4) ?
    C4 C5 C8 C17B . . . . -3.5(6) ?
    C6 C5 C8 C15A . . . . -11.4(4) ?
    C6 C5 C8 C16A . . . . -132.3(3) ?
    C6 C5 C8 C17A . . . . 114.2(3) ?
    C6 C5 C8 C15B . . . . 36.7(5) ?
    C6 C5 C8 C16B . . . . -68.9(4) ?
    C6 C5 C8 C17B . . . . 175.2(6) ?
    C5 C6 C7 C2 . . . . 0.7(3) ?
    C11 C10 C9 N1 . . . . 0.0(2) ?
    C14 C10 C9 N1 . . . . 178.41(13) ?
    C9 C10 C11 C12 . . . . -0.1(2) ?
    C14 C10 C11 C12 . . . . -178.35(15) ?
    C9 C10 C14 O3 . . . . 11.8(2) ?
    C9 C10 C14 N2 . . . . -167.08(14) ?
    C11 C10 C14 O3 . . . . -169.96(16) ?
    C11 C10 C14 N2 . . . . 11.2(2) ?
    C10 C11 C12 C13 . . . . 0.0(3) ?
    N1 C13 C12 C11 . . . . 0.3(3) ?
loop_
    _geom_hbond_atom_site_label_D
    _geom_hbond_atom_site_label_H
    _geom_hbond_atom_site_label_A
    _geom_hbond_site_symmetry_A
    _geom_hbond_distance_DH
    _geom_hbond_distance_HA
    _geom_hbond_distance_DA
    _geom_hbond_angle_DHA
    _geom_hbond_publ_flag
    N2 H21 O1 2_565 0.82(2) 2.15(2) 2.935(2) 159(2) yes
    N2 H22 O3 2_665 0.85(2) 2.07(2) 2.907(2) 166(2) yes
    O4 H41 O1 2_555 0.87(3) 1.79(3) 2.6230(17) 160(3) yes
    O4 H42 O5 . 0.84(2) 2.01(2) 2.852(2) 176.4(19) yes
    O5 H51 O3 . 0.82(3) 2.14(3) 2.942(2) 164(3) yes
    O5 H52 O2 2_655 0.87(3) 2.17(3) 3.0331(19) 175(3) yes
_shelx_hkl_file
;
  -1   0   0 2184.78   59.09
  -1   0   0 2101.19   55.89
  -1   0   0 2141.29   52.09
  -1   0   0 2076.09   58.69
  -1   0   0 2152.28   58.79
  -1   0   0 2060.99   49.60
  -1   0   0 2189.88   57.39
   1   0   0 2226.98   54.59
   1   0   0 2198.68   51.89
   1   0   0 2075.69   58.79
   1   0   0 2237.68   58.69
   1   0   0 2314.47   55.79
   1   0   0 2184.08   55.29
   1   0   0 2147.09   57.09
  -2   0   0  802.82   19.20
  -2   0   0  840.32   20.10
  -2   0   0  835.32   23.00
  -2   0   0  810.92   22.60
  -2   0   0  824.42   22.00
  -2   0   0  825.72   21.20
  -2   0   0  853.61   22.80
  -2   0   0  855.51   21.20
  -2   0   0  852.21   21.60
   2   0   0  838.72   22.00
   2   0   0  874.81   19.10
   2   0   0  854.51   22.60
   2   0   0  855.71   21.30
   2   0   0  800.22   21.10
   2   0   0  811.42   21.10
   2   0   0  808.62   21.40
   2   0   0  777.72   22.70
   2   0   0  853.61   20.10
  -3   0   0  775.52   20.60
  -3   0   0  752.32   17.30
  -3   0   0  807.62   20.10
  -3   0   0  657.13   19.30
  -3   0   0  760.02   19.30
  -3   0   0  758.02   20.70
   3   0   0  762.72   19.50
   3   0   0  759.82   20.50
   3   0   0  775.42   19.30
   3   0   0  747.43   18.30
   3   0   0  717.03   19.30
   3   0   0  737.23   20.00
   3   0   0  763.32   17.40
   3   0   0  777.92   20.50
  -4   0   0  295.87    7.60
  -4   0   0  292.67   17.00
  -4   0   0  291.57    8.30
  -4   0   0  301.47    8.30
   4   0   0  288.37    7.80
   4   0   0  297.37    8.20
   4   0   0  296.97    6.90
   4   0   0  300.27    7.70
   4   0   0  295.47    8.10
   4   0   0  292.57    7.30
   4   0   0  286.47    8.00
  -5   0   0    1.00    0.30
  -5   0   0    0.70    0.10
   5   0   0    0.60    0.20
   5   0   0    0.80    0.30
   5   0   0    1.00    0.30
   5   0   0    0.90    0.20
   5   0   0    0.90    0.20
   5   0   0    0.90    0.50
   5   0   0    0.90    0.10
  -6   0   0   76.39    2.60
   6   0   0   79.29    2.50
   6   0   0   78.19    2.50
   6   0   0   81.09    2.10
   6   0   0   79.59    2.40
   6   0   0   80.59    2.40
  -7   0   0   61.79    2.30
   7   0   0   62.09    2.30
   7   0   0   58.99    3.20
   7   0   0   59.19    2.10
   7   0   0   59.79    1.70
  -8   0   0   21.70    1.40
   8   0   0   21.90    1.20
   8   0   0   22.10    1.00
   8   0   0   21.30    1.30
   8   0   0   22.40    1.50
  -9   0   0   32.20    1.70
   9   0   0   31.40    1.30
   9   0   0   30.70    1.50
   9   0   0   32.10    1.90
 -10   0   0    2.40    0.80
  10   0   0    2.00    0.60
  10   0   0    2.60    1.80
  10   0   0    0.70    0.50
  10  -1   0   23.50    1.50
  10  -1   0   22.80    1.30
 -10   1   0   25.40    1.80
   9  -1   0   15.70    1.10
   9  -1   0   19.10    1.80
   9  -1   0   16.50    1.20
  -9   1   0   18.30    1.50
   8  -1   0  140.99    4.70
   8  -1   0  136.79    3.60
   8  -1   0  130.59    4.10
  -8   1   0  144.09    4.50
   7  -1   0  106.39    3.50
   7  -1   0  107.69    2.80
   7  -1   0  105.89    3.30
  -7   1   0  104.69    3.50
   6  -1   0   56.89    2.00
   6  -1   0   56.89    2.50
   6  -1   0   56.59    1.90
   6  -1   0   56.69    2.00
   6  -1   0   57.59    1.80
   6  -1   0   58.89    1.60
  -6   1   0   56.49    2.10
   5  -1   0   73.49    2.30
   5  -1   0   73.59    2.20
   5  -1   0   72.49    2.20
   5  -1   0   75.59    1.90
   5  -1   0   70.79    2.30
   5  -1   0   73.39    2.00
   5  -1   0   71.09    2.20
   5  -1   0   78.09    2.20
  -5   1   0   71.99    3.40
  -5   1   0   74.19    2.10
  -5   1   0   74.99    2.20
  -5   1   0   74.29    2.10
  -5   1   0   73.89    1.80
  -5   1   0   70.89    2.40
   4  -1   0 1203.18   29.00
   4  -1   0 1150.88   28.80
   4  -1   0 1154.48   26.10
   4  -1   0 1116.29   28.20
   4  -1   0 1123.69   30.10
   4  -1   0 1144.89   30.90
   4  -1   0 1150.48   32.00
   4  -1   0 1046.40   29.30
  -4   1   0 1090.69   26.10
  -4   1   0 1146.79   31.50
  -4   1   0 1136.49   29.00
  -4   1   0 1127.89   29.00
  -4   1   0 1187.18   30.10
  -4   1   0 1093.69   29.20
  -4   1   0 1121.49   31.90
   3  -1   0   89.09    2.20
   3  -1   0   88.39    2.60
   3  -1   0   88.69    2.50
   3  -1   0   88.09    2.40
   3  -1   0   85.79    2.50
   3  -1   0   90.49    2.40
   3  -1   0   86.29    2.30
   3  -1   0   87.79    2.80
  -3   1   0   87.49    3.30
  -3   1   0   86.59    2.50
  -3   1   0   93.19    2.50
  -3   1   0   88.79    2.40
  -3   1   0   87.49    2.70
  -3   1   0   93.59    2.50
   2  -1   0  260.07    6.80
   2  -1   0  266.47    7.00
   2  -1   0  266.17    6.20
   2  -1   0  262.77    7.60
   2  -1   0  258.87    6.50
   2  -1   0  268.07    7.30
   2  -1   0  255.47    7.10
   2  -1   0  270.67    6.90
  -2   1   0  256.47    7.30
  -2   1   0  262.97    7.40
  -2   1   0  271.47    7.10
  -2   1   0  259.37    6.90
  -2   1   0  265.87    7.30
  -2   1   0  279.47    7.20
  -2   1   0  260.37    6.50
   1  -1   0 4330.27  116.49
   1  -1   0 4489.75  112.79
   1  -1   0 4618.54  101.39
   1  -1   0 4512.15  111.99
   1  -1   0 4389.16  120.39
   1  -1   0 4453.05  113.49
   1  -1   0 4312.27  121.99
  -1   1   0 4238.28  119.59
  -1   1   0 4587.84  106.09
  -1   1   0 4394.76  120.29
  -1   1   0 4266.77  115.69
  -1   1   0 4459.05  116.49
   0  -1   0 1197.98   28.90
   0  -1   0 1099.19   29.30
   0   1   0 1186.88   30.10
   0   1   0 1087.59   30.10
   0   1   0 1128.59   31.00
  -1  -1   0   22.50    0.60
   1   1   0   21.90    0.60
   1   1   0   21.80    0.70
  -2  -1   0  789.62   18.70
  -2  -1   0  779.32   21.20
   2   1   0  752.12   20.00
   2   1   0  781.32   20.50
   2   1   0  751.82   19.80
   2   1   0  755.92   18.80
   2   1   0  775.12   19.80
   2   1   0  825.82   19.70
   2   1   0  777.92   21.10
   2   1   0  769.42   22.50
  -3  -1   0  391.36   10.90
   3   1   0  387.66    9.90
   3   1   0  382.16   10.90
   3   1   0  396.76   10.10
   3   1   0  399.26   10.30
   3   1   0  395.36   10.80
   3   1   0  395.46    9.10
   3   1   0  411.16   10.40
   3   1   0  395.56   10.70
   3   1   0  385.26   10.50
  -4  -1   0  240.18    6.70
   4   1   0  241.78    6.20
   4   1   0  243.38    6.10
   4   1   0  230.18    6.40
   4   1   0  239.18    7.50
   4   1   0  241.88    5.60
   4   1   0  238.18    6.50
   4   1   0  236.28    6.00
  -5  -1   0   39.90    1.40
   5   1   0   39.80    1.30
   5   1   0   39.10    1.40
   5   1   0   42.50    1.30
   5   1   0   40.20    1.40
   5   1   0   40.20    1.20
   5   1   0   40.20    1.10
   5   1   0   40.90    1.40
  -6  -1   0    7.50    0.70
   6   1   0    7.30    0.70
   6   1   0    8.10    0.60
   6   1   0    8.30    0.70
   6   1   0    7.50    0.50
   6   1   0    8.20    0.60
  -7  -1   0  154.48    4.80
   7   1   0  160.38    4.70
   7   1   0  157.68    4.30
   7   1   0  156.98    4.60
   7   1   0  160.98    3.90
  -8  -1   0   92.69    3.20
   8   1   0   93.39    3.00
   8   1   0   94.09    2.50
   8   1   0   96.59    3.20
   8   1   0   91.79    3.00
  -9  -1   0    8.20    0.90
   9   1   0    8.50    1.70
   9   1   0    6.70    0.60
   9   1   0    8.50    0.80
   9   1   0    9.50    1.60
  10   1   0   11.30    1.20
  10   1   0   10.40    1.00
  10   1   0    9.80    1.60
   9  -2   0    0.20    0.50
   9  -2   0   -0.10    0.50
  -9   2   0   -1.10    0.70
   8  -2   0    8.60    0.90
   8  -2   0   10.40    0.80
  -8   2   0   10.30    1.00
   7  -2   0   16.10    0.80
   7  -2   0   13.90    0.90
   7  -2   0   14.20    1.10
  -7   2   0   15.10    1.20
   6  -2   0   43.90    2.80
   6  -2   0   44.10    1.50
   6  -2   0   43.30    1.50
   6  -2   0   43.00    1.30
   6  -2   0   41.80    1.90
  -6   2   0   42.50    1.20
  -6   2   0   43.60    1.80
   5  -2   0   27.30    1.10
   5  -2   0   28.80    1.00
   5  -2   0   27.90    0.90
   5  -2   0   29.10    0.90
   5  -2   0   28.40    1.00
  -5   2   0   27.00    1.00
  -5   2   0   27.60    1.30
  -5   2   0   27.60    0.80
  -5   2   0   28.20    1.10
  -5   2   0   28.70    1.20
  -5   2   0   28.20    0.90
   4  -2   0 1204.28   32.20
   4  -2   0 1226.78   30.80
   4  -2   0 1229.28   33.00
   4  -2   0 1229.68   27.90
   4  -2   0 1116.59   31.30
   4  -2   0 1248.18   31.70
   4  -2   0 1148.39   32.90
  -4   2   0 1222.08   33.00
  -4   2   0 1173.58   31.50
  -4   2   0 1307.87   32.10
  -4   2   0 1202.88   33.30
  -4   2   0 1212.18   31.00
   3  -2   0  465.65   12.20
   3  -2   0  472.95   12.00
   3  -2   0  468.05   12.90
   3  -2   0  469.05   10.90
   3  -2   0  471.05   12.10
   3  -2   0  453.75   12.60
   3  -2   0  469.55   12.80
  -3   2   0  463.15   13.20
  -3   2   0  468.45   13.00
  -3   2   0  483.35   12.60
  -3   2   0  480.25   12.20
  -3   2   0  459.25   13.00
  -3   2   0  467.85   12.10
   2  -2   0  207.78    5.70
   2  -2   0  208.98    5.80
   2  -2   0  210.68    5.70
   2  -2   0  207.98    4.90
   2  -2   0  207.78    5.40
   2  -2   0  205.78    6.20
   2  -2   0  205.78    5.40
  -2   2   0  208.38    6.10
  -2   2   0  208.88    5.90
  -2   2   0  200.78    5.40
  -2   2   0  219.28    6.50
  -2   2   0  205.38    5.80
   1  -2   0  388.36   10.10
   1  -2   0  387.76   11.20
   1  -2   0  397.36    9.10
   1  -2   0  384.56   10.90
   1  -2   0  402.96   10.20
  -1   2   0  425.46   10.50
  -1   2   0  406.96   10.80
  -1   2   0  391.96   10.20
  -1   2   0  375.76   10.90
   0  -2   0   14.50    0.50
   0  -2   0   16.90    0.50
   0  -2   0   16.80    0.60
   0   2   0   14.30    0.50
   0   2   0   15.70    0.50
  -1  -2   0  732.23   19.00
  -1  -2   0  771.22   20.40
   1   2   0  738.63   20.40
   2   2   0   33.90    1.70
   2   2   0   38.00    1.00
   2   2   0   35.30    1.00
   2   2   0   38.40    1.00
   2   2   0   34.90    1.10
   3   2   0  183.28    5.10
   3   2   0  184.58    4.60
   3   2   0  182.58    5.20
   3   2   0  178.38    5.20
   3   2   0  188.28    4.90
   3   2   0  188.88    4.80
   3   2   0  181.48    4.90
   4   2   0  475.15   11.70
   4   2   0  472.35   11.80
   4   2   0  455.15   12.30
   4   2   0  445.56   12.20
   4   2   0  448.66   12.60
   4   2   0  452.45   11.20
   4   2   0  461.25   13.50
   4   2   0  461.15   11.80
   4   2   0  451.05   12.00
   4   2   0  465.75   12.50
  -5  -2   0    4.90    0.50
   5   2   0    5.00    0.50
   5   2   0    4.70    0.40
   5   2   0    5.30    0.40
   5   2   0    5.90    0.50
   5   2   0    4.80    0.40
   5   2   0    4.80    0.40
   5   2   0    4.50    0.70
   5   2   0    4.90    0.30
   5   2   0    5.90    0.40
  -6  -2   0    9.70    0.70
   6   2   0   10.10    0.50
   6   2   0   10.00    0.70
   6   2   0   10.50    0.70
   6   2   0    9.60    0.70
   7   2   0   78.59    2.10
   7   2   0   77.99    2.50
   7   2   0   77.09    2.40
   7   2   0   80.19    2.50
   8   2   0   33.30    1.50
   8   2   0   31.80    1.80
   8   2   0   34.20    1.50
   8   2   0   30.90    1.10
   9   2   0   16.40    2.50
   9   2   0   14.90    0.90
   9   2   0   15.60    1.20
   9   2   0   15.00    1.10
  10   2   0   21.60    2.90
  10   2   0   22.90    1.50
  10   2   0   21.10    1.20
   9  -3   0    0.00    0.50
   9  -3   0    0.50    0.70
  -9   3   0    0.20    0.90
   8  -3   0    3.30    0.60
   8  -3   0    2.80    0.50
  -8   3   0    4.60    0.90
   7  -3   0   17.90    1.00
   7  -3   0   16.30    0.90
  -7   3   0   18.00    0.70
  -7   3   0   17.60    1.30
   6  -3   0    0.10    0.20
   6  -3   0    0.00    0.30
   6  -3   0    0.30    0.30
   6  -3   0   -0.50    0.40
  -6   3   0    0.20    0.20
  -6   3   0    0.40    1.20
   5  -3   0   40.30    1.40
   5  -3   0   42.50    1.60
   5  -3   0   42.00    1.20
   5  -3   0   41.30    1.40
   5  -3   0   37.90    1.50
   5  -3   0   43.70    1.30
  -5   3   0   42.00    1.50
  -5   3   0   43.00    1.30
  -5   3   0   43.10    1.50
  -5   3   0   42.00    1.40
  -5   3   0   42.30    1.70
   4  -3   0    2.60    1.00
   4  -3   0    1.20    0.20
   4  -3   0    1.70    0.20
   4  -3   0    1.80    0.40
   4  -3   0    1.90    0.20
   4  -3   0    1.90    0.20
  -4   3   0    2.20    0.30
  -4   3   0    2.30    0.40
  -4   3   0    1.50    0.40
  -4   3   0    1.40    0.30
  -4   3   0    2.10    0.30
   3  -3   0   31.50    1.10
   3  -3   0   31.90    0.90
   3  -3   0   32.80    1.90
   3  -3   0   30.50    1.70
   3  -3   0   33.20    1.00
   3  -3   0   31.40    1.00
  -3   3   0   32.40    1.30
  -3   3   0   32.20    1.10
  -3   3   0   32.40    1.50
  -3   3   0   32.80    1.30
  -3   3   0   30.40    1.00
  -3   3   0   33.70    1.10
   2  -3   0  189.38    5.10
   2  -3   0  188.88    5.10
   2  -3   0  187.68    4.30
   2  -3   0  184.48    5.30
   2  -3   0  184.98    5.70
   2  -3   0  185.58    4.90
  -2   3   0  184.88    5.30
  -2   3   0  181.58    4.90
  -2   3   0  187.38    5.30
   1  -3   0  208.88    5.60
   1  -3   0  206.68    5.50
   1  -3   0  201.78    5.90
  -1   3   0  210.98    5.90
  -1   3   0  224.78    5.70
   0  -3   0  295.47    8.20
   0  -3   0  280.87    7.60
   0  -3   0  300.37    7.50
   0   3   0  270.37    7.70
   0   3   0  297.67    8.00
   0   3   0  293.87    7.70
  -1  -3   0  335.87    9.10
  -1  -3   0  312.57    8.40
   1   3   0  331.07    9.00
  -2  -3   0   40.50    1.20
   2   3   0   39.70    2.10
   2   3   0   40.30    1.20
  -3  -3   0    1.30    0.20
   3   3   0    1.30    0.20
   3   3   0    1.40    0.20
   3   3   0    1.50    0.20
   3   3   0    1.60    0.10
   3   3   0    2.50    0.30
   3   3   0    1.20    0.10
  -4  -3   0  154.18    4.30
   4   3   0  162.48    4.20
   4   3   0  158.88    4.50
   4   3   0  164.38    4.40
   4   3   0  159.88    4.10
   4   3   0  163.48    4.60
   4   3   0  159.88    4.40
   4   3   0  158.58    4.40
   5   3   0   76.59    2.20
   5   3   0   75.99    2.10
   5   3   0   74.89    2.20
   5   3   0   74.59    2.00
   5   3   0   75.29    2.00
   5   3   0   74.19    2.00
   5   3   0   76.19    2.30
   5   3   0   72.99    2.20
   5   3   0   74.49    2.10
   6   3   0    1.10    0.30
   6   3   0    2.00    0.40
   6   3   0    1.40    0.50
   6   3   0    1.50    0.30
   7   3   0   47.70    1.70
   7   3   0   45.50    1.70
   7   3   0   47.70    1.70
   8   3   0   40.80    1.60
   8   3   0   40.00    1.90
   8   3   0   36.30    1.60
   9   3   0   73.49    2.80
   9   3   0   79.39    4.30
   9   3   0   77.19    2.70
  10   3   0   20.00    1.50
  10   3   0   22.00    2.30
   9  -4   0    3.70    0.80
   9  -4   0    3.10    0.50
  -9   4   0    2.20    0.90
   8  -4   0   15.50    1.30
   8  -4   0   16.40    0.90
  -8   4   0   17.50    1.60
   7  -4   0    3.70    0.40
   7  -4   0    4.50    1.40
  -7   4   0    4.80    0.80
  -7   4   0    4.20    0.40
   6  -4   0    9.90    0.80
   6  -4   0   11.20    1.00
   6  -4   0   11.70    0.70
  -6   4   0   11.20    1.20
   5  -4   0    1.10    0.30
   5  -4   0    1.60    0.30
   5  -4   0    1.50    0.30
   5  -4   0    0.40    0.40
  -5   4   0    1.80    0.30
  -5   4   0    0.90    0.30
  -5   4   0    0.10    0.30
  -5   4   0    0.90    0.50
  -5   4   0    1.60    0.40
   4  -4   0    5.00    0.40
   4  -4   0    5.10    0.30
   4  -4   0    4.50    0.60
   4  -4   0    5.30    0.40
   4  -4   0    4.30    0.40
   4  -4   0    3.60    0.40
  -4   4   0    3.30    0.50
  -4   4   0    5.70    0.50
  -4   4   0    4.10    0.50
  -4   4   0    5.20    0.50
  -4   4   0    6.20    0.50
   3  -4   0  999.40   23.10
   3  -4   0 1005.30   26.00
   3  -4   0  984.00   25.70
   3  -4   0  984.10   27.40
   3  -4   0 1009.10   28.30
   3  -4   0 1014.30   27.70
  -3   4   0 1037.30   27.80
  -3   4   0  992.10   25.80
  -3   4   0 1013.70   27.60
  -3   4   0 1005.00   27.70
  -3   4   0 1019.00   28.60
   2  -4   0  127.89    3.70
   2  -4   0  120.09    3.40
   2  -4   0  121.39    3.40
  -2   4   0  121.19    3.60
  -2   4   0  124.19    3.30
  -2   4   0  127.59    3.50
   1  -4   0  223.98    6.00
   1  -4   0  218.78    6.40
   1  -4   0  224.08    5.90
  -1   4   0  224.38    5.30
  -1   4   0  225.38    6.40
  -1   4   0  232.48    6.70
   0  -4   0   30.00    1.00
   0  -4   0   33.80    1.10
   0  -4   0   32.90    1.10
   0   4   0   30.90    1.00
   0   4   0   35.30    1.00
   0   4   0   33.50    1.10
  -1  -4   0 2944.61   76.49
  -1  -4   0 3090.59   86.19
  -2  -4   0   23.70    1.00
  -2  -4   0   31.70    1.00
   2   4   0   27.50    1.00
   2   4   0   26.20    1.90
   3   4   0   89.59    2.50
   3   4   0   88.39    2.70
   3   4   0   87.69    2.60
   4   4   0  227.48    6.00
   4   4   0  226.78    6.20
   4   4   0  226.98    6.50
   4   4   0  230.28    6.40
   4   4   0  225.68    5.70
   4   4   0  234.78    6.10
   5   4   0   90.29    7.30
   5   4   0   88.49    2.70
   5   4   0   91.39    3.40
   5   4   0   89.59    2.50
   5   4   0   92.19    2.70
   5   4   0   88.89    2.60
   6   4   0    9.10    0.70
   6   4   0    9.10    0.40
   6   4   0   11.30    0.70
   6   4   0    8.60    0.60
   7   4   0    0.40    0.40
   7   4   0    1.10    0.40
   7   4   0    0.30    0.40
   8   4   0   27.00    1.30
   8   4   0   27.30    1.30
   8   4   0   23.90    1.40
   9   4   0    9.80    0.90
   9   4   0   10.80    0.90
  10   4   0   -0.80    0.50
  10   4   0    0.30    1.30
   8  -5   0   12.00    1.00
   8  -5   0   12.20    0.90
  -8   5   0   10.50    1.30
  -8   5   0   13.20    0.70
   7  -5   0   43.00    1.40
   7  -5   0   45.50    1.70
  -7   5   0   43.90    1.40
  -7   5   0   43.90    3.10
   6  -5   0   40.10    1.50
   6  -5   0   39.80    1.20
  -6   5   0   39.80    2.00
   5  -5   0    1.70    0.40
   5  -5   0    1.40    0.30
   5  -5   0    0.90    0.30
   5  -5   0    1.10    0.20
  -5   5   0    1.50    0.60
  -5   5   0    0.80    0.30
  -5   5   0    2.00    0.40
  -5   5   0    2.00    0.80
   4  -5   0   29.90    1.10
   4  -5   0   30.30    1.30
   4  -5   0   29.30    0.80
   4  -5   0   29.20    1.10
  -4   5   0   30.40    1.30
  -4   5   0   30.60    2.20
  -4   5   0   30.80    1.10
  -4   5   0   29.70    1.50
  -4   5   0   31.70    1.20
   3  -5   0  271.67    9.00
   3  -5   0  272.67    7.30
   3  -5   0  269.37    7.20
  -3   5   0  279.17    8.50
  -3   5   0  270.67    7.80
  -3   5   0  269.27    7.20
  -3   5   0  275.67    7.90
   2  -5   0  174.58    4.80
   2  -5   0  175.38    4.80
   2  -5   0  181.18    5.60
  -2   5   0  177.08    5.20
  -2   5   0  176.48    4.70
  -2   5   0  178.88    4.90
   1  -5   0  165.48    4.60
   1  -5   0  171.28    4.90
   1  -5   0  166.68    4.60
  -1   5   0  171.08    4.70
  -1   5   0  168.28    4.20
  -1   5   0  174.08    4.90
  -1   5   0  173.68    4.90
   0  -5   0  435.26   12.30
   0  -5   0  423.36   11.60
   0  -5   0  434.36   11.50
   0   5   0  432.26   12.30
   0   5   0  475.15   12.30
   0   5   0  461.25   11.80
  -1  -5   0   43.50    1.40
  -1  -5   0   47.30    1.60
  -1  -5   0   45.70    1.50
   1   5   0   49.70    1.60
   1   5   0   44.50    1.30
  -2  -5   0   18.90    0.80
  -2  -5   0   21.10    1.40
   2   5   0   19.90    4.10
   2   5   0   19.90    0.90
  -3  -5   0  259.97    6.80
   3   5   0  260.27    8.20
   3   5   0  255.07    7.30
   4   5   0  169.38    5.50
   4   5   0  170.98    4.60
   4   5   0  175.28    5.00
   4   5   0  173.78    5.40
   5   5   0  410.16   10.60
   5   5   0  411.16   10.90
   5   5   0  398.56   10.90
   5   5   0  401.96   11.20
   5   5   0  414.06   10.10
   6   5   0   40.80    2.30
   6   5   0   40.60    1.50
   6   5   0   40.30    1.40
   6   5   0   38.50    1.10
   7   5   0    1.60    0.40
   7   5   0    1.10    0.40
   7   5   0    1.70    0.90
   8   5   0   20.00    1.10
   8   5   0   16.10    1.20
   8   5   0   17.10    1.10
   9   5   0    7.70    0.90
   9   5   0    6.90    0.70
   8  -6   0    0.60    0.50
  -8   6   0    0.90    0.80
  -8   6   0    0.80    0.30
   7  -6   0   13.60    1.00
  -7   6   0   12.00    1.30
   6  -6   0    1.00    0.40
  -6   6   0    1.20    0.70
   5  -6   0   48.30    1.60
   5  -6   0   45.70    1.60
  -5   6   0   46.10    1.60
  -5   6   0   44.20    2.80
  -5   6   0   44.30    2.00
  -5   6   0   45.00    1.70
   4  -6   0    1.60    0.30
   4  -6   0    1.50    0.40
   4  -6   0    1.80    0.40
  -4   6   0    0.90    0.30
  -4   6   0    1.50    0.40
  -4   6   0    1.60    0.70
  -4   6   0    1.10    0.50
   3  -6   0  277.47    7.50
   3  -6   0  274.67    7.50
   3  -6   0  277.77    8.00
  -3   6   0  286.37    7.70
  -3   6   0  277.37    7.40
   2  -6   0  442.26   12.30
   2  -6   0  433.16   11.50
   2  -6   0  444.06   11.60
  -2   6   0  441.76   11.40
  -2   6   0  434.66   11.80
   1  -6   0  208.98    6.10
   1  -6   0  210.38    6.80
   1  -6   0  208.48    5.70
  -1   6   0  208.98    6.10
  -1   6   0  211.28    5.20
  -1   6   0  214.08    5.80
  -1   6   0  219.48    5.80
   0  -6   0  122.99    3.60
   0  -6   0  130.09    3.70
   0   6   0  138.79    4.00
   0   6   0  134.19    3.60
   0   6   0  128.99    4.00
  -1  -6   0  212.18    6.10
  -1  -6   0  224.68    6.10
  -1  -6   0  233.68    6.60
   1   6   0  232.78    7.90
   1   6   0  242.98    6.60
   1   6   0  223.78    6.40
   1   6   0  225.88    6.10
  -2  -6   0  124.59    3.60
  -2  -6   0  131.69    4.70
   2   6   0  135.59    3.90
   2   6   0  131.09    4.80
  -3  -6   0   58.89    1.80
   3   6   0   58.49    1.90
   3   6   0   57.19    1.90
   4   6   0   95.39    2.70
   4   6   0   93.99    2.90
   5   6   0   18.10    0.70
   5   6   0   19.30    0.90
   5   6   0   19.80    0.80
   5   6   0   19.40    0.70
   6   6   0   13.60    1.50
   6   6   0   12.70    0.70
   6   6   0   11.60    0.90
   7   6   0    2.90    0.40
   7   6   0    1.90    0.50
   7   6   0    3.70    0.50
   8   6   0   24.10    1.30
   8   6   0   24.20    1.40
   9   6   0    9.80    1.00
   9   6   0   10.00    1.70
  -7   7   0   20.50    1.90
   6  -7   0   48.20    1.90
  -6   7   0   52.79    2.40
   5  -7   0    0.80    0.40
   5  -7   0    0.20    0.40
  -5   7   0    0.80    0.80
  -5   7   0    0.60    0.60
  -5   7   0    0.40    0.40
   4  -7   0    1.10    0.30
   4  -7   0    1.40    0.40
  -4   7   0    1.20    0.60
  -4   7   0    0.30    0.60
  -4   7   0    0.60    0.40
  -4   7   0    1.30    0.40
   3  -7   0    4.10    0.40
   3  -7   0    4.10    0.50
  -3   7   0    3.90    0.50
  -3   7   0    3.80    0.40
   2  -7   0   19.30    1.00
   2  -7   0   17.90    0.90
  -2   7   0   19.90    0.80
  -2   7   0   19.70    0.90
   1  -7   0   95.09    2.90
   1  -7   0   94.39    2.80
  -1   7   0   94.19    2.60
  -1   7   0   97.79    2.80
   0  -7   0  277.47    8.00
   0  -7   0  266.97    7.40
   0  -7   0  265.77    7.40
   0   7   0  282.27    7.50
   0   7   0  274.77    8.00
   0   7   0  287.87    8.20
  -1  -7   0  175.48    5.10
  -1  -7   0  167.18    4.80
   1   7   0  182.38    5.00
   1   7   0  175.98    4.70
   1   7   0  164.78    4.70
  -2  -7   0  132.39    4.00
  -2  -7   0  127.49    3.80
   2   7   0  137.79    3.90
  -3  -7   0    0.90    0.30
   3   7   0    1.30    0.30
   3   7   0    1.50    0.30
   4   7   0   10.30    0.70
   4   7   0    8.20    0.60
   5   7   0   26.30    1.00
   5   7   0   25.60    1.10
   6   7   0  109.39    3.10
   6   7   0  113.19    3.40
   6   7   0  111.09    3.40
   7   7   0    0.90    0.40
   7   7   0    0.30    0.30
   8   7   0   36.10    1.70
   8   7   0   33.00    2.00
   9   7   0    6.50    0.90
   9   7   0    7.00    0.70
  -7   8   0    7.90    1.20
  -6   8   0    7.50    1.10
   5  -8   0   10.90    1.00
  -5   8   0   12.20    1.00
  -5   8   0   10.20    1.10
   4  -8   0   20.10    1.10
   4  -8   0   18.20    1.00
  -4   8   0   15.50    1.30
  -4   8   0   18.10    1.70
  -4   8   0   17.50    1.00
   3  -8   0    8.70    0.80
   3  -8   0    8.70    0.90
  -3   8   0    8.10    1.70
   2  -8   0  355.66    9.70
   2  -8   0  362.46    9.90
  -2   8   0  367.26    9.60
  -2   8   0  368.86   10.00
   1  -8   0   31.90    1.40
   1  -8   0   31.50    1.30
  -1   8   0   31.90    1.20
  -1   8   0   33.80    1.20
   0  -8   0  123.69    4.70
   0  -8   0  117.49    3.60
   0   8   0  122.39    5.30
  -1  -8   0   90.59    2.80
   1   8   0   85.99    2.70
  -2  -8   0   67.19    2.30
  -2  -8   0   68.89    2.30
   2   8   0   69.89    2.10
   2   8   0   73.69    2.20
  -3  -8   0    0.70    0.40
   4   8   0   42.60    1.60
   5   8   0   59.19    2.00
   6   8   0   18.90    0.80
   7   8   0   45.70    1.80
   7   8   0   44.60    1.50
   8   8   0    9.00    0.80
   8   8   0   10.40    1.10
  -6   9   0    0.70    0.80
   5  -9   0   16.90    1.20
  -5   9   0   15.20    1.70
  -5   9   0   16.00    1.20
   4  -9   0   89.99    3.00
  -4   9   0   84.69    2.90
  -4   9   0   91.79    3.30
   3  -9   0  110.69    3.50
  -3   9   0  113.19    3.90
  -3   9   0  115.29    6.00
   2  -9   0   58.29    2.10
   2  -9   0   57.39    2.00
  -2   9   0   58.69    2.00
   1  -9   0   72.19    2.50
   1  -9   0   73.99    2.40
  -1   9   0   76.29    2.40
   0  -9   0   74.99    7.40
   0  -9   0   73.79    2.50
   0   9   0   75.39    2.80
  -1  -9   0   51.79    1.90
   1   9   0   52.19    1.90
  -2  -9   0  187.48    5.40
   2   9   0  193.98    5.20
  -3  -9   0   11.10    1.00
   3   9   0    9.60    0.90
   4   9   0   14.10    1.00
   5   9   0   17.30    1.00
   7   9   0   19.00    1.30
   7   9   0   19.40    0.80
   8   9   0   26.90    1.20
   8   9   0   31.80    1.60
   8   9   0   28.40    1.50
   5 -10   0   47.30    2.10
  -5  10   0   51.29    2.60
  -5  10   0   48.00    2.10
   4 -10   0   34.20    1.70
  -4  10   0   26.40    1.90
  -4  10   0   31.60    1.50
   3 -10   0   21.90    1.40
  -3  10   0   19.60    1.50
  -3  10   0   20.90    1.30
   2 -10   0  123.89    3.90
  -2  10   0  125.89    5.60
   1 -10   0   77.79    2.70
  -1  10   0   79.39    2.50
   0 -10   0   25.90    1.20
   0 -10   0   26.60    1.40
   0  10   0   25.50    1.10
  -1 -10   0   81.29    2.80
   1  10   0   83.69    6.10
  -2 -10   0    8.70    0.90
   2  10   0    9.40    0.60
   3  10   0   50.09    1.60
   3  10   0   52.59    2.00
   4  10   0    2.00    0.50
   5  10   0    1.00    0.50
   7  10   0    4.80    0.50
   7  10   0    4.20    0.70
   4 -11   0    9.50    1.00
  -4  11   0   12.40    1.10
  -4  11   0    9.40    1.20
   3 -11   0   27.10    1.60
  -3  11   0   24.60    1.80
  -3  11   0   27.70    1.40
   2 -11   0   57.49    2.30
  -2  11   0   58.69    3.80
   1 -11   0    7.80    0.90
  -1  11   0    6.70    0.70
   0 -11   0    3.20    0.70
   0  11   0    2.70    0.50
  -1 -11   0    0.60    0.50
   1  11   0    1.20    0.30
  -2 -11   0   23.90    1.40
   2  11   0   23.90    1.40
   2  11   0   22.20    2.00
   3  11   0   14.20    0.80
   4  11   0    0.80    0.50
   5  11   0   18.80    1.30
   2 -12   0   15.50    1.50
  -2  12   0   15.40    1.50
   1 -12   0   61.39    2.60
  -1  12   0   63.59    2.80
   0 -12   0    5.80    0.80
   0  12   0    5.90    0.60
  -1 -12   0    2.00    0.70
   1  12   0    2.10    0.70
   1  12   0    2.40    0.40
   2  12   0   10.90    1.00
   2  12   0   11.00    1.00
   3  12   0    1.50    0.60
   3  12   0    0.80    0.60
   4  12   0    5.90    0.80
   4  12  -1    3.60    0.80
   3  12  -1   -0.30    0.30
   3  12  -1   -0.10    0.60
   2  12  -1    5.80    1.00
  -2 -12   1    5.90    0.80
   1  12  -1    2.00    0.40
  -1 -12   1    2.90    0.70
   0  12  -1    6.30    0.70
   0 -12   1    6.70    0.90
  -1  12  -1   82.79    2.80
   1 -12   1   84.79    3.10
   5  11  -1    5.80    0.80
   3  11  -1   16.50    1.30
  -3 -11   1   14.30    1.30
   2  11  -1   28.30    1.10
  -2 -11   1   29.20    1.60
   1  11  -1   28.30    1.70
  -1 -11   1   25.70    1.50
   0  11  -1   16.80    0.90
   0 -11   1   14.90    1.30
  -1  11  -1    8.00    1.20
   1 -11   1    9.50    1.00
  -2  11  -1   11.80    1.00
   2 -11   1   14.70    1.30
  -3  11  -1    1.80    0.50
   3 -11   1    2.10    0.70
   6  10  -1   -0.40    0.40
   5  10  -1    1.30    0.50
   4  10  -1    1.60    0.50
  -3 -10   1   13.60    1.10
   2  10  -1   10.90    3.10
  -2 -10   1   11.70    1.00
   1  10  -1   99.19    2.90
  -1 -10   1  100.89    3.30
   0  10  -1   28.00    1.10
   0 -10   1   26.70    1.40
  -1  10  -1   29.50    2.20
   1 -10   1   30.70    1.50
  -2  10  -1   31.30    1.90
   2 -10   1   32.40    1.60
  -3  10  -1   13.10    1.00
   3 -10   1   13.00    1.20
  -4  10  -1   11.80    1.10
  -4  10  -1    8.70    1.20
   4 -10   1    7.50    0.90
  -5  10  -1    7.50    0.80
  -5  10  -1    7.90    1.20
   5 -10   1    7.50    0.90
   7   9  -1    6.60    0.60
   7   9  -1    5.60    0.70
   6   9  -1   15.10    1.10
   5   9  -1   29.70    1.40
   4   9  -1   12.80    1.00
  -3  -9   1   28.80    1.40
   2   9  -1  215.68    5.90
  -2  -9   1  219.98    6.10
   1   9  -1  129.49    4.30
  -1  -9   1  134.29    4.00
   0   9  -1   74.69    2.30
   0  -9   1   74.49    2.50
  -1   9  -1   72.29    2.30
   1  -9   1   71.89    2.50
  -2   9  -1    1.60    0.70
   2  -9   1    1.90    0.60
  -3   9  -1   15.40    1.00
   3  -9   1   16.60    1.20
  -4   9  -1    8.60    0.90
  -4   9  -1    9.20    1.10
   4  -9   1    9.70    1.00
  -5   9  -1    2.20    0.60
  -5   9  -1    1.40    0.90
   5  -9   1    2.60    0.60
  -6   9  -1    6.70    1.20
   8   8  -1    4.50    1.00
   8   8  -1    3.50    0.70
   7   8  -1   24.70    1.30
   7   8  -1   25.50    1.40
   6   8  -1    0.10    0.40
   5   8  -1   28.60    1.20
   5   8  -1   28.10    2.10
   4   8  -1   31.70    1.40
  -4  -8   1   33.60    1.40
  -3  -8   1   17.70    1.00
   2   8  -1    2.70    0.40
  -2  -8   1    2.20    0.50
   1   8  -1  103.89    3.40
  -1  -8   1  103.79    3.20
   0   8  -1  187.78    5.20
   0  -8   1  189.18    5.30
   0  -8   1  185.78    5.20
  -1   8  -1   37.00    1.30
   1  -8   1   37.00    1.40
   1  -8   1   36.90    1.50
  -2   8  -1  371.06   10.30
   2  -8   1  387.96   10.10
   2  -8   1  372.86   10.10
  -3   8  -1   65.99    2.20
  -3   8  -1   65.49    3.20
   3  -8   1   68.59    2.30
  -4   8  -1    6.30    0.60
  -4   8  -1    5.60    0.90
   4  -8   1    5.80    0.70
  -5   8  -1    4.60    0.90
  -5   8  -1    4.40    0.60
   5  -8   1    5.00    0.70
  -6   8  -1   16.10    1.70
   6  -8   1   14.30    1.10
  -7   8  -1    5.70    1.10
   8   7  -1   16.40    1.20
   8   7  -1   16.10    1.20
   7   7  -1    1.90    0.50
   7   7  -1    2.60    0.40
   6   7  -1   32.70    1.90
   6   7  -1   33.20    1.40
   6   7  -1   30.50    1.10
   5   7  -1  187.88    5.20
   5   7  -1  188.78    6.20
  -4  -7   1   42.00    1.50
   3   7  -1   15.70    1.10
  -3  -7   1   14.90    0.90
   2   7  -1   92.19    2.90
  -2  -7   1   90.29    2.70
   1   7  -1   74.09    2.10
   1   7  -1   69.29    2.10
   1   7  -1   77.39    2.90
  -1  -7   1   71.09    2.30
   0   7  -1   88.59    2.60
   0   7  -1   85.69    2.60
   0  -7   1   83.29    2.60
   0  -7   1   85.39    3.40
   0  -7   1   88.09    4.20
  -1   7  -1   38.00    1.40
   1  -7   1   36.80    1.30
   1  -7   1   35.90    1.50
   1  -7   1   33.60    1.40
  -2   7  -1   16.30    1.30
  -2   7  -1   16.50    1.10
   2  -7   1   16.50    1.50
   2  -7   1   17.30    0.90
  -3   7  -1   12.50    0.70
  -3   7  -1   12.60    0.80
   3  -7   1   14.50    0.80
   3  -7   1   12.40    0.90
  -4   7  -1    5.70    0.60
  -4   7  -1    2.60    0.70
  -4   7  -1    4.70    1.30
   4  -7   1    4.80    0.50
   4  -7   1    4.80    0.60
  -5   7  -1   22.90    2.30
  -5   7  -1   20.80    1.50
  -5   7  -1   22.40    1.20
   5  -7   1   23.60    1.20
  -6   7  -1   36.50    2.10
   6  -7   1   37.10    1.60
  -7   7  -1   29.50    2.10
   9   6  -1   22.50    1.50
   9   6  -1   23.70    2.10
   8   6  -1    1.10    0.70
   8   6  -1    1.20    0.50
   7   6  -1    6.70    0.60
   7   6  -1    7.60    0.90
   7   6  -1    5.40    0.60
   6   6  -1   13.00    0.90
   6   6  -1   14.90    0.70
   6   6  -1   15.60    0.80
   5   6  -1   23.20    1.10
   5   6  -1   25.40    1.00
   5   6  -1   24.50    1.00
   5   6  -1   25.20    0.80
   5   6  -1   26.20    1.00
   4   6  -1  141.89    4.20
  -4  -6   1  139.69    3.90
   3   6  -1    5.10    0.50
   3   6  -1    4.30    0.90
  -3  -6   1    4.30    0.40
   2   6  -1  103.19    3.10
   2   6  -1  103.29    3.20
  -2  -6   1   95.89    2.90
   1   6  -1  169.08    4.90
   1   6  -1  169.98    4.70
   1   6  -1  159.28    4.40
   1   6  -1  159.08    4.40
  -1  -6   1  154.78    4.50
  -1  -6   1  164.08    4.70
   0   6  -1  128.59    3.80
   0   6  -1  137.59    3.70
   0   6  -1  146.29    4.10
   0   6  -1  141.39    3.80
   0  -6   1  128.09    3.80
   0  -6   1  133.09    5.50
   0  -6   1  129.59    4.10
  -1   6  -1   28.80    1.10
  -1   6  -1   28.40    1.00
   1  -6   1   27.30    1.20
   1  -6   1   26.20    1.10
   1  -6   1   26.90    1.00
  -2   6  -1  162.58    4.30
  -2   6  -1  162.48    5.90
   2  -6   1  160.58    4.50
   2  -6   1  160.48    6.60
   2  -6   1  160.78    4.40
  -3   6  -1  185.98    5.30
  -3   6  -1  183.88    6.90
  -3   6  -1  193.48    5.10
   3  -6   1  182.68    5.10
   3  -6   1  189.18    5.10
   3  -6   1  184.98    5.80
  -4   6  -1    0.00    0.50
  -4   6  -1   -0.10    0.30
  -4   6  -1    0.30    0.30
  -4   6  -1    0.10    0.60
   4  -6   1   -0.10    0.70
   4  -6   1    0.20    0.20
   4  -6   1   -0.20    0.30
  -5   6  -1    8.30    0.90
  -5   6  -1    8.40    1.50
  -5   6  -1    8.40    0.80
  -5   6  -1    7.30    0.70
   5  -6   1    9.10    0.70
   5  -6   1    8.20    0.70
  -6   6  -1    3.30    0.80
   6  -6   1    2.50    0.40
   6  -6   1    2.90    0.50
  -7   6  -1    3.40    0.90
  -8   6  -1    1.60    0.40
  -8   6  -1    1.50    0.90
   9   5  -1   28.60    1.50
   9   5  -1   27.00    1.60
   8   5  -1   19.30    1.10
   8   5  -1   18.60    1.20
   8   5  -1   18.40    1.10
   7   5  -1   -0.10    0.40
   7   5  -1    0.00    0.30
   7   5  -1    0.40    0.40
   6   5  -1   63.99    2.90
   6   5  -1   63.99    2.10
   6   5  -1   63.99    2.00
   5   5  -1  205.18    5.20
   5   5  -1  203.08    5.40
   5   5  -1  195.28    5.90
   5   5  -1  201.58    6.00
   5   5  -1  202.28    5.60
   5   5  -1  202.08    5.60
   4   5  -1  166.28    4.90
   4   5  -1  169.28    5.10
   4   5  -1  170.18    4.50
   3   5  -1   66.39    2.20
   3   5  -1   64.19    2.10
  -3  -5   1   61.49    1.90
   2   5  -1   54.89    1.90
   2   5  -1   51.09    1.80
  -2  -5   1   54.09    1.70
   1   5  -1    1.50    0.30
   1   5  -1    0.10    0.20
  -1  -5   1    0.50    0.20
  -1  -5   1    0.00    0.20
   0   5  -1    1.30    0.30
   0   5  -1    1.30    0.20
   0   5  -1    0.90    0.20
   0   5  -1    1.60    0.50
   0  -5   1    1.00    0.30
   0  -5   1    1.50    0.50
   0  -5   1    1.10    0.30
  -1   5  -1   16.00    0.70
  -1   5  -1   14.60    0.60
  -1   5  -1   13.70    0.70
   1  -5   1   14.20    1.10
   1  -5   1   13.80    0.70
   1  -5   1   14.60    0.70
  -2   5  -1  342.27    9.10
  -2   5  -1  334.97    8.70
  -2   5  -1  338.67    9.40
   2  -5   1  327.37    8.80
   2  -5   1  327.07    9.80
   2  -5   1  325.97    8.70
  -3   5  -1  233.28    6.30
  -3   5  -1  225.88    6.50
  -3   5  -1  225.88    7.30
  -3   5  -1  229.28    6.00
   3  -5   1  223.88    6.10
   3  -5   1  227.88    7.30
   3  -5   1  223.08    6.10
  -4   5  -1   45.60    1.50
  -4   5  -1   42.50    2.20
  -4   5  -1   45.60    1.50
  -4   5  -1   39.60    1.80
   4  -5   1   43.20    1.40
   4  -5   1   41.60    2.80
   4  -5   1   44.80    1.50
  -5   5  -1   16.40    1.30
  -5   5  -1   17.40    0.90
  -5   5  -1   15.50    1.20
  -5   5  -1   14.10    0.90
   5  -5   1   15.20    0.90
   5  -5   1   16.30    0.80
   5  -5   1   16.20    0.60
   5  -5   1   17.10    1.40
  -6   5  -1   11.40    1.30
   6  -5   1   11.90    0.60
   6  -5   1   12.00    0.80
   6  -5   1   12.50    0.80
  -7   5  -1   44.10    1.40
  -7   5  -1   44.20    2.20
   7  -5   1   42.90    1.70
   7  -5   1   43.60    1.30
  -8   5  -1    3.70    1.30
  -8   5  -1    2.50    0.40
   8  -5   1    3.10    0.60
   8  -5   1    2.70    0.40
   9   4  -1    2.90    0.60
   9   4  -1    1.50    0.70
   9   4  -1    1.90    0.60
   8   4  -1   59.09    2.10
   8   4  -1   60.89    2.20
   8   4  -1   58.69    2.10
   7   4  -1   87.99    2.80
   7   4  -1   84.39    2.70
   7   4  -1   85.79    3.80
   6   4  -1   69.19    2.20
   6   4  -1   68.89    2.10
   6   4  -1   69.79    1.90
   6   4  -1   68.89    2.10
   5   4  -1    4.40    0.40
   5   4  -1    3.70    0.40
   5   4  -1    5.10    0.50
   5   4  -1    4.00    0.30
   5   4  -1    4.60    0.60
   5   4  -1    2.90    0.40
   4   4  -1  184.08    5.00
   4   4  -1  186.28    5.00
   4   4  -1  180.48    5.20
   4   4  -1  189.58    4.90
   4   4  -1  188.08    5.00
   4   4  -1  188.38    6.40
   4   4  -1  185.38    4.70
  -4  -4   1  177.48    5.00
   3   4  -1   63.49    1.90
   3   4  -1   64.59    2.30
  -3  -4   1   61.59    1.80
  -3  -4   1   61.49    1.80
   2   4  -1  608.34   16.40
   2   4  -1  604.14   16.40
  -2  -4   1  577.14   15.30
  -2  -4   1  596.74   15.70
   1   4  -1 1900.51   51.69
   1   4  -1 1862.41   50.89
  -1  -4   1 1805.02   47.20
   0   4  -1   67.19    2.30
   0   4  -1   78.39    2.30
   0   4  -1   68.79    2.00
   0   4  -1   74.29    2.20
   0  -4   1   67.79    2.40
   0  -4   1   67.29    2.00
   0  -4   1   69.69    2.20
  -1   4  -1 1543.35   42.90
  -1   4  -1 1493.55   40.90
  -1   4  -1 1489.55   40.50
   1  -4   1 1521.55   38.40
   1  -4   1 1547.45   41.20
   1  -4   1 1455.65   38.80
  -2   4  -1  146.49    4.10
  -2   4  -1  159.68    4.50
  -2   4  -1  159.58    5.00
   2  -4   1  152.48    4.20
   2  -4   1  152.88    4.10
   2  -4   1  153.88    4.50
  -3   4  -1  539.05   14.90
  -3   4  -1  542.75   15.10
  -3   4  -1  529.35   13.90
  -3   4  -1  544.55   14.40
   3  -4   1  542.55   14.40
   3  -4   1  529.45   12.40
   3  -4   1  540.05   14.80
   3  -4   1  528.75   13.90
   3  -4   1  531.55   14.00
  -4   4  -1  332.67    9.30
  -4   4  -1  335.37    9.00
  -4   4  -1  332.07    8.70
  -4   4  -1  325.87   10.10
  -4   4  -1  333.17    9.40
   4  -4   1  330.77    9.30
   4  -4   1  328.87    7.70
   4  -4   1  324.77    8.60
   4  -4   1  322.37    8.70
  -5   4  -1  148.19    4.00
  -5   4  -1  143.69    4.40
  -5   4  -1  141.79    4.10
  -5   4  -1  140.69    4.20
  -5   4  -1  138.99    4.30
   5  -4   1  136.99    4.00
   5  -4   1  139.69    5.50
   5  -4   1  140.19    3.90
   5  -4   1  141.49    3.50
  -6   4  -1   17.70    1.40
   6  -4   1   16.30    0.80
   6  -4   1   15.30    0.80
   6  -4   1   14.70    1.00
   6  -4   1   18.50    2.40
  -7   4  -1   17.50    1.40
  -7   4  -1   16.10    0.70
   7  -4   1   15.10    0.80
   7  -4   1   14.00    1.50
  -8   4  -1   12.20    0.90
  -8   4  -1   13.40    1.50
   8  -4   1    9.90    1.20
   8  -4   1   11.50    0.80
  -9   4  -1    9.00    1.20
   9  -4   1   10.00    0.90
   9  -4   1    9.00    1.00
   9   3  -1   32.30    2.80
   9   3  -1   33.90    1.70
   9   3  -1   31.20    1.60
   8   3  -1  133.29    3.80
   8   3  -1  137.09    4.10
   8   3  -1  131.89    4.10
   7   3  -1  135.59    3.80
   7   3  -1  133.69    4.00
   7   3  -1  133.49    4.00
   6   3  -1    2.10    0.40
   6   3  -1    2.50    0.40
   6   3  -1    2.20    0.20
   6   3  -1    1.80    0.40
   5   3  -1   37.70    1.30
   5   3  -1   37.30    1.10
   5   3  -1   36.40    1.10
   5   3  -1   37.50    1.60
   5   3  -1   38.00    1.20
   5   3  -1   35.80    1.10
   5   3  -1   37.00    1.20
   5   3  -1   39.20    1.20
   5   3  -1   37.50    1.50
   4   3  -1  106.59    3.90
   4   3  -1  106.59    3.00
   4   3  -1  104.89    2.80
   4   3  -1  105.09    3.20
   4   3  -1  103.29    2.90
   4   3  -1  106.69    3.00
   4   3  -1  109.69    3.20
  -4  -3   1  104.09    3.30
   3   3  -1  681.13   19.50
   3   3  -1  692.63   18.20
   3   3  -1  689.43   19.00
   3   3  -1  692.33   17.00
   3   3  -1  676.83   18.20
  -3  -3   1  698.93   18.00
  -3  -3   1  694.63   17.60
   2   3  -1  800.32   22.50
   2   3  -1  811.22   22.00
  -2  -3   1  791.92   20.60
  -2  -3   1  823.42   21.10
   1   3  -1 1335.17   36.90
   1   3  -1 1372.96   37.20
  -1  -3   1 1279.57   34.50
  -1  -3   1 1436.66   35.40
   0   3  -1 2898.91   82.19
   0   3  -1 3101.09   82.19
   0   3  -1 3146.99   85.09
   0   3  -1 3273.17   84.39
   0  -3   1 3113.59   78.89
   0  -3   1 2945.61   80.29
   0  -3   1 3283.17   84.89
  -1   3  -1 1550.64   39.90
  -1   3  -1 1484.45   40.70
  -1   3  -1 1493.85   41.10
   1  -3   1 1444.76   41.10
   1  -3   1 1569.44   38.40
   1  -3   1 1508.05   38.80
  -2   3  -1   11.70    0.50
  -2   3  -1   11.80    0.50
  -2   3  -1   11.50    0.60
   2  -3   1   10.60    0.60
   2  -3   1   13.00    0.50
   2  -3   1   12.10    0.50
   2  -3   1   11.30    0.30
   2  -3   1   12.40    0.50
  -3   3  -1  175.28    5.10
  -3   3  -1  181.88    5.40
  -3   3  -1  185.48    4.90
   3  -3   1  178.18    4.20
   3  -3   1  172.88    4.70
   3  -3   1  176.08    4.80
   3  -3   1  179.98    4.90
   3  -3   1  174.38    5.10
   3  -3   1  179.98    5.00
  -4   3  -1   74.89    2.20
  -4   3  -1   76.19    2.20
  -4   3  -1   75.59    2.50
  -4   3  -1   75.89    2.30
  -4   3  -1   80.59    2.30
   4  -3   1   75.09    2.30
   4  -3   1   74.19    3.40
   4  -3   1   73.69    2.20
   4  -3   1   74.19    2.20
   4  -3   1   75.09    3.50
   4  -3   1   76.69    1.90
  -5   3  -1   62.49    2.10
  -5   3  -1   59.79    2.10
  -5   3  -1   60.99    2.20
  -5   3  -1   60.19    1.90
  -5   3  -1   60.59    2.90
   5  -3   1   59.49    1.90
   5  -3   1   63.09    1.80
   5  -3   1   61.29    2.60
   5  -3   1   61.09    1.60
   5  -3   1   58.79    1.90
   5  -3   1   59.39    2.00
  -6   3  -1    5.40    0.70
  -6   3  -1    5.00    0.40
   6  -3   1    5.10    0.50
   6  -3   1    5.00    0.50
   6  -3   1    5.00    0.40
   6  -3   1    4.60    0.80
  -7   3  -1   65.99    1.80
  -7   3  -1   68.79    4.60
   7  -3   1   64.59    1.90
   7  -3   1   63.69    2.20
  -8   3  -1   32.40    1.90
   8  -3   1   29.50    1.40
   8  -3   1   30.80    1.20
  -9   3  -1    6.70    1.10
   9  -3   1    5.60    0.60
   9  -3   1    5.70    1.90
  10   2  -1    2.90    0.70
  10   2  -1    3.80    1.80
  10   2  -1    2.80    0.50
   9   2  -1    8.60    0.90
   9   2  -1    7.30    0.80
   9   2  -1    9.60    2.10
   9   2  -1    8.10    0.80
   8   2  -1   41.90    1.70
   8   2  -1   39.30    1.30
   8   2  -1   40.30    1.70
   8   2  -1   43.20    1.70
   7   2  -1   25.10    1.20
   7   2  -1   26.30    1.20
   7   2  -1   24.40    1.20
   6   2  -1    0.20    0.20
   6   2  -1    0.30    0.30
   6   2  -1    0.70    0.30
   6   2  -1    0.70    0.30
   5   2  -1   27.20    0.70
   5   2  -1   27.40    1.00
   5   2  -1   27.20    0.90
   5   2  -1   27.80    0.90
   5   2  -1   27.30    1.00
   5   2  -1   27.60    1.00
  -5  -2   1   26.90    0.90
   4   2  -1    3.90    0.20
   4   2  -1    3.60    0.30
   4   2  -1    3.80    0.40
   4   2  -1    4.10    0.30
   4   2  -1    3.40    0.40
   4   2  -1    3.60    0.20
   4   2  -1    4.10    0.40
   4   2  -1    3.60    0.40
  -4  -2   1    3.80    0.30
   3   2  -1 1379.86   36.00
   3   2  -1 1328.07   35.30
   3   2  -1 1377.96   34.60
   3   2  -1 1321.67   36.00
   3   2  -1 1393.06   37.10
   3   2  -1 1352.36   32.90
  -3  -2   1 1368.66   37.10
  -3  -2   1 1383.86   35.90
   2   2  -1   34.20    1.20
  -2  -2   1   36.00    1.00
  -2  -2   1   31.30    4.80
  -2  -2   1   33.70    1.00
   1   2  -1 2528.95   67.89
   1   2  -1 2425.06   67.99
  -1  -2   1 2400.96   63.19
  -1  -2   1 2449.66   67.69
  -1  -2   1 2650.83   65.39
   0   2  -1 8896.31  240.68
   0   2  -1 7786.82  235.48
   0   2  -1 9596.04  249.58
   0   2  -1 8383.06  236.98
   0  -2   1 9202.88  241.48
   0  -2   1 8368.56  233.18
   0  -2   1 9999.00  245.48
   0  -2   1 8821.92  225.58
   0  -2   1 9099.09  231.18
  -1   2  -1 1574.04   44.40
  -1   2  -1 1758.62   43.30
   1  -2   1 1540.15   44.80
   1  -2   1 1602.24   41.60
   1  -2   1 1630.74   41.20
  -2   2  -1   48.00    1.50
  -2   2  -1   49.80    1.40
  -2   2  -1   53.49    2.10
  -2   2  -1   49.99    1.50
   2  -2   1   47.80    1.20
   2  -2   1   47.50    1.40
   2  -2   1   47.70    1.50
   2  -2   1   49.10    1.40
   2  -2   1   49.00    1.60
   2  -2   1   49.10    1.50
  -3   2  -1  263.77    7.40
  -3   2  -1  274.87    7.10
  -3   2  -1  257.07    7.30
  -3   2  -1  256.37    6.80
  -3   2  -1  278.17    7.80
   3  -2   1  258.87    6.10
   3  -2   1  256.67    6.80
   3  -2   1  256.17    7.10
   3  -2   1  261.67    6.90
   3  -2   1  257.57    7.30
   3  -2   1  262.67    7.40
  -4   2  -1  573.04   14.60
  -4   2  -1  519.25   13.90
  -4   2  -1  543.25   13.90
  -4   2  -1  534.85   15.00
  -4   2  -1  539.85   14.80
   4  -2   1  533.75   14.00
   4  -2   1  540.45   14.80
   4  -2   1  541.65   15.20
   4  -2   1  528.15   14.50
   4  -2   1  540.15   12.50
   4  -2   1  526.65   13.80
  -5   2  -1   14.90    0.70
  -5   2  -1   13.90    0.50
  -5   2  -1   15.40    0.70
  -5   2  -1   15.40    0.90
  -5   2  -1   14.60    0.70
  -5   2  -1   15.30    0.60
   5  -2   1   15.20    0.70
   5  -2   1   14.90    0.60
   5  -2   1   15.50    0.60
   5  -2   1   14.90    0.70
   5  -2   1   15.20    0.80
   5  -2   1   15.10    0.70
  -6   2  -1   84.69    2.10
  -6   2  -1   79.29    2.80
  -6   2  -1   81.49    2.80
   6  -2   1   83.09    2.20
   6  -2   1   82.09    2.50
   6  -2   1   82.59    3.70
   6  -2   1   79.29    3.00
   6  -2   1   82.49    2.60
   7  -2   1    0.40    0.40
   7  -2   1    0.30    0.90
   7  -2   1    1.80    0.40
  -8   2  -1    5.50    0.80
   8  -2   1    3.60    0.60
   8  -2   1    3.50    0.50
  -9   2  -1    4.70    1.00
   9  -2   1    5.10    0.60
   9  -2   1    4.50    0.60
  10   1  -1    0.30    0.60
  10   1  -1    0.20    1.30
  10   1  -1    0.50    0.50
   9   1  -1    0.00    0.60
   9   1  -1   -0.70    0.40
   9   1  -1   -1.70    0.60
   9   1  -1    0.10    0.40
   8   1  -1    3.70    0.70
   8   1  -1    3.60    0.40
   8   1  -1    5.20    0.60
   8   1  -1    4.70    0.60
  -8  -1   1    4.50    0.70
   7   1  -1   37.00    1.50
   7   1  -1   37.70    1.50
   7   1  -1   36.20    1.20
   7   1  -1   38.50    1.50
  -7  -1   1   32.60    1.60
   6   1  -1   22.20    0.80
   6   1  -1   21.60    1.00
   6   1  -1   22.50    1.00
   6   1  -1   21.70    1.00
  -6  -1   1   20.70    1.00
   5   1  -1  124.89    3.50
   5   1  -1  125.59    4.20
   5   1  -1  123.29    3.50
   5   1  -1  126.19    3.00
   5   1  -1  125.09    3.40
   5   1  -1  125.19    3.30
   5   1  -1  124.49    3.60
  -5  -1   1  120.99    3.30
  -5  -1   1  120.39    3.70
   4   1  -1 1619.54   44.60
   4   1  -1 1665.13   43.40
   4   1  -1 1689.73   45.10
   4   1  -1 1568.54   42.50
   4   1  -1 1640.84   37.70
   4   1  -1 1694.13   41.80
   4   1  -1 1680.23   39.60
  -4  -1   1 1651.63   44.60
  -4  -1   1 1553.24   42.70
  -4  -1   1 1633.84   44.90
   3   1  -1  428.36   10.90
   3   1  -1  447.86   11.80
   3   1  -1  459.95   12.20
   3   1  -1  446.26   12.30
   3   1  -1  431.46   11.90
   3   1  -1  443.36   11.90
   3   1  -1  447.26   11.50
   3   1  -1  442.56   11.70
  -3  -1   1  481.75   11.70
  -3  -1   1  444.66   13.30
  -3  -1   1  445.06   12.40
   2   1  -1   66.59    1.80
   2   1  -1   67.19    2.30
   2   1  -1   66.39    1.90
   2   1  -1   66.69    1.90
   2   1  -1   66.19    1.90
  -2  -1   1   73.69    1.90
  -2  -1   1   67.29    1.80
   1   1  -1 3515.95   97.29
   1   1  -1 4017.20   92.69
  -1  -1   1 3522.55   97.39
  -1  -1   1 3339.57   91.39
   0   1  -1  634.34   17.00
   0   1  -1  609.54   17.40
   0   1  -1  630.34   17.00
   0  -1   1  627.34   17.40
   0  -1   1  695.13   16.30
  -1   1  -1  223.68    5.30
  -1   1  -1  189.08    5.50
   1  -1   1  199.68    4.60
   1  -1   1  184.68    5.20
   1  -1   1  198.18    5.30
   1  -1   1  188.88    5.50
   1  -1   1  206.08    5.10
   1  -1   1  207.28    5.10
   1  -1   1  188.58    5.30
  -2   1  -1  140.59    3.50
  -2   1  -1  122.69    3.50
  -2   1  -1  120.79    3.30
   2  -1   1  122.99    2.90
   2  -1   1  123.69    3.80
   2  -1   1  123.49    3.30
   2  -1   1  121.99    3.40
   2  -1   1  124.79    3.30
   2  -1   1  120.99    4.00
   2  -1   1  124.59    3.50
  -3   1  -1  181.88    5.20
  -3   1  -1  183.18    4.80
  -3   1  -1  194.88    5.10
  -3   1  -1  179.58    5.10
  -3   1  -1  193.38    5.00
   3  -1   1  183.78    4.80
   3  -1   1  180.78    5.10
   3  -1   1  175.08    4.90
   3  -1   1  180.78    4.30
   3  -1   1  182.88    5.20
   3  -1   1  183.08    4.80
   3  -1   1  177.68    5.00
  -4   1  -1    1.50    0.20
  -4   1  -1    2.30    0.20
  -4   1  -1    1.70    0.20
  -4   1  -1    1.80    0.70
  -4   1  -1    1.40    0.40
  -4   1  -1    4.60    0.70
   4  -1   1    1.60    0.20
   4  -1   1    2.00    0.30
   4  -1   1    1.30    0.20
   4  -1   1    2.50    0.30
   4  -1   1    1.30    0.30
   4  -1   1    1.40    0.20
   4  -1   1    1.20    0.30
  -5   1  -1    4.70    0.40
  -5   1  -1    4.80    0.60
  -5   1  -1    3.30    0.30
  -5   1  -1    4.70    0.40
  -5   1  -1    4.30    0.50
  -5   1  -1    3.70    2.70
   5  -1   1    3.70    0.40
   5  -1   1    4.40    0.40
   5  -1   1    4.90    0.50
   5  -1   1    4.40    0.80
   5  -1   1    4.70    0.40
   5  -1   1    4.20    0.40
   5  -1   1    4.50    0.30
  -6   1  -1   29.90    1.50
  -6   1  -1   34.80    0.90
   6  -1   1   35.70    2.20
   6  -1   1   33.40    1.10
   6  -1   1   34.70    2.60
   6  -1   1   34.60    1.30
   6  -1   1   35.30    1.10
  -7   1  -1  124.89    4.00
   7  -1   1  119.49    3.60
   7  -1   1  123.79    3.20
   7  -1   1  125.39    3.80
  -8   1  -1  359.96   10.50
   8  -1   1  356.16    8.70
   8  -1   1  356.86    9.90
   8  -1   1  378.76   11.80
  -9   1  -1   16.50    1.40
   9  -1   1   14.90    1.10
   9  -1   1   14.00    1.00
 -10   1  -1   31.20    1.90
  10  -1   1   28.70    1.60
  10  -1   1   27.40    1.40
  10   0  -1   -0.10    0.60
  10   0  -1   -0.10    0.60
  10   0  -1   -0.40    0.50
 -10   0   1    0.40    0.70
   9   0  -1    2.70    0.60
   9   0  -1    3.80    0.70
   9   0  -1    2.00    0.50
  -9   0   1    2.00    0.70
   8   0  -1   16.30    0.90
   8   0  -1   15.90    1.10
   8   0  -1   15.20    1.50
   8   0  -1   16.70    1.20
  -8   0   1   12.50    1.20
   7   0  -1   14.50    1.00
   7   0  -1   15.00    0.80
   7   0  -1   18.20    1.00
   7   0  -1   15.60    1.20
  -7   0   1   11.60    1.10
   6   0  -1   42.00    1.20
   6   0  -1   41.70    1.50
   6   0  -1   40.20    1.40
   6   0  -1   41.20    1.50
   6   0  -1   40.40    1.50
  -6   0   1   39.20    1.60
   5   0  -1  378.96   10.30
   5   0  -1  381.46   10.50
   5   0  -1  398.66   10.10
   5   0  -1  390.56   10.80
   5   0  -1  386.36    9.10
   5   0  -1  379.46    9.60
   5   0  -1  394.56   10.60
  -5   0   1  387.56    9.90
  -5   0   1  379.46    9.90
  -5   0   1  397.46   10.20
  -5   0   1  381.86   10.90
   4   0  -1  262.37    7.10
   4   0  -1  252.17    6.40
   4   0  -1  262.77    6.70
   4   0  -1  255.37    7.20
   4   0  -1  253.87    6.80
   4   0  -1  255.47    6.00
   4   0  -1  247.78    7.00
  -4   0   1  254.67    6.60
  -4   0   1  252.47    8.30
  -4   0   1  255.67    6.60
  -4   0   1  252.37    7.30
  -4   0   1  268.27    7.10
   3   0  -1  598.94   15.10
   3   0  -1  603.54   16.50
   3   0  -1  631.04   15.90
   3   0  -1  639.54   14.30
   3   0  -1  610.44   16.10
   3   0  -1  638.14   16.90
   3   0  -1  621.14   17.00
  -3   0   1  638.04   15.90
  -3   0   1  600.74   17.10
  -3   0   1  643.24   16.90
  -3   0   1  599.14   17.00
  -3   0   1  622.54   15.90
   2   0  -1  602.94   14.90
   2   0  -1  559.24   15.70
   2   0  -1  566.44   13.90
   2   0  -1  575.34   15.30
   2   0  -1  585.64   13.20
   2   0  -1  579.44   15.70
   2   0  -1  587.74   14.70
  -2   0   1  557.14   14.70
  -2   0   1  572.34   13.90
  -2   0   1  564.94   15.80
  -2   0   1  552.34   16.10
  -2   0   1  573.34   14.90
  -2   0   1  593.24   15.70
   1   0  -1  603.04   15.10
   1   0  -1  608.54   15.50
   1   0  -1  547.25   15.90
   1   0  -1  619.44   15.50
   1   0  -1  576.44   15.90
   1   0  -1  560.74   14.20
   1   0  -1  573.84   14.90
  -1   0   1  556.64   16.00
  -1   0   1  586.24   14.10
  -1   0   1  598.04   15.90
  -1   0   1  584.44   14.90
  -1   0   1  588.94   16.30
   0   0  -1 2265.47   63.09
   0   0  -1 2263.17   63.09
   0   0  -1 2222.38   60.79
   0   0  -1 2535.15   61.89
   0   0  -1 2288.37   60.29
   0   0   1 2457.45   58.79
   0   0   1 2148.29   62.99
   0   0   1 2467.15   61.99
  -1   0  -1 1399.56   34.50
  -1   0  -1 1325.07   37.40
  -1   0  -1 1338.37   30.80
  -1   0  -1 1404.16   35.40
   1   0   1 1311.27   34.10
   1   0   1 1296.07   35.60
   1   0   1 1327.47   35.40
   1   0   1 1318.67   34.20
   1   0   1 1346.07   34.20
  -2   0  -1  483.55   12.00
  -2   0  -1  439.16   11.60
  -2   0  -1  461.95   11.60
  -2   0  -1  490.15   11.80
  -2   0  -1  443.56   10.90
  -2   0  -1  435.36   12.30
  -2   0  -1  447.86   12.40
  -2   0  -1  465.15   10.40
   2   0   1  445.96   11.50
   2   0   1  442.96   11.70
   2   0   1  428.46   12.00
   2   0   1  452.65   10.40
   2   0   1  426.96   11.90
   2   0   1  442.86   12.30
   2   0   1  443.66   11.60
  -3   0  -1   40.40    1.00
  -3   0  -1   40.20    1.20
  -3   0  -1   44.20    1.40
  -3   0  -1   40.60    1.20
  -3   0  -1   42.40    1.20
  -3   0  -1   42.30    1.20
  -3   0  -1   39.80    1.30
   3   0   1   40.30    1.20
   3   0   1   39.80    1.10
   3   0   1   39.00    1.30
   3   0   1   40.60    1.20
   3   0   1   40.10    1.10
   3   0   1   38.60    1.30
   3   0   1   40.10    1.20
   3   0   1   39.60    1.80
  -4   0  -1   37.10    1.20
  -4   0  -1   37.20    1.10
  -4   0  -1   35.70    1.30
  -4   0  -1   37.80    0.90
  -4   0  -1   35.20    1.90
  -4   0  -1   37.20    1.10
   4   0   1   37.20    1.40
   4   0   1   37.10    1.00
   4   0   1   34.60    2.10
   4   0   1   35.60    1.20
   4   0   1   36.60    1.00
   4   0   1   37.90    1.20
   4   0   1   36.20    1.20
   4   0   1   36.70    1.30
   4   0   1   36.20    1.20
  -5   0  -1    0.40    0.20
  -5   0  -1    0.40    0.30
  -5   0  -1    0.50    0.10
  -5   0  -1    0.50    0.20
  -5   0  -1    0.20    0.20
   5   0   1    0.90    0.30
   5   0   1    0.40    0.20
   5   0   1    0.20    0.40
   5   0   1    0.70    0.10
   5   0   1    0.50    0.20
   5   0   1    0.60    0.30
   5   0   1    0.20    0.20
   5   0   1    0.40    0.20
   5   0   1    0.40    0.10
  -6   0  -1  119.09    3.80
   6   0   1  125.59    3.40
   6   0   1  125.79    4.40
   6   0   1  123.99    3.70
   6   0   1  124.29    3.70
   6   0   1  117.99    3.50
   6   0   1  125.09    3.10
  -7   0  -1  281.67    8.20
   7   0   1  282.37    6.80
   7   0   1  293.07    9.20
   7   0   1  279.47    7.70
  -8   0  -1   91.69    3.10
   8   0   1   89.09    3.50
   8   0   1   88.29    2.90
   8   0   1   88.69    2.50
  -9   0  -1   40.30    1.90
   9   0   1   39.90    1.80
   9   0   1   45.20    2.20
   9   0   1   38.50    1.50
 -10   0  -1   20.20    1.60
  10   0   1   20.70    1.30
  10   0   1   19.90    1.60
  10   0   1   19.60    1.20
   9  -1  -1    5.20    0.80
   9  -1  -1    4.90    0.60
   9  -1  -1    4.90    0.70
  -9   1   1    4.40    0.90
   8  -1  -1   27.10    1.20
   8  -1  -1   27.80    1.50
   8  -1  -1   28.00    1.90
   8  -1  -1   28.40    1.40
  -8   1   1   29.50    1.60
   7  -1  -1  115.39    3.50
   7  -1  -1  115.29    3.70
   7  -1  -1  117.69    3.60
   7  -1  -1  115.49    3.00
  -7   1   1  116.49    3.80
   6  -1  -1    2.60    0.30
   6  -1  -1    2.70    0.40
   6  -1  -1    4.50    0.50
   6  -1  -1    4.40    0.60
  -6   1   1    3.10    0.50
   5  -1  -1   57.19    1.70
   5  -1  -1   58.29    1.50
   5  -1  -1   58.89    1.70
   5  -1  -1   55.59    1.80
   5  -1  -1   52.79    1.80
   5  -1  -1   55.09    1.80
   5  -1  -1   56.59    1.80
  -5   1   1   55.19    1.90
  -5   1   1   54.19    1.90
  -5   1   1   54.89    1.80
  -5   1   1   54.89    1.60
   4  -1  -1  188.08    4.50
   4  -1  -1  189.48    5.20
   4  -1  -1  181.88    5.10
   4  -1  -1  184.68    4.80
   4  -1  -1  185.58    5.30
   4  -1  -1  193.78    5.00
   4  -1  -1  182.78    5.20
  -4   1   1  178.48    5.30
  -4   1   1  178.48    5.40
  -4   1   1  185.38    4.90
  -4   1   1  190.98    4.80
  -4   1   1  197.18    5.20
  -4   1   1  184.48    5.20
  -4   1   1  185.58    4.40
   3  -1  -1  319.87    8.10
   3  -1  -1  328.97    9.00
   3  -1  -1  316.47    8.80
   3  -1  -1  321.67    9.00
   3  -1  -1  330.07    8.30
   3  -1  -1  329.27    8.50
   3  -1  -1  329.37    7.60
   3  -1  -1  317.67    8.60
  -3   1   1  330.77    8.80
  -3   1   1  319.47    9.10
  -3   1   1  314.77    9.90
  -3   1   1  324.37    9.00
  -3   1   1  326.17    8.40
  -3   1   1  340.07    7.60
  -3   1   1  343.07    8.30
   2  -1  -1  380.86   10.40
   2  -1  -1  367.26   10.20
   2  -1  -1  387.56    9.80
   2  -1  -1  368.16    9.30
   2  -1  -1  372.16   10.40
   2  -1  -1  382.66    8.80
   2  -1  -1  393.76    9.90
   2  -1  -1  386.16    9.70
  -2   1   1  381.46   10.40
  -2   1   1  382.26   10.20
  -2   1   1  378.56    9.30
  -2   1   1  385.46    9.80
  -2   1   1  374.96   10.50
  -2   1   1  373.26   10.70
   1  -1  -1    0.80    0.20
   1  -1  -1    1.30    0.20
   1  -1  -1    1.00    0.10
   1  -1  -1    0.90    0.10
   1  -1  -1    0.60    0.10
   1  -1  -1    0.60    0.20
   1  -1  -1    1.10    0.20
  -1   1   1    0.50    0.10
  -1   1   1    0.60    0.20
  -1   1   1    0.90    0.20
  -1   1   1    0.90    0.50
   0  -1  -1   93.29    2.50
   0  -1  -1   95.29    2.60
   0  -1  -1   91.69    2.20
   0  -1  -1   94.59    2.10
   0  -1  -1   90.59    2.40
   0  -1  -1   86.79    2.40
   0   1   1   94.79    2.60
   0   1   1   91.79    2.20
   0   1   1   94.39    2.60
   0   1   1   88.79    2.40
   0   1   1   88.89    2.50
   0   1   1   91.99    2.40
   0   1   1   91.09    2.10
  -1  -1  -1  563.84   15.90
   1   1   1  566.54   15.00
   1   1   1  602.64   14.90
   1   1   1  569.54   14.10
   1   1   1  578.74   14.90
   1   1   1  600.74   15.50
   1   1   1  552.34   16.10
   1   1   1  636.84   15.50
  -2  -1  -1  343.17    8.50
  -2  -1  -1  332.17    8.10
  -2  -1  -1  325.37    9.10
  -2  -1  -1  331.77    8.50
   2   1   1  327.67    8.50
   2   1   1  327.07    8.10
   2   1   1  325.77    8.90
   2   1   1  340.67    8.50
   2   1   1  332.97    8.50
  -3  -1  -1  379.66   10.80
  -3  -1  -1  389.26   10.00
  -3  -1  -1  389.26   10.30
  -3  -1  -1  401.76   10.00
   3   1   1  400.96   10.10
   3   1   1  385.16   10.80
   3   1   1  379.66   10.50
   3   1   1  391.16   10.10
   3   1   1  415.46   10.00
   3   1   1  406.86    9.10
   3   1   1  389.86    9.60
   3   1   1  391.36   10.20
   3   1   1  385.86   10.20
  -4  -1  -1 1107.39   30.80
  -4  -1  -1 1104.19   28.70
  -4  -1  -1 1101.89   28.70
   4   1   1 1143.29   27.20
   4   1   1 1076.39   28.70
   4   1   1 1170.28   25.90
   4   1   1 1137.19   28.80
   4   1   1 1126.39   29.80
   4   1   1 1146.99   29.00
   4   1   1 1160.18   28.80
   4   1   1 1106.29   28.90
   4   1   1 1116.39   30.60
  -5  -1  -1   60.99    1.60
  -5  -1  -1   60.69    2.00
   5   1   1   64.09    1.80
   5   1   1   58.89    1.90
   5   1   1   61.49    1.60
   5   1   1   61.49    1.80
   5   1   1   61.59    2.00
   5   1   1   62.29    2.20
   5   1   1   63.69    3.40
   5   1   1   61.59    2.10
  -6  -1  -1    6.20    0.60
   6   1   1    7.50    0.50
   6   1   1    6.60    0.60
   6   1   1    6.60    0.50
   6   1   1    6.00    0.50
   6   1   1    6.70    0.60
  -7  -1  -1   11.00    0.90
   7   1   1   11.20    1.20
   7   1   1   10.80    0.80
   7   1   1   11.50    0.70
   7   1   1   12.10    1.20
  -8  -1  -1   34.70    1.50
   8   1   1   31.50    1.20
   8   1   1   33.80    1.60
   8   1   1   32.60    1.40
  -9  -1  -1   11.00    1.10
   9   1   1   11.00    1.80
   9   1   1   12.60    0.90
   9   1   1   13.10    1.00
  10   1   1    5.70    0.80
  10   1   1    7.00    0.90
  10   1   1    5.40    0.60
   9  -2  -1   11.50    1.00
   9  -2  -1   10.90    1.10
  -9   2   1   10.80    1.20
   8  -2  -1    3.90    0.60
   8  -2  -1    2.80    0.50
   8  -2  -1    4.00    0.70
  -8   2   1    3.10    0.70
   7  -2  -1    4.20    0.60
   7  -2  -1    4.90    0.60
   7  -2  -1    4.10    0.50
  -7   2   1    3.90    0.70
   6  -2  -1   64.29    1.80
   6  -2  -1   64.79    2.10
   6  -2  -1   63.29    2.20
   6  -2  -1   64.19    2.20
  -6   2   1   64.69    1.60
  -6   2   1   65.99    2.30
   5  -2  -1    5.50    0.60
   5  -2  -1    5.60    0.50
   5  -2  -1    5.50    0.50
   5  -2  -1    5.60    0.30
   5  -2  -1    5.50    0.40
   5  -2  -1    5.40    0.50
   5  -2  -1    5.40    0.50
  -5   2   1    6.10    0.50
  -5   2   1    6.00    0.50
  -5   2   1    5.30    0.60
  -5   2   1    5.20    1.10
  -5   2   1    5.70    0.40
  -5   2   1    6.00    0.30
   4  -2  -1  424.46   11.90
   4  -2  -1  443.96   11.20
   4  -2  -1  433.96   10.10
   4  -2  -1  431.56   11.70
   4  -2  -1  428.36   11.40
   4  -2  -1  433.86   12.40
   4  -2  -1  430.36   11.90
   4  -2  -1  426.66   11.00
  -4   2   1  421.16   11.90
  -4   2   1  433.86   11.20
  -4   2   1  425.06   12.10
  -4   2   1  440.86   11.00
  -4   2   1  435.06   12.00
  -4   2   1  431.66   11.60
   3  -2  -1  693.73   18.30
   3  -2  -1  700.93   16.30
   3  -2  -1  699.53   19.20
   3  -2  -1  687.53   18.80
   3  -2  -1  704.03   18.00
   3  -2  -1  700.93   19.30
   3  -2  -1  693.33   17.20
   3  -2  -1  722.93   18.10
  -3   2   1  709.73   19.30
  -3   2   1  724.13   18.10
  -3   2   1  699.33   19.50
  -3   2   1  732.53   18.90
  -3   2   1  686.43   19.50
   2  -2  -1  887.91   22.90
   2  -2  -1  892.41   22.30
   2  -2  -1  894.11   21.30
   2  -2  -1  873.61   22.20
   2  -2  -1  896.21   20.10
   2  -2  -1  815.32   23.80
   2  -2  -1  894.21   23.80
  -2   2   1  881.11   23.80
  -2   2   1  832.42   23.70
  -2   2   1  861.41   23.20
  -2   2   1  862.71   22.30
  -2   2   1  887.61   24.00
   1  -2  -1 2104.39   56.79
   1  -2  -1 2072.19   58.79
   1  -2  -1 2119.09   55.69
   1  -2  -1 2122.39   54.69
   1  -2  -1 2172.48   49.50
   1  -2  -1 2235.88   55.89
   1  -2  -1 2298.97   58.29
  -1   2   1 2051.59   58.39
  -1   2   1 2330.07   58.49
  -1   2   1 2142.39   54.79
  -1   2   1 2159.88   61.69
  -1   2   1 2041.90   58.79
  -1   2   1 2113.89   51.69
   0  -2  -1  352.06    8.90
   0  -2  -1  354.56    9.00
   0   2   1  326.67    8.90
   0   2   1  358.26    9.20
   0   2   1  367.36    9.20
   0   2   1  323.27    9.50
  -1  -2  -1   48.70    1.20
  -1  -2  -1   40.00    1.30
   1   2   1   42.90    1.20
   1   2   1   46.00    1.20
   1   2   1   40.80    1.30
   1   2   1   42.30    1.20
  -2  -2  -1   12.60    0.40
   2   2   1   13.50    0.40
   2   2   1   13.70    0.50
   2   2   1   13.10    0.40
   2   2   1   13.50    0.40
   2   2   1   13.30    0.50
  -3  -2  -1  591.24   16.40
  -3  -2  -1  607.14   14.50
   3   2   1  625.14   15.30
   3   2   1  609.94   15.90
   3   2   1  590.24   14.50
   3   2   1  604.84   15.30
   3   2   1  583.44   15.90
   3   2   1  579.74   15.30
  -4  -2  -1   82.59    2.50
   4   2   1   87.19    2.30
   4   2   1   86.29    2.00
   4   2   1   82.09    2.20
   4   2   1   86.09    6.10
   4   2   1   85.79    2.30
   4   2   1   80.09    2.40
   4   2   1   80.79    2.40
   4   2   1   81.79    3.00
   4   2   1   86.59    2.30
  -5  -2  -1   31.40    1.20
   5   2   1   32.50    1.20
   5   2   1   33.80    0.90
   5   2   1   32.20    1.10
   5   2   1   32.30    1.10
   5   2   1   34.30    1.00
   5   2   1   31.40    1.10
   5   2   1   31.30    1.10
   5   2   1   33.30    1.00
  -6  -2  -1    0.90    0.30
   6   2   1    0.50    0.30
   6   2   1    0.10    0.30
   6   2   1    0.70    0.20
   6   2   1    0.80    0.30
  -7  -2  -1    1.40    0.40
   7   2   1    0.70    0.30
   7   2   1    0.20    0.40
   7   2   1    1.10    0.50
   7   2   1    1.60    0.40
  -8  -2  -1    3.80    0.60
   8   2   1    4.80    0.60
   8   2   1    5.30    0.60
   8   2   1    5.40    1.00
   8   2   1    3.40    0.40
   9   2   1   27.50    1.80
   9   2   1   31.30    3.10
   9   2   1   31.50    1.20
   9   2   1   32.80    1.50
  10   2   1    1.40    0.60
  10   2   1   -0.10    0.50
  10   2   1    0.60    0.50
   9  -3  -1    1.40    0.50
   9  -3  -1    2.40    1.50
  -9   3   1    1.40    0.80
   8  -3  -1    0.50    0.70
   8  -3  -1    1.10    0.40
  -8   3   1    1.20    0.70
   7  -3  -1   16.20    0.90
   7  -3  -1   16.80    1.00
  -7   3   1   16.80    1.30
   6  -3  -1   16.70    1.00
   6  -3  -1   16.70    0.80
   6  -3  -1   16.10    0.90
  -6   3   1   16.70    0.60
  -6   3   1   19.00    1.20
   5  -3  -1    0.70    0.20
   5  -3  -1    0.60    0.30
   5  -3  -1    0.70    0.30
   5  -3  -1    0.10    0.20
   5  -3  -1    0.60    0.30
   5  -3  -1    0.70    0.20
  -5   3   1    0.60    0.30
  -5   3   1    0.50    0.90
  -5   3   1    0.10    0.20
  -5   3   1    0.70    0.20
  -5   3   1    0.70    0.70
  -5   3   1   -0.10    0.40
   4  -3  -1  105.89    2.60
   4  -3  -1  103.59    2.80
   4  -3  -1  100.49    4.50
   4  -3  -1  102.19    4.10
   4  -3  -1   99.19    3.00
   4  -3  -1  103.59    3.10
  -4   3   1  103.69    3.00
  -4   3   1  102.19    3.20
  -4   3   1  100.69    3.00
  -4   3   1  104.89    3.10
  -4   3   1  101.79    2.90
  -4   3   1  100.59    3.40
   3  -3  -1  171.98    4.90
   3  -3  -1  177.08    5.00
   3  -3  -1  173.78    5.70
   3  -3  -1  180.48    5.30
   3  -3  -1  177.58    4.20
   3  -3  -1  170.58    4.90
   3  -3  -1  175.78    4.60
  -3   3   1  173.68    5.10
  -3   3   1  173.48    5.00
  -3   3   1  180.98    4.90
  -3   3   1  173.88    4.70
  -3   3   1  167.28    4.90
   2  -3  -1  967.10   24.60
   2  -3  -1  958.80   25.00
   2  -3  -1  953.00   22.20
   2  -3  -1  966.80   26.40
   2  -3  -1  938.91   25.60
   2  -3  -1  928.41   26.20
   2  -3  -1  988.70   24.90
  -2   3   1 1007.20   26.20
  -2   3   1  946.11   27.50
  -2   3   1  993.20   25.60
  -2   3   1  968.10   26.50
  -2   3   1  968.80   24.70
   1  -3  -1    4.10    0.30
   1  -3  -1    4.20    0.30
   1  -3  -1    3.10    0.30
   1  -3  -1    2.50    0.40
   1  -3  -1    4.10    0.20
  -1   3   1    5.60    0.40
  -1   3   1    2.70    0.40
  -1   3   1    4.80    0.30
  -1   3   1    3.40    0.30
   0  -3  -1  797.42   19.60
   0  -3  -1  786.22   19.80
   0  -3  -1  747.03   21.10
   0   3   1  789.42   20.30
   0   3   1  760.82   20.30
   0   3   1  775.12   21.00
   0   3   1  721.23   19.70
  -1  -3  -1  174.88    4.30
  -1  -3  -1  167.98    4.60
  -1  -3  -1  154.68    4.30
   1   3   1  156.68    4.60
   1   3   1  156.38    4.30
  -2  -3  -1   28.60    0.90
   2   3   1   28.90    0.80
   2   3   1   28.50    0.90
   2   3   1   29.60    0.90
   2   3   1   29.90    0.90
   3   3   1    2.60    0.30
   3   3   1    3.00    0.20
   3   3   1    3.00    0.20
   3   3   1    3.60    0.20
   4   3   1   27.00    0.90
   4   3   1   27.10    0.80
   4   3   1   26.60    0.80
   4   3   1   26.50    0.90
   4   3   1   26.10    0.90
   4   3   1   24.50    6.90
   4   3   1   27.00    0.80
   4   3   1   27.90    0.90
   5   3   1  233.18    6.00
   5   3   1  238.98    6.10
   5   3   1  233.48    6.40
   5   3   1  230.48    6.00
   5   3   1  238.88    7.40
   5   3   1  226.38    5.80
   5   3   1  227.48    6.30
   5   3   1  228.98    6.60
   6   3   1   33.60    1.50
   6   3   1   33.40    1.30
   6   3   1   35.30    1.40
   6   3   1   35.10    1.20
   7   3   1   18.40    1.00
   7   3   1   18.40    1.10
   7   3   1   19.30    1.00
   8   3   1   15.90    1.00
   8   3   1   16.10    1.10
   8   3   1   16.10    1.20
   9   3   1   86.59    4.40
   9   3   1   85.79    2.90
   9   3   1   85.39    4.10
  10   3   1    1.90    0.60
  10   3   1    0.70    0.60
  10   3   1    0.60    0.50
   9  -4  -1    3.30    0.50
   9  -4  -1    3.60    0.70
  -9   4   1    4.20    1.00
   8  -4  -1   30.80    1.20
   8  -4  -1   31.90    3.00
  -8   4   1   32.60    1.90
   7  -4  -1   13.40    0.80
   7  -4  -1   11.50    1.20
  -7   4   1   12.80    1.30
  -7   4   1   12.00    0.60
   6  -4  -1   62.09    1.80
   6  -4  -1   61.49    3.10
  -6   4   1   60.59    2.40
   5  -4  -1    0.30    0.20
   5  -4  -1    0.20    0.30
   5  -4  -1    0.00    0.30
   5  -4  -1    0.50    0.30
  -5   4   1   -0.60    0.30
  -5   4   1    0.30    0.30
  -5   4   1   -0.10    0.30
  -5   4   1    0.20    0.40
  -5   4   1    0.30    0.50
  -5   4   1   -0.60    0.30
   4  -4  -1    0.80    0.20
   4  -4  -1    0.70    0.20
   4  -4  -1    0.80    0.20
   4  -4  -1    0.90    0.20
   4  -4  -1   -0.10    0.30
   4  -4  -1    0.80    0.30
  -4   4   1    0.70    0.20
  -4   4   1    0.40    0.40
  -4   4   1   -0.20    0.30
  -4   4   1    0.80    0.20
  -4   4   1    0.80    0.40
  -4   4   1    1.70    0.30
   3  -4  -1  381.56    9.00
   3  -4  -1  380.96   10.00
   3  -4  -1  375.36   10.40
   3  -4  -1  380.86   10.10
   3  -4  -1  391.56   10.60
   3  -4  -1  380.66   10.70
  -3   4   1  381.66   10.70
  -3   4   1  380.16   10.90
  -3   4   1  392.56   10.00
  -3   4   1  392.26   10.50
  -3   4   1  391.96   10.40
   2  -4  -1  351.76    9.20
   2  -4  -1  344.97    9.10
   2  -4  -1  358.26    8.10
   2  -4  -1  346.67    9.40
   2  -4  -1  340.57    9.70
  -2   4   1  372.16    9.50
  -2   4   1  339.37    9.10
  -2   4   1  355.46    9.40
  -2   4   1  339.47    9.80
  -2   4   1  342.77    9.70
   1  -4  -1 1458.35   36.10
   1  -4  -1 1425.56   35.70
   1  -4  -1 1432.06   38.30
  -1   4   1 1483.35   37.90
  -1   4   1 1306.37   35.80
  -1   4   1 1354.36   38.00
  -1   4   1 1362.06   38.30
   0  -4  -1  202.18    5.20
   0  -4  -1  195.08    6.00
   0  -4  -1  198.88    6.30
   0   4   1  200.08    5.30
   0   4   1  196.38    5.60
   0   4   1  187.88    5.30
  -1  -4  -1 1084.89   28.30
  -1  -4  -1 1040.30   27.20
  -1  -4  -1 1001.10   26.50
   1   4   1 1072.89   28.30
   1   4   1 1058.59   27.40
   1   4   1  963.00   27.70
  -2  -4  -1   34.20    1.10
   2   4   1   35.20    1.10
   2   4   1   32.60    1.10
  -3  -4  -1   30.80    1.40
   3   4   1   31.50    1.20
   3   4   1   30.50    1.00
   3   4   1   30.80    1.00
   3   4   1   31.60    0.90
   4   4   1   86.99    2.40
   4   4   1   85.49    2.30
   4   4   1   84.89    4.90
   4   4   1   88.29    2.50
   4   4   1   89.09    2.40
   4   4   1   86.39    2.50
   5   4   1  183.08    4.90
   5   4   1  176.98    4.60
   5   4   1  176.88    4.50
   5   4   1  175.18    4.60
   5   4   1  179.98    5.50
   5   4   1  179.58    4.70
   5   4   1  173.18    4.90
   6   4   1   46.70    1.60
   6   4   1   45.70    1.50
   6   4   1   46.40    1.40
   6   4   1   48.10    1.50
   7   4   1   34.10    2.20
   7   4   1   36.60    1.30
   7   4   1   35.70    1.40
   8   4   1   92.69    3.00
   8   4   1   93.99    2.80
   8   4   1   90.79    3.20
   9   4   1   24.00    1.40
   9   4   1   24.00    1.60
  10   4   1   15.20    1.30
  10   4   1   16.20    1.30
   8  -5  -1    4.30    0.70
   8  -5  -1    3.40    0.50
  -8   5   1    3.90    1.00
   7  -5  -1   40.10    1.70
   7  -5  -1   39.70    1.40
  -7   5   1   41.30    1.30
  -7   5   1   43.80    2.10
   6  -5  -1  142.29    3.50
   6  -5  -1  138.29    4.10
  -6   5   1  141.29    4.80
   5  -5  -1   33.00    1.20
   5  -5  -1   31.40    1.00
   5  -5  -1   31.80    2.00
   5  -5  -1   32.10    1.30
  -5   5   1   30.20    1.30
  -5   5   1   31.20    1.60
  -5   5   1   32.40    1.20
  -5   5   1   30.60    1.50
   4  -5  -1   29.90    1.30
   4  -5  -1   30.80    1.10
   4  -5  -1   28.60    1.20
   4  -5  -1   29.80    0.90
  -4   5   1   31.10    1.60
  -4   5   1   29.20    1.40
  -4   5   1   30.70    1.00
  -4   5   1   30.10    1.10
  -4   5   1   29.60    1.50
   3  -5  -1  275.57    7.50
   3  -5  -1  280.17    8.00
   3  -5  -1  278.87    6.50
   3  -5  -1  282.27    7.40
  -3   5   1  276.17    8.10
  -3   5   1  290.77    7.70
  -3   5   1  286.97    7.70
  -3   5   1  271.67    7.40
  -3   5   1  276.17    9.80
   2  -5  -1  371.16    9.90
   2  -5  -1  370.46    9.80
   2  -5  -1  367.76   10.50
  -2   5   1  392.26   10.20
  -2   5   1  373.26    9.70
  -2   5   1  366.66   10.50
  -2   5   1  386.56   10.10
  -2   5   1  367.76   10.50
   1  -5  -1  203.78    5.60
   1  -5  -1  207.68    6.00
   1  -5  -1  206.88    5.60
  -1   5   1  202.88    6.00
  -1   5   1  216.78    6.30
  -1   5   1  206.08    5.00
  -1   5   1  213.68    5.70
   0  -5  -1  543.35   13.90
   0  -5  -1  530.45   14.80
   0  -5  -1  520.95   14.00
   0   5   1  547.25   14.30
   0   5   1  552.74   14.80
   0   5   1  522.35   14.30
  -1  -5  -1  819.62   22.60
  -1  -5  -1  859.41   22.80
  -1  -5  -1  811.72   21.30
   1   5   1  793.62   22.10
   1   5   1  820.32   22.00
   1   5   1  871.41   22.80
  -2  -5  -1    9.10    0.60
  -2  -5  -1   10.00    0.50
   2   5   1    9.00    0.50
   2   5   1    9.30    0.50
  -3  -5  -1   73.39    2.90
   3   5   1   73.49    2.20
   3   5   1   70.89    2.10
   4   5   1    4.30    0.40
   4   5   1    5.20    0.40
   4   5   1    3.90    0.40
   4   5   1    3.90    2.90
   4   5   1    3.90    0.40
   4   5   1    4.50    0.40
   5   5   1  355.46    9.90
   5   5   1  361.06    9.30
   5   5   1  359.26    9.70
   5   5   1  364.46    9.90
   5   5   1  349.87    9.60
   6   5   1  218.08    5.50
   6   5   1  216.38    6.00
   6   5   1  214.08    6.60
   6   5   1  217.98    5.60
   7   5   1   16.00    1.00
   7   5   1   15.90    0.90
   7   5   1   18.70    0.90
   8   5   1   29.30    1.40
   8   5   1   27.00    2.30
   9   5   1   12.70    1.20
   9   5   1   13.50    1.10
  10   5   1   17.30    1.40
  10   5   1   18.90    1.30
   8  -6  -1   -0.30    0.40
  -8   6   1    0.20    0.80
  -8   6   1    0.10    0.30
   7  -6  -1   30.70    1.40
   7  -6  -1   28.60    1.10
  -7   6   1   32.80    2.00
   6  -6  -1    4.40    0.60
   6  -6  -1    3.50    0.30
  -6   6   1    3.60    0.80
   5  -6  -1   58.79    1.90
   5  -6  -1   57.79    2.00
   5  -6  -1   57.39    1.50
  -5   6   1   54.79    2.00
  -5   6   1   54.19    2.30
  -5   6   1   56.29    2.40
  -5   6   1   58.39    1.90
   4  -6  -1   31.00    1.20
   4  -6  -1   33.20    1.50
   4  -6  -1   32.60    1.20
  -4   6   1   31.80    1.60
  -4   6   1   30.60    1.20
  -4   6   1   31.70    2.80
   3  -6  -1  199.68    5.50
   3  -6  -1  192.28    5.50
   3  -6  -1  202.98    7.00
  -3   6   1  207.28    6.00
  -3   6   1  201.68    5.40
  -3   6   1  197.78    5.60
   2  -6  -1  109.79    3.50
   2  -6  -1  113.99    3.20
   2  -6  -1  107.89    3.20
  -2   6   1  113.39    3.20
  -2   6   1  107.99    3.10
   1  -6  -1  177.08    4.80
   1  -6  -1  173.58    4.80
   1  -6  -1  179.38    6.40
  -1   6   1  180.58    4.80
  -1   6   1  184.98   13.90
  -1   6   1  164.78    4.60
  -1   6   1  175.08    4.30
  -1   6   1  168.98    5.10
   0  -6  -1    7.20    0.60
   0  -6  -1    7.70    0.60
   0  -6  -1    8.10    0.50
   0   6   1    7.60    0.60
   0   6   1    8.00    0.40
   0   6   1    9.70    0.50
  -1  -6  -1  152.88    4.20
  -1  -6  -1  153.38    4.30
  -1  -6  -1  151.78    4.50
   1   6   1  155.88    4.50
   1   6   1  156.98    4.20
   1   6   1  143.59    4.20
  -2  -6  -1  163.38    4.50
  -2  -6  -1  151.08    4.20
   2   6   1  146.69    4.10
   2   6   1  150.38    4.10
   2   6   1  157.18    4.50
  -3  -6  -1   47.10    2.30
   3   6   1   45.80    1.50
   3   6   1   44.90    1.50
   4   6   1   88.29    2.80
   4   6   1  100.19    2.90
   4   6   1   95.69    2.60
   4   6   1   97.09    2.90
   5   6   1   61.29    2.50
   5   6   1   61.49    2.30
   5   6   1   58.99    1.80
   5   6   1   63.69    2.00
   5   6   1   59.79    1.90
   6   6   1    2.00    0.80
   6   6   1    1.90    0.30
   6   6   1    1.70    0.60
   7   6   1   31.40    1.50
   7   6   1   33.10    1.40
   8   6   1   60.39    2.10
   8   6   1   62.09    2.20
   9   6   1   24.30    1.30
   9   6   1   25.90    1.50
   7  -7  -1    0.20    0.50
  -7   7   1    1.30    1.10
   6  -7  -1   11.40    0.90
  -6   7   1   11.30    1.20
   5  -7  -1   46.60    1.70
   5  -7  -1   45.00    1.70
  -5   7   1   45.40    1.80
  -5   7   1   46.30    1.70
  -5   7   1   46.50    2.20
   4  -7  -1   49.70    1.80
   4  -7  -1   47.90    1.70
  -4   7   1   49.10    1.70
  -4   7   1   50.99    2.20
  -4   7   1   49.20    3.70
   3  -7  -1  116.19    3.40
   3  -7  -1  117.79    3.40
  -3   7   1  112.19    3.30
  -3   7   1  115.39    3.70
  -3   7   1  113.89    3.40
   2  -7  -1    3.20    0.40
   2  -7  -1    3.40    0.40
   2  -7  -1    3.30    0.60
  -2   7   1    3.10    0.40
  -2   7   1    3.50    0.40
   1  -7  -1  163.08    4.50
   1  -7  -1  165.78    5.80
   1  -7  -1  158.68    6.10
  -1   7   1  159.58    4.00
  -1   7   1  165.28    4.60
  -1   7   1  157.98    4.50
   0  -7  -1  113.89    3.30
   0  -7  -1  114.99    3.40
   0   7   1  118.99    3.30
   0   7   1  114.09    3.10
  -1  -7  -1  280.37    7.50
  -1  -7  -1  289.37    8.00
  -1  -7  -1  272.97   17.80
   1   7   1  268.17    7.60
   1   7   1  289.47    7.60
  -2  -7  -1   83.49    2.70
  -2  -7  -1   78.59    2.50
   2   7   1   78.69    2.30
   2   7   1   79.29    2.30
   2   7   1   82.89    2.60
  -3  -7  -1    0.10    0.40
   3   7   1    0.60    0.30
   3   7   1    0.20    0.20
   3   7   1    0.20    0.20
   4   7   1   50.69    1.70
   4   7   1   53.39    1.80
   5   7   1   34.20    1.50
   5   7   1   34.10    1.30
   5   7   1   34.40    1.10
   6   7   1   52.59    1.60
   6   7   1   51.19    1.70
   7   7   1    5.20    0.50
   7   7   1    4.50    0.60
   8   7   1   52.79    1.90
   8   7   1   51.19    2.00
   9   7   1   27.80    1.60
   9   7   1   27.10    2.30
  -7   8   1    4.20    2.30
   6  -8  -1    6.20    0.70
  -6   8   1    6.80    1.10
   5  -8  -1   88.89    2.80
   5  -8  -1   81.29    2.70
  -5   8   1   85.09    3.30
  -5   8   1   82.89    2.80
   4  -8  -1   25.00    1.20
   4  -8  -1   24.30    1.20
  -4   8   1   22.10    2.00
  -4   8   1   24.10    1.50
   3  -8  -1    1.40    0.40
   3  -8  -1    1.40    0.40
  -3   8   1    1.50    0.40
  -3   8   1    0.80    0.50
   2  -8  -1  283.17    7.90
   2  -8  -1  293.27    7.90
  -2   8   1  297.67    8.00
  -2   8   1  284.37    7.70
   1  -8  -1   50.79    1.80
   1  -8  -1   51.49    1.90
  -1   8   1   54.09    2.20
  -1   8   1   51.79    1.60
   0  -8  -1   17.00    0.90
   0  -8  -1   18.60    1.00
   0   8   1   19.20    1.00
   0   8   1   18.10    1.10
  -1  -8  -1   60.69    1.90
  -1  -8  -1   60.39    2.00
  -1  -8  -1   58.09    2.20
   1   8   1   57.79    1.80
  -2  -8  -1   37.80    1.50
  -2  -8  -1   37.00    1.50
   2   8   1   40.20    1.40
   2   8   1   37.50    1.30
   2   8   1   36.90    1.20
  -3  -8  -1   35.20    1.50
   3   8   1   34.30    1.30
   3   8   1   33.20    1.10
   4   8   1  125.89    3.70
   5   8   1   82.29    2.40
   5   8   1   86.09    2.60
   6   8   1   70.09    2.20
   6   8   1   66.59    2.00
   7   8   1   90.39    2.90
   7   8   1   86.39    3.40
   7   8   1   82.39    2.60
   8   8   1    9.70    0.90
   8   8   1   10.20    1.40
   8   8   1   11.30    1.10
   9   8   1   12.80    1.40
   9   8   1   13.00    1.30
   9   8   1   13.50    1.00
  -6   9   1   40.90    2.40
   5  -9  -1   85.79    2.90
  -5   9   1   86.49    3.40
  -5   9   1   81.99    2.90
   4  -9  -1  103.49    3.20
   4  -9  -1   98.59    3.20
  -4   9   1  101.19    3.60
  -4   9   1   95.99    3.20
   3  -9  -1  354.76    9.60
   3  -9  -1  351.76    9.60
  -3   9   1  354.96   10.30
  -3   9   1  347.27   11.80
   2  -9  -1  239.78    6.60
   2  -9  -1  230.68    6.60
  -2   9   1  236.08    6.70
   1  -9  -1   66.89    2.30
   1  -9  -1   65.99    2.20
  -1   9   1   69.59    2.20
   0  -9  -1   18.50    1.60
   0  -9  -1   16.70    1.10
   0   9   1   17.90    0.70
   0   9   1   17.10    2.00
  -1  -9  -1   24.00    1.20
  -1  -9  -1   24.10    1.10
   1   9   1   23.50    1.20
  -2  -9  -1  166.28    4.80
   2   9   1  165.18    4.60
   2   9   1  168.48    4.80
   3   9   1   73.09    2.50
   4   9   1    9.60    0.90
   5   9   1   40.50    1.60
   5   9   1   40.00    4.30
   6   9   1  169.28    4.80
   6   9   1  179.68    5.00
   7   9   1   27.90    1.10
   8   9   1   40.50    2.20
   8   9   1   43.70    1.90
   5 -10  -1   25.90    1.50
  -5  10   1   24.90    2.00
  -5  10   1   25.80    1.50
   4 -10  -1   28.30    1.60
  -4  10   1   27.00    1.40
  -4  10   1   29.20    1.90
   3 -10  -1   19.30    1.30
  -3  10   1   18.80    1.30
  -3  10   1   20.60    1.50
   2 -10  -1   83.69    2.70
   2 -10  -1   80.79    2.80
  -2  10   1   83.19    3.00
  -2  10   1   82.39    2.70
   1 -10  -1   33.90    1.60
   1 -10  -1   32.70    1.50
  -1  10   1   34.80    1.40
   0 -10  -1    9.90    1.00
   0 -10  -1   12.20    1.20
   0  10   1   13.00    1.40
  -1 -10  -1   82.89    2.90
   1  10   1   89.29    2.80
   2  10   1  103.99    3.10
   2  10   1  111.09    3.40
   3  10   1   45.30    1.60
   3  10   1   53.49    2.00
   4  10   1   45.10    1.80
   5  10   1  129.59    3.90
   6  10   1   64.89    2.40
   7  10   1    6.20    0.50
   4 -11  -1   15.30    1.40
  -4  11   1   15.80    1.30
  -4  11   1   16.40    1.70
  -4  11   1   16.80    1.20
   3 -11  -1    2.20    0.70
  -3  11   1    3.50    0.90
  -3  11   1    3.80    1.80
   2 -11  -1   25.20    1.50
  -2  11   1   25.50    1.30
  -2  11   1   24.70    1.60
   1 -11  -1    7.40    0.90
  -1  11   1    6.70    1.30
   0 -11  -1    8.50    0.90
   0 -11  -1    8.90    0.90
   0  11   1    9.10    0.80
  -1 -11  -1    1.40    0.60
   1  11   1    2.30    2.80
   1  11   1    1.50    0.60
   2  11   1   13.60    1.10
   2  11   1   12.40    0.80
   3  11   1    4.90    0.70
   3  11   1    5.40    0.50
   4  11   1    9.70    0.70
   4  11   1   10.60    1.10
   5  11   1   39.50    1.80
   5  11   1   37.80    1.30
   2 -12  -1   -0.30    0.60
  -2  12   1    0.00    0.50
  -2  12   1    0.10    0.60
  -2  12   1   -0.60    0.60
   1 -12  -1   18.20    1.50
  -1  12   1   19.30    1.20
  -1  12   1   19.50    1.40
   0  12   1   18.30    1.10
   0  12   1   18.50    1.40
   1  12   1    9.60    1.00
   1  12   1   13.70    1.20
   2  12   1    6.20    0.80
   2  12   1    3.90    0.70
   3  12   1    6.00    0.80
   3  12   1    6.70    0.90
   4  12   1   14.00    0.70
   4  12   1   15.30    1.30
   5  12   1   12.90    1.30
   1  13   1    2.50    0.80
   1  13   1    2.90    0.50
   2  13   1    4.50    1.10
   2  13   1    4.80    0.90
   2  12  -2   18.20    1.80
  -2 -12   2   19.40    1.50
   1  12  -2   17.80    1.00
  -1 -12   2   17.70    1.50
   0  12  -2    6.00    0.60
   0 -12   2    5.40    0.90
   4  11  -2    1.60    0.60
  -3 -11   2    1.30    0.60
   2  11  -2   31.90    1.20
  -2 -11   2   33.40    1.70
   1  11  -2   36.00    1.60
  -1 -11   2   36.70    1.80
   0  11  -2   24.90    1.30
   0 -11   2   22.20    1.50
  -1  11  -2    1.20    0.40
   1 -11   2    1.60    0.60
  -2  11  -2    3.70    0.60
   2 -11   2    2.50    0.70
  -3  11  -2    0.00    0.50
   3 -11   2    0.20    0.60
   6  10  -2    0.70    0.40
   5  10  -2    2.10    0.50
   5  10  -2    2.70    0.60
  -4 -10   2    1.30    0.50
  -3 -10   2   16.90    1.20
   2  10  -2    5.00    0.50
  -2 -10   2    5.30    0.70
   1  10  -2   34.40    1.20
  -1 -10   2   34.80    1.60
   0  10  -2    4.90    0.80
   0 -10   2    5.00    0.70
  -1  10  -2    9.70    0.80
   1 -10   2    7.70    0.80
  -2  10  -2    3.90    0.50
   2 -10   2    3.50    0.70
  -3  10  -2    0.50    0.40
   3 -10   2   -0.10    0.60
  -4  10  -2   -0.40    0.40
   4 -10   2   -0.30    0.60
   7   9  -2    1.10    0.50
   6   9  -2    0.20    0.40
   5   9  -2   45.00    1.70
   5   9  -2   47.40    1.80
  -4  -9   2   39.70    1.70
  -3  -9   2   17.20    1.10
   2   9  -2   79.59    2.40
  -2  -9   2   78.89    2.60
   1   9  -2   92.79    3.20
  -1  -9   2   99.09    3.10
   0   9  -2   26.50    1.20
   0  -9   2   27.10    1.40
  -1   9  -2   41.50    2.90
   1  -9   2   38.50    1.70
  -2   9  -2    3.30    0.50
   2  -9   2    3.20    0.60
  -3   9  -2    2.80    0.50
   3  -9   2    3.00    0.60
  -4   9  -2    3.60    0.60
   4  -9   2    2.50    0.60
  -5   9  -2    0.80    0.80
  -5   9  -2    2.00    0.60
   5  -9   2    2.80    0.70
  -6   9  -2    7.80    1.20
   6  -9   2    7.00    0.80
   8   8  -2    3.40    0.70
   8   8  -2    3.30    0.50
   7   8  -2    5.70    0.60
   7   8  -2    6.10    0.70
   6   8  -2   11.60    0.90
   5   8  -2   54.09    1.90
   5   8  -2   53.19    2.00
  -4  -8   2   55.19    1.90
  -3  -8   2   65.49    2.20
  -2  -8   2    2.40    0.50
   1   8  -2   22.70    0.80
  -1  -8   2   23.10    1.20
   0   8  -2   90.59    2.60
   0  -8   2   88.69    2.80
  -1   8  -2    3.10    0.90
   1  -8   2    2.00    0.50
  -2   8  -2  196.28    6.20
  -2   8  -2  197.38    5.60
   2  -8   2  199.98    5.60
  -3   8  -2  111.99    3.40
   3  -8   2  113.89    3.50
  -4   8  -2    4.50    0.60
   4  -8   2    5.10    0.60
  -5   8  -2    0.00    0.60
  -5   8  -2   -0.40    0.40
   5  -8   2    0.00    0.40
  -6   8  -2    6.80    1.10
   6  -8   2    7.80    0.80
  -7   8  -2    3.30    1.00
   8   7  -2   17.90    1.00
   8   7  -2   17.00    1.30
   7   7  -2   10.60    0.70
   7   7  -2   11.50    1.00
   6   7  -2   49.90    1.60
   6   7  -2   51.69    1.70
   6   7  -2   49.70    1.90
   5   7  -2  203.38    5.70
   5   7  -2  204.28    5.40
  -4  -7   2   71.09    2.30
  -3  -7   2   15.30    0.90
   2   7  -2   25.10    1.80
  -2  -7   2   24.00    1.10
   1   7  -2   92.99    2.60
   1   7  -2   87.39    2.80
   1   7  -2   89.49    2.50
  -1  -7   2   84.69    2.70
   0  -7   2    3.70    0.50
  -1   7  -2   22.60    1.00
   1  -7   2   23.00    1.60
   1  -7   2   22.50    1.10
  -2   7  -2   29.70    2.50
  -2   7  -2   28.00    1.10
   2  -7   2   27.90    1.20
   2  -7   2   30.00    1.10
  -3   7  -2    7.30    1.70
  -3   7  -2    6.80    0.70
   3  -7   2    5.50    0.60
  -4   7  -2   24.10    1.20
  -4   7  -2   26.00    2.30
   4  -7   2   24.70    1.20
  -5   7  -2    2.30    0.50
  -5   7  -2    1.60    0.70
  -5   7  -2    1.50    1.00
   5  -7   2    2.20    0.50
  -6   7  -2   44.10    2.20
   6  -7   2   40.60    1.70
  -7   7  -2   27.80    2.10
   9   6  -2   25.10    2.10
   9   6  -2   22.60    1.50
   8   6  -2    8.80    0.90
   8   6  -2    8.40    0.90
   7   6  -2   52.89    1.80
   7   6  -2   53.79    2.00
   7   6  -2   51.89    2.00
   6   6  -2    3.00    0.50
   6   6  -2    3.30    0.50
   6   6  -2    2.60    0.40
   5   6  -2   13.00    0.80
   5   6  -2   11.60    0.80
   5   6  -2   11.40    0.60
   4   6  -2   82.89    3.30
  -4  -6   2   81.99    2.50
   3   6  -2   36.70    1.40
   3   6  -2   36.30    2.00
  -3  -6   2   35.90    1.30
   2   6  -2  300.87    8.40
   2   6  -2  292.67    8.30
  -2  -6   2  283.87    7.80
   1   6  -2  378.96   12.70
   1   6  -2  353.36    9.60
   1   6  -2  374.06   10.00
  -1  -6   2  342.67    9.50
   0   6  -2   59.59    1.70
   0   6  -2   58.29    1.70
   0   6  -2   59.39    1.90
   0  -6   2   56.29    1.90
  -1   6  -2    2.40    0.30
   1  -6   2    1.90    0.30
   1  -6   2    1.40    0.30
   1  -6   2    1.70    0.30
  -2   6  -2  121.19    3.40
  -2   6  -2  118.49    5.20
   2  -6   2  117.89    3.70
   2  -6   2  123.09    3.40
   2  -6   2  117.49    3.50
  -3   6  -2   78.39    2.50
  -3   6  -2   84.69    2.80
  -3   6  -2   79.79    2.80
   3  -6   2   81.49    3.70
   3  -6   2   83.49    2.40
   3  -6   2   81.79    2.50
  -4   6  -2   18.60    1.50
  -4   6  -2   16.10    0.80
  -4   6  -2   16.90    0.90
   4  -6   2   17.00    0.80
   4  -6   2   16.20    0.90
  -5   6  -2   66.29    2.20
  -5   6  -2   68.09    2.60
  -5   6  -2   64.69    2.20
  -5   6  -2   67.49    2.10
   5  -6   2   66.29    2.20
  -6   6  -2    5.50    0.90
   6  -6   2    4.80    0.60
  -7   6  -2    2.60    0.90
  -8   6  -2    3.90    0.50
  -8   6  -2    6.30    1.10
   9   5  -2    9.20    0.90
   9   5  -2   10.80    1.10
   8   5  -2   56.79    2.20
   8   5  -2   57.99    2.10
   8   5  -2   60.09    3.50
   7   5  -2    8.50    0.90
   7   5  -2    9.40    0.90
   7   5  -2    9.30    0.80
   6   5  -2    5.30    0.60
   6   5  -2    6.60    0.90
   6   5  -2    7.40    0.70
   5   5  -2   72.79    2.10
   5   5  -2   70.69    2.10
   5   5  -2   72.19    2.10
   5   5  -2   71.09    2.20
  -5  -5   2   69.19    2.20
   4   5  -2   75.69    2.30
   4   5  -2   76.29    2.40
   4   5  -2   78.09    2.30
  -4  -5   2   75.69    2.20
  -4  -5   2   76.19    2.30
   3   5  -2  221.98    6.90
   3   5  -2  219.48    6.20
  -3  -5   2  217.08    6.00
  -3  -5   2  217.48    5.80
   2   5  -2  690.73   18.80
   2   5  -2  714.13   18.90
  -2  -5   2  665.43   18.10
  -2  -5   2  676.33   17.70
   1   5  -2   24.60    1.10
   1   5  -2   26.30    1.00
  -1  -5   2   23.50    0.90
   0   5  -2  806.62   21.60
   0   5  -2  827.22   22.50
   0   5  -2  824.62   22.20
   0   5  -2  821.02   21.60
   0   5  -2  833.92   22.20
   0  -5   2  781.82   21.00
  -1   5  -2  691.23   17.90
  -1   5  -2  676.73   18.60
  -1   5  -2  671.93   17.90
   1  -5   2  640.94   17.40
   1  -5   2  672.33   18.60
   1  -5   2  684.93   17.40
  -2   5  -2  207.08    5.70
  -2   5  -2  205.58    6.00
  -2   5  -2  209.38    6.70
   2  -5   2  201.28    5.60
   2  -5   2  208.88    5.50
   2  -5   2  208.08    6.30
  -3   5  -2  106.09    3.20
  -3   5  -2  111.99    3.40
  -3   5  -2  109.89    3.10
  -3   5  -2  106.19    4.10
   3  -5   2  109.79    3.00
   3  -5   2  106.79    3.10
   3  -5   2  108.49    3.50
  -4   5  -2  398.46   10.80
  -4   5  -2  386.26   11.00
  -4   5  -2  411.56   10.50
   4  -5   2  398.86   11.30
   4  -5   2  389.96   10.40
   4  -5   2  398.46   10.50
  -5   5  -2   24.00    2.20
  -5   5  -2   24.00    2.10
  -5   5  -2   24.80    1.10
  -5   5  -2   22.50    1.40
   5  -5   2   23.70    1.10
   5  -5   2   24.10    1.00
   5  -5   2   26.70    1.60
  -6   5  -2    5.40    0.80
  -6   5  -2    6.70    0.90
  -6   5  -2    5.40    0.60
   6  -5   2    5.50    0.70
   6  -5   2    6.30    0.70
  -7   5  -2   36.40    2.00
  -7   5  -2   36.50    1.30
  -8   5  -2    3.50    0.40
  -8   5  -2    6.90    1.20
   9   4  -2   -0.20    0.50
   9   4  -2   -0.10    0.60
   8   4  -2   40.80    1.70
   8   4  -2   42.10    1.80
   8   4  -2   43.00    1.70
   7   4  -2   45.20    1.80
   7   4  -2   45.00    1.70
   7   4  -2   46.80    1.70
   6   4  -2  147.19    4.40
   6   4  -2  154.48    4.10
   6   4  -2  147.09    4.90
   6   4  -2  148.29    4.30
   5   4  -2   72.39    2.20
   5   4  -2   76.09    3.10
   5   4  -2   73.09    2.30
   5   4  -2   71.09    2.10
  -5  -4   2   71.29    2.10
   4   4  -2  453.45   11.80
   4   4  -2  434.26   11.90
   4   4  -2  443.96   11.90
   4   4  -2  444.46   12.40
   4   4  -2  454.15   11.10
  -4  -4   2  447.06   11.90
  -4  -4   2  465.35   11.60
   3   4  -2  452.25   12.60
   3   4  -2  455.55   11.90
   3   4  -2  455.55   12.50
  -3  -4   2  454.25   11.70
  -3  -4   2  450.35   12.00
   2   4  -2  258.07    7.20
   2   4  -2  261.87    7.10
  -2  -4   2  244.58    6.70
  -2  -4   2  252.37    6.80
   1   4  -2 1482.05   39.30
   1   4  -2 1468.95   39.90
  -1  -4   2 1421.06   37.80
  -1  -4   2 1424.76   36.90
   0   4  -2 1887.21   55.09
   0   4  -2 1917.31   51.49
   0   4  -2 2154.08   53.19
   0   4  -2 1882.71   51.69
   0  -4   2 2025.10   50.89
   0  -4   2 1839.52   49.60
  -1   4  -2  523.25   15.50
  -1   4  -2  520.35   14.40
  -1   4  -2  572.64   15.00
   1  -4   2  551.54   14.00
   1  -4   2  541.75   14.00
  -2   4  -2   71.69    2.00
  -2   4  -2   67.79    2.20
   2  -4   2   67.09    2.60
   2  -4   2   68.09    1.90
   2  -4   2   65.49    2.00
  -3   4  -2  332.47    8.70
  -3   4  -2  324.77    9.00
  -3   4  -2  312.97    9.70
  -3   4  -2  315.67    8.40
   3  -4   2  318.07    8.40
   3  -4   2  308.67    8.40
   3  -4   2  326.37    9.30
  -4   4  -2  201.28    5.40
  -4   4  -2  199.38    5.70
  -4   4  -2  203.68    5.60
  -4   4  -2  190.98    6.10
   4  -4   2  202.28    6.30
   4  -4   2  200.18    4.60
   4  -4   2  193.28    5.30
   4  -4   2  192.28    5.30
  -5   4  -2   62.89    2.30
  -5   4  -2   59.29    1.90
  -5   4  -2   61.79    1.90
  -5   4  -2   60.59    2.10
  -5   4  -2   61.09    2.00
   5  -4   2   60.69    1.60
   5  -4   2   60.59    3.20
   5  -4   2   62.49    1.90
   5  -4   2   60.79    1.90
  -6   4  -2   64.19    2.60
  -6   4  -2   70.09    2.60
  -6   4  -2   63.29    2.20
   6  -4   2   66.59    2.20
   6  -4   2   69.29    2.10
   6  -4   2   66.69    1.80
   6  -4   2   61.99    2.10
  -7   4  -2   90.49    3.30
  -7   4  -2   88.59    2.30
   7  -4   2   85.39    2.30
   7  -4   2   84.19    4.40
  -8   4  -2   64.39    2.70
  -8   4  -2   64.09    1.80
   8  -4   2   62.89    1.90
   8  -4   2   61.09    4.00
  -9   4  -2   37.40    2.20
   9  -4   2   37.30    1.40
   9   3  -2    1.70    0.60
   9   3  -2    0.90    0.60
   8   3  -2   33.50    1.50
   8   3  -2   30.20    1.50
   8   3  -2   30.10    1.50
   7   3  -2   19.00    1.10
   7   3  -2   21.90    1.40
   7   3  -2   18.80    1.10
   6   3  -2   79.49    2.50
   6   3  -2   80.99    2.40
   6   3  -2   80.39    2.60
   5   3  -2   26.70    1.10
   5   3  -2   25.70    0.80
   5   3  -2   26.30    1.00
   5   3  -2   27.00    0.80
   5   3  -2   28.10    1.20
   5   3  -2   27.50    1.50
  -5  -3   2   27.60    0.90
   4   3  -2  745.43   18.20
   4   3  -2  720.03   19.80
   4   3  -2  745.43   19.40
   4   3  -2  734.93   19.80
   4   3  -2  744.73   21.40
  -4  -3   2  759.92   19.60
  -4  -3   2  771.72   19.00
   3   3  -2  404.46   12.30
   3   3  -2  469.85   12.10
   3   3  -2  471.45   12.30
   3   3  -2  485.05   14.20
   3   3  -2  462.15   12.30
  -3  -3   2  458.75   14.30
  -3  -3   2  468.05   11.90
  -3  -3   2  489.45   12.20
   2   3  -2  485.95   14.00
  -2  -3   2  500.95   14.10
  -2  -3   2  484.35   12.70
  -2  -3   2  514.85   13.10
   1   3  -2 1173.88   31.40
   1   3  -2 1138.69   32.70
  -1  -3   2 1153.48   29.50
  -1  -3   2 1146.39   31.40
  -1  -3   2 1176.28   30.20
   0   3  -2 2726.73   70.89
   0   3  -2 2659.73   72.79
   0   3  -2 2846.42   73.39
   0   3  -2 2545.95   72.89
   0  -3   2 2815.82   72.79
   0  -3   2 2547.95   68.89
   0  -3   2 2684.83   71.19
  -1   3  -2   32.10    1.60
  -1   3  -2   34.40    1.30
  -1   3  -2   31.20    1.00
  -1   3  -2   32.40    1.70
  -1   3  -2   30.50    1.10
   1  -3   2   30.10    1.00
   1  -3   2   31.20    0.90
   1  -3   2   29.90    1.00
  -2   3  -2  115.19    3.10
  -2   3  -2  111.59    3.80
  -2   3  -2  113.19    3.90
   2  -3   2  109.49    3.10
   2  -3   2  110.29    3.00
   2  -3   2  109.49    3.30
  -3   3  -2  133.09    4.00
  -3   3  -2  131.39    3.60
  -3   3  -2  134.79    3.70
  -3   3  -2  132.89    3.80
   3  -3   2  128.39    3.10
   3  -3   2  125.49    3.50
   3  -3   2  133.19    4.60
   3  -3   2  136.59    3.70
   3  -3   2  128.19    3.90
   3  -3   2  124.59    3.50
  -4   3  -2  101.99    3.00
  -4   3  -2  105.49    3.10
  -4   3  -2  107.09    3.10
  -4   3  -2  106.49    2.90
   4  -3   2  102.69    2.90
   4  -3   2  102.29    2.50
   4  -3   2  103.29    3.20
   4  -3   2  103.69    4.50
   4  -3   2  101.19    2.90
   4  -3   2  104.99    3.00
  -5   3  -2   68.99    2.10
  -5   3  -2   67.39    2.20
  -5   3  -2   67.19    2.10
  -5   3  -2   67.79    2.40
  -5   3  -2   68.79    2.20
   5  -3   2   67.29    2.10
   5  -3   2   67.19    2.20
   5  -3   2   67.69    2.10
   5  -3   2   69.09    2.00
   5  -3   2   67.29    1.80
   5  -3   2   67.79    2.70
  -6   3  -2    5.20    0.50
  -6   3  -2    5.50    0.50
  -6   3  -2    6.90    0.80
   6  -3   2    5.40    0.50
   6  -3   2    6.70    0.60
   6  -3   2    5.60    0.50
  -7   3  -2  197.58    4.80
  -7   3  -2  200.88    6.10
   7  -3   2  196.68    5.60
   7  -3   2  198.48    4.90
  -8   3  -2   99.19    3.70
  -8   3  -2   98.19    2.50
   8  -3   2   93.29    3.00
   8  -3   2   96.79    2.60
  -9   3  -2   12.10    1.30
   9  -3   2    9.40    2.20
   9  -3   2   11.50    1.00
   9   2  -2   -0.30    0.60
   9   2  -2    1.00    0.60
   8   2  -2    2.80    0.60
   8   2  -2    4.80    0.70
   8   2  -2    3.40    0.60
   7   2  -2   18.40    1.00
   7   2  -2   17.00    1.10
   7   2  -2   16.90    1.00
   6   2  -2   23.40    1.10
   6   2  -2   24.10    1.00
   6   2  -2   23.40    2.10
   5   2  -2  156.28    4.10
   5   2  -2  156.28    4.30
   5   2  -2  160.98    4.90
   5   2  -2  155.28    4.10
   5   2  -2  153.88    4.40
  -5  -2   2  150.28    4.20
  -5  -2   2  154.08    4.60
   4   2  -2  143.19    3.80
   4   2  -2  140.99    4.10
   4   2  -2  136.99    3.90
   4   2  -2  144.39    4.70
   4   2  -2  138.89    3.90
   4   2  -2  139.79    3.70
   4   2  -2  143.19    3.70
   4   2  -2  136.19    3.90
  -4  -2   2  139.89    3.80
  -4  -2   2  142.69   10.50
   3   2  -2  150.48    3.90
   3   2  -2  152.08    4.20
   3   2  -2  150.48    4.20
   3   2  -2  158.98    4.40
   3   2  -2  151.48    4.20
  -3  -2   2  160.58    4.20
  -3  -2   2  156.38    4.00
  -3  -2   2  151.88    4.40
   2   2  -2   90.39    2.50
   2   2  -2   88.39    2.50
   2   2  -2   93.29    2.50
   2   2  -2   94.19    2.70
  -2  -2   2   92.29    2.50
  -2  -2   2   91.39    2.50
  -2  -2   2   93.69    2.70
   1   2  -2  267.07    7.50
  -1  -2   2  269.87    7.00
  -1  -2   2  262.77    7.60
  -1  -2   2  285.77    7.20
   0   2  -2    9.80    0.80
   0   2  -2    9.60    0.30
   0   2  -2   11.10    0.40
   0   2  -2    9.10    0.30
   0  -2   2   10.00    0.40
   0  -2   2    9.60    0.40
   0  -2   2   10.10    0.40
  -1   2  -2   11.90    0.50
  -1   2  -2   11.00    0.70
  -1   2  -2   12.60    1.00
  -1   2  -2   12.40    0.40
   1  -2   2   10.70    1.00
   1  -2   2   12.50    0.50
   1  -2   2   11.60    0.40
  -2   2  -2  303.77    8.70
  -2   2  -2  327.47    8.50
  -2   2  -2  328.27    8.80
   2  -2   2  302.97    8.10
   2  -2   2  317.07    8.50
   2  -2   2  305.67    8.50
   2  -2   2  317.07    7.30
  -3   2  -2  101.79    3.50
  -3   2  -2  109.59    3.00
  -3   2  -2  104.19    2.90
  -3   2  -2  107.99    3.60
   3  -2   2  101.39    3.00
   3  -2   2  101.59    2.80
   3  -2   2  101.59    2.50
   3  -2   2  105.99    3.80
   3  -2   2  103.79    2.90
   3  -2   2  104.19    2.80
   3  -2   2  107.19    4.00
  -4   2  -2    1.40    0.20
  -4   2  -2    1.40    0.20
  -4   2  -2    1.90    0.40
  -4   2  -2    1.90    0.30
  -4   2  -2    1.60    0.20
   4  -2   2    1.50    0.20
   4  -2   2    2.00    0.20
   4  -2   2    2.00    0.30
   4  -2   2    2.10    0.30
   4  -2   2    2.10    0.20
   4  -2   2    1.20    0.20
  -5   2  -2    0.70    0.40
  -5   2  -2    0.50    0.20
  -5   2  -2    0.20    0.40
  -5   2  -2    0.50    0.20
  -5   2  -2    0.30    0.20
  -5   2  -2    1.00    0.20
   5  -2   2    0.30    0.30
   5  -2   2    0.40    0.20
   5  -2   2    0.20    0.20
   5  -2   2    0.60    0.20
   5  -2   2    0.40    0.20
   5  -2   2    0.20    0.30
  -6   2  -2   59.39    2.20
  -6   2  -2   60.89    1.60
  -6   2  -2   62.29    1.90
   6  -2   2   59.29    1.90
   6  -2   2   61.79    2.10
   6  -2   2   61.59    3.00
   6  -2   2   62.09    1.80
   6  -2   2   60.79    1.70
  -7   2  -2  149.69    3.70
  -7   2  -2  154.78    4.90
   7  -2   2  152.68    3.80
   7  -2   2  150.98    4.40
  -8   2  -2   17.30    1.40
   8  -2   2   17.50    0.90
   8  -2   2   16.90    1.00
  -9   2  -2    1.80    0.80
   9  -2   2    1.30    0.50
   9  -2   2    0.40    0.50
 -10   2  -2   14.40    1.60
   9   1  -2    1.80    0.60
   9   1  -2    0.90    0.40
   9   1  -2    1.20    0.60
   8   1  -2   -0.20    0.40
   8   1  -2    0.20    0.50
   8   1  -2    0.00    0.50
   8   1  -2   -0.10    0.30
   7   1  -2   30.40    1.10
   7   1  -2   29.10    1.40
   7   1  -2   31.90    1.40
   7   1  -2   30.60    1.40
   6   1  -2    0.40    0.20
   6   1  -2    0.30    0.30
   6   1  -2    0.30    0.30
   6   1  -2    0.60    0.40
   5   1  -2   30.10    1.10
   5   1  -2   30.00    2.00
   5   1  -2   30.90    0.90
   5   1  -2   29.80    1.00
   5   1  -2   29.50    1.10
   5   1  -2   30.20    1.10
  -5  -1   2   29.60    1.00
  -5  -1   2   27.70    2.10
   4   1  -2  226.68    6.40
   4   1  -2  230.38    5.20
   4   1  -2  230.08    6.90
   4   1  -2  225.78    5.90
   4   1  -2  219.68    6.20
   4   1  -2  216.68    6.00
   4   1  -2  225.88    6.10
   4   1  -2  221.38    6.20
  -4  -1   2  221.68    6.40
  -4  -1   2  228.08    6.00
   3   1  -2  482.15   13.00
   3   1  -2  493.95   12.50
   3   1  -2  490.25   13.40
   3   1  -2  474.25   11.90
   3   1  -2  483.05   13.00
   3   1  -2  487.65   13.90
   3   1  -2  484.75   12.70
  -3  -1   2  500.25   12.80
  -3  -1   2  485.95   13.40
   2   1  -2  297.17    7.80
   2   1  -2  299.07    8.00
   2   1  -2  293.37    7.40
   2   1  -2  300.67    8.00
   2   1  -2  298.87    8.30
   2   1  -2  298.17    7.90
  -2  -1   2  298.97    7.70
  -2  -1   2  318.37    7.90
   1   1  -2   83.99    2.50
   1   1  -2   84.49    3.10
   1   1  -2   81.79    2.30
   1   1  -2   84.99    2.40
   1   1  -2   87.89    2.30
  -1  -1   2   84.89    2.40
  -1  -1   2   83.19    2.30
  -1  -1   2   89.79    2.30
   0   1  -2 2016.80   57.19
   0   1  -2 2194.08   55.49
   0   1  -2 2170.38   53.69
   0   1  -2 2045.70   55.89
   0   1  -2 2341.77   54.19
   0  -1   2 2023.10   53.69
   0  -1   2 1983.50   57.09
   0  -1   2 2018.00   53.69
   0  -1   2 2167.08   54.79
  -1   1  -2  501.95   13.70
  -1   1  -2  527.05   12.70
   1  -1   2  486.75   11.40
   1  -1   2  480.35   13.00
   1  -1   2  490.75   12.70
  -2   1  -2  213.58    6.20
  -2   1  -2  240.88    6.40
   2  -1   2  222.08    5.20
   2  -1   2  215.78    5.90
   2  -1   2  225.18    6.10
   2  -1   2  221.68    6.70
   2  -1   2  226.48    5.80
   2  -1   2  217.38    5.80
  -3   1  -2  128.89    4.50
  -3   1  -2  122.29    3.70
  -3   1  -2  127.79    4.20
  -3   1  -2  120.99    3.50
   3  -1   2  117.89    3.50
   3  -1   2  121.79    3.40
   3  -1   2  121.49    2.90
   3  -1   2  124.79    3.30
   3  -1   2  117.59    3.30
  -4   1  -2   83.69    2.40
  -4   1  -2   84.69    2.10
  -4   1  -2   83.69    3.30
  -4   1  -2   86.59    2.60
  -4   1  -2   81.19   12.40
  -4   1  -2   83.99    3.00
  -4   1  -2   84.09    2.50
   4  -1   2   85.49    3.30
   4  -1   2   85.49    2.10
   4  -1   2   82.99    2.50
   4  -1   2   84.59    2.50
   4  -1   2   82.99    2.40
   4  -1   2   84.59    2.30
  -5   1  -2   60.99    1.80
  -5   1  -2   59.99    1.80
  -5   1  -2   59.59    1.50
  -5   1  -2   59.39    1.90
  -5   1  -2   59.99    2.10
  -5   1  -2   60.59    2.10
   5  -1   2   62.09    2.00
   5  -1   2   61.69    1.70
   5  -1   2   60.79    2.20
   5  -1   2   60.99    1.60
   5  -1   2   58.59    1.80
  -6   1  -2    8.30    1.00
  -6   1  -2   11.10    0.40
   6  -1   2   10.30    0.50
   6  -1   2   10.20    0.60
   6  -1   2   10.60    0.80
   6  -1   2    9.70    0.60
   6  -1   2    9.10    0.60
  -7   1  -2    2.20    0.60
   7  -1   2    0.00    0.40
   7  -1   2    0.70    0.40
   7  -1   2    0.70    0.50
  -8   1  -2   98.09    3.40
   8  -1   2   96.09    3.10
   8  -1   2   95.69    2.70
   8  -1   2  102.49    3.30
  -9   1  -2    2.20    0.70
   9  -1   2    1.70    0.50
   9  -1   2    1.60    0.50
 -10   1  -2   14.40    1.50
  10  -1   2   12.70    1.10
  10  -1   2   13.80    1.10
   9   0  -2    3.80    0.70
   9   0  -2    3.90    0.70
   9   0  -2    3.90    0.50
  -9   0   2    3.00    0.80
   8   0  -2    0.40    0.60
   8   0  -2    0.90    0.50
   8   0  -2    0.40    0.40
   8   0  -2    0.40    0.40
  -8   0   2   -0.20    0.60
   7   0  -2   17.30    1.10
   7   0  -2   18.60    1.10
   7   0  -2   16.50    1.10
   7   0  -2   16.70    0.80
  -7   0   2   17.00    1.20
   6   0  -2   24.80    1.20
   6   0  -2   24.70    0.90
   6   0  -2   25.80    1.10
   6   0  -2   25.10    1.10
  -6   0   2   24.80    1.20
  -6   0   2   26.00    1.20
   5   0  -2  311.67    7.30
   5   0  -2  311.07    7.90
   5   0  -2  309.47    8.40
   5   0  -2  317.67    8.70
   5   0  -2  319.27    8.20
   5   0  -2  309.47    8.80
   5   0  -2  311.87    8.60
  -5   0   2  306.57    8.90
  -5   0   2  303.07   10.20
  -5   0   2  312.67    9.10
   4   0  -2  188.58    5.80
   4   0  -2  178.08    6.10
   4   0  -2  183.18    5.00
   4   0  -2  185.88    4.40
   4   0  -2  190.68    4.90
   4   0  -2  186.98    5.30
   4   0  -2  181.58    5.10
  -4   0   2  183.68    5.30
  -4   0   2  180.38    5.00
  -4   0   2  183.58    5.30
   3   0  -2  854.61   21.50
   3   0  -2  853.61   19.40
   3   0  -2  842.92   20.40
   3   0  -2  849.52   23.00
   3   0  -2  825.82   21.80
   3   0  -2  842.82   23.00
   3   0  -2  834.12   22.40
  -3   0   2  808.02   23.20
  -3   0   2  829.92   23.10
  -3   0   2  871.61   22.00
   2   0  -2  375.06   10.50
   2   0  -2  369.76    9.30
   2   0  -2  386.76   10.50
   2   0  -2  380.06    9.80
   2   0  -2  394.06    8.80
   2   0  -2  380.46   10.20
   2   0  -2  381.46    9.90
  -2   0   2  387.36   10.00
  -2   0   2  374.96   10.50
   1   0  -2 1807.42   47.20
   1   0  -2 1763.42   50.39
   1   0  -2 1851.11   46.80
   1   0  -2 1776.62   48.50
   1   0  -2 1800.52   48.50
  -1   0   2 1880.11   46.90
  -1   0   2 2042.00   46.70
  -1   0   2 1903.41   48.30
  -1   0   2 1829.92   47.00
  -1   0   2 1739.93   49.80
   0   0  -2 1517.75   43.00
   0   0  -2 1706.63   41.70
   0   0  -2 1534.25   44.00
   0   0  -2 1594.04   41.90
   0   0  -2 1682.53   37.20
   0   0  -2 1599.54   41.40
   0   0   2 1495.25   44.20
   0   0   2 1677.33   42.20
   0   0   2 1737.23   41.60
   0   0   2 1689.33   41.30
  -1   0  -2  216.88    5.90
  -1   0  -2  239.18    5.30
  -1   0  -2  234.88    6.10
  -1   0  -2  241.28    5.90
   1   0   2  225.78    5.90
   1   0   2  220.98    5.30
   1   0   2  214.38   10.30
  -2   0  -2    7.00    0.30
  -2   0  -2    6.10    0.20
  -2   0  -2    6.10    0.40
  -2   0  -2    6.60    0.30
   2   0   2    5.80    0.30
   2   0   2    5.80    0.30
   2   0   2    6.00    0.30
   2   0   2    6.60    0.30
  -3   0  -2   17.40    0.60
  -3   0  -2   14.80    0.60
  -3   0  -2   15.30    0.70
  -3   0  -2   15.20    0.50
  -3   0  -2   15.60    0.50
  -3   0  -2   15.20    0.60
  -3   0  -2   15.60    0.70
   3   0   2   16.00    0.50
   3   0   2   14.20    0.60
   3   0   2   15.20    0.50
   3   0   2   15.50    0.50
   3   0   2   14.90    0.80
  -4   0  -2  624.34   16.10
  -4   0  -2  629.94   16.10
  -4   0  -2  633.14   17.10
  -4   0  -2  614.34   17.30
  -4   0  -2  628.84   14.50
  -4   0  -2  628.34   16.70
   4   0   2  602.24   16.70
   4   0   2  622.14   14.50
   4   0   2  659.13   16.00
   4   0   2  620.14   16.30
   4   0   2  623.64   17.50
   4   0   2  631.74   16.00
  -5   0  -2   16.10    0.70
  -5   0  -2   16.10    0.50
  -5   0  -2   16.10    0.60
  -5   0  -2   13.60    0.80
  -5   0  -2   13.80    0.60
   5   0   2   15.40    0.90
   5   0   2   15.90    0.70
   5   0   2   15.60    0.60
   5   0   2   16.20    1.00
   5   0   2   15.60    0.70
   5   0   2   15.90    0.60
  -6   0  -2  158.88    4.90
   6   0   2  167.58    4.80
   6   0   2  163.88    4.30
   6   0   2  166.08    4.00
   6   0   2  160.48    4.60
   6   0   2  163.88    6.10
   6   0   2  164.58    5.10
  -7   0  -2  151.68    4.70
   7   0   2  155.98    4.60
   7   0   2  154.98    3.90
   7   0   2  155.38    4.40
  -8   0  -2  114.39    3.70
   8   0   2  113.99    3.60
   8   0   2  110.29    3.00
   8   0   2  110.49    3.40
  -9   0  -2   85.99    3.10
   9   0   2   84.09    2.80
   9   0   2   87.49    3.00
   9   0   2   83.69    2.50
  10   0   2    8.00    0.90
  10   0   2    6.40    0.70
   9  -1  -2    6.50    0.80
   9  -1  -2    4.90    0.60
   9  -1  -2    5.80    0.90
  -9   1   2    5.40    0.90
   8  -1  -2   15.30    2.90
   8  -1  -2   13.00    0.90
   8  -1  -2   14.80    1.10
   8  -1  -2   15.80    1.20
  -8   1   2   15.20    1.40
   7  -1  -2  104.09    5.20
   7  -1  -2  107.99    3.30
   7  -1  -2  109.09    2.90
   7  -1  -2  106.99    3.40
  -7   1   2  107.79    3.60
   6  -1  -2   18.10    0.90
   6  -1  -2   18.10    0.80
   6  -1  -2   17.50    1.00
   6  -1  -2   18.40    1.00
  -6   1   2   18.50    1.10
  -6   1   2   16.40    1.10
   5  -1  -2   15.60    0.60
   5  -1  -2   15.40    0.70
   5  -1  -2   15.50    0.70
   5  -1  -2   15.50    0.80
   5  -1  -2   15.30    0.80
   5  -1  -2   13.90    0.70
   5  -1  -2   15.00    0.70
  -5   1   2   14.50    0.80
  -5   1   2   15.30    0.90
  -5   1   2   14.20    0.90
   4  -1  -2  126.99    3.60
   4  -1  -2  126.89    3.40
   4  -1  -2  123.39    3.40
   4  -1  -2  124.19    3.10
   4  -1  -2  123.49    3.70
   4  -1  -2  124.79    3.60
   4  -1  -2  123.79    3.50
  -4   1   2  122.79    4.40
  -4   1   2  127.49    3.50
  -4   1   2  127.89    3.60
   3  -1  -2 1021.90   25.10
   3  -1  -2 1088.29   28.40
   3  -1  -2 1055.19   23.90
   3  -1  -2  939.91   26.80
   3  -1  -2 1039.10   28.30
   3  -1  -2 1033.30   27.60
   3  -1  -2 1051.09   26.60
  -3   1   2 1013.40   28.30
  -3   1   2 1069.89   23.90
  -3   1   2 1038.30   28.50
  -3   1   2 1040.60   27.50
  -3   1   2 1051.59   26.50
  -3   1   2 1061.29   28.40
   2  -1  -2 2044.90   55.29
   2  -1  -2 1981.90   49.00
   2  -1  -2 2022.60   52.89
   2  -1  -2 2062.59   51.09
   2  -1  -2 1933.41   54.29
   2  -1  -2 1949.51   51.89
   2  -1  -2 2036.40   46.30
  -2   1   2 2017.90   50.99
  -2   1   2 1956.20   52.89
  -2   1   2 2013.00   54.99
  -2   1   2 2004.30   54.69
  -2   1   2 2078.19   50.89
  -2   1   2 1935.71   54.99
   1  -1  -2 3985.60  109.69
   1  -1  -2 4095.29  106.89
   1  -1  -2 4032.00  103.39
   1  -1  -2 3943.61  110.09
   1  -1  -2 4142.79  104.79
  -1   1   2 4192.58  103.09
  -1   1   2 3943.11  110.09
  -1   1   2 4059.29  107.09
  -1   1   2 4035.60  110.59
  -1   1   2 4171.48  110.79
  -1   1   2 3969.70  103.19
  -1   1   2 4091.69   97.99
   0  -1  -2 1232.08   26.90
   0  -1  -2 1159.08   30.10
   0  -1  -2 1154.48   28.10
   0  -1  -2 1160.28   30.10
   0  -1  -2 1192.48   31.90
   0  -1  -2 1188.68   30.90
   0   1   2 1151.58   29.90
   0   1   2 1189.18   29.90
   0   1   2 1254.97   27.10
   0   1   2 1138.69   28.40
   0   1   2 1185.78   32.10
   0   1   2 1105.69   32.10
   0   1   2 1120.99   30.90
  -1  -1  -2   94.99    2.20
  -1  -1  -2   88.99    2.90
  -1  -1  -2   99.99    2.50
  -1  -1  -2  103.99    2.60
  -1  -1  -2   90.29    2.90
   1   1   2   94.49    2.50
   1   1   2   92.29    2.60
   1   1   2   95.29    2.50
   1   1   2   89.69    2.20
  -2  -1  -2 1934.11   45.80
  -2  -1  -2 1943.31   50.89
  -2  -1  -2 1974.10   50.99
  -2  -1  -2 2239.38   52.59
  -2  -1  -2 1991.10   54.09
  -2  -1  -2 2006.80   54.39
  -2  -1  -2 2000.30   48.10
   2   1   2 1934.11   50.79
   2   1   2 1958.00   53.19
   2   1   2 2020.40   45.90
   2   1   2 1918.51   50.59
  -3  -1  -2  190.98    4.80
  -3  -1  -2  187.68    5.00
  -3  -1  -2  193.18    5.00
  -3  -1  -2  212.68    5.30
  -3  -1  -2  190.08    5.40
  -3  -1  -2  196.68    4.50
   3   1   2  189.48    5.00
   3   1   2  195.88    5.00
   3   1   2  187.28    5.10
   3   1   2  185.28    5.30
   3   1   2  199.18    5.00
   3   1   2  192.78    4.50
  -4  -1  -2  778.02   19.70
  -4  -1  -2  708.93   20.30
  -4  -1  -2  740.73   18.90
   4   1   2  741.83   19.40
   4   1   2  751.02   18.00
   4   1   2  754.52   17.10
   4   1   2  711.23   19.70
   4   1   2  757.82   28.80
   4   1   2  736.53   19.20
   4   1   2  715.93   18.90
   4   1   2  757.02   19.80
  -5  -1  -2  163.88    4.30
  -5  -1  -2  158.68    4.70
   5   1   2  156.28    4.40
   5   1   2  168.48    4.40
   5   1   2  160.18    5.60
   5   1   2  161.58    4.70
   5   1   2  164.78    4.30
   5   1   2  161.28    5.70
   5   1   2  163.88    3.90
  -6  -1  -2   14.10    0.80
   6   1   2   16.80    0.70
   6   1   2   15.00    0.70
   6   1   2   18.10    0.60
   6   1   2   16.40    0.80
   6   1   2   14.50    0.80
   6   1   2   15.20    1.30
   6   1   2   14.50    1.90
  -7  -1  -2   19.70    1.10
   7   1   2   21.30    0.90
   7   1   2   22.80    1.20
   7   1   2   22.80    1.00
  -8  -1  -2   61.59    2.20
   8   1   2   58.29    1.80
   8   1   2   61.49    2.10
   8   1   2   59.39    2.20
  -9  -1  -2   28.90    1.50
   9   1   2   32.20    1.60
   9   1   2   28.30    1.20
   9   1   2   29.00    1.40
  10   1   2    2.50    0.60
  10   1   2    2.20    0.50
  10   1   2    2.90    0.70
   9  -2  -2   49.10    2.00
   9  -2  -2   46.90    1.70
  -9   2   2   48.40    2.40
   8  -2  -2   47.80    2.00
   8  -2  -2   44.90    1.60
   8  -2  -2   44.40    1.90
  -8   2   2   45.50    2.10
   7  -2  -2   33.60    1.40
   7  -2  -2   33.10    1.50
   7  -2  -2   32.40    1.60
   7  -2  -2   31.90    1.20
  -7   2   2   31.20    1.70
   6  -2  -2  129.39    3.90
   6  -2  -2  126.19    3.60
   6  -2  -2  130.69    3.30
   6  -2  -2  129.09    3.80
  -6   2   2  131.69    4.10
  -6   2   2  126.59    5.70
   5  -2  -2   20.90    0.90
   5  -2  -2   19.10    1.00
   5  -2  -2   20.60    0.80
   5  -2  -2   21.50    1.30
   5  -2  -2   21.40    0.90
  -5   2   2   20.00    1.10
  -5   2   2   20.50    0.60
  -5   2   2   21.00    0.90
  -5   2   2   23.80    1.60
   4  -2  -2   63.39    1.90
   4  -2  -2   60.59    2.00
   4  -2  -2   66.09    2.00
   4  -2  -2   65.29    1.70
   4  -2  -2   67.39    1.90
   4  -2  -2   62.89    2.00
   4  -2  -2   64.29    2.00
  -4   2   2   65.19    1.70
  -4   2   2   64.39    1.80
  -4   2   2   63.89    2.10
  -4   2   2   61.09    2.10
  -4   2   2   61.69    2.20
  -4   2   2   62.69    1.90
  -4   2   2   62.99    2.00
   3  -2  -2  750.02   20.30
   3  -2  -2  763.12   17.60
   3  -2  -2  754.42   18.50
   3  -2  -2  749.13   19.80
   3  -2  -2  759.82   20.80
   3  -2  -2  788.02   19.60
   3  -2  -2  773.22   20.90
  -3   2   2  789.82   19.40
  -3   2   2  746.43   20.30
  -3   2   2  738.93   21.00
  -3   2   2  770.12   19.50
  -3   2   2  743.33   20.80
  -3   2   2  771.22   20.90
   2  -2  -2  641.14   17.20
   2  -2  -2  625.94   16.30
   2  -2  -2  613.94   16.70
   2  -2  -2  621.04   17.10
   2  -2  -2  628.84   15.20
   2  -2  -2  637.94   16.10
   2  -2  -2  634.24   14.50
  -2   2   2  621.34   17.30
  -2   2   2  619.94   17.10
  -2   2   2  629.34   16.00
  -2   2   2  644.34   16.10
  -2   2   2  621.64   17.20
  -2   2   2  603.84   16.70
   1  -2  -2 1106.79   28.70
   1  -2  -2 1128.09   26.00
   1  -2  -2 1096.29   27.20
   1  -2  -2 1107.39   30.60
   1  -2  -2 1116.49   30.50
   1  -2  -2 1210.68   29.00
   1  -2  -2 1113.19   29.80
  -1   2   2 1148.99   31.10
  -1   2   2 1131.69   28.70
  -1   2   2 1129.09   28.60
  -1   2   2 1158.08   30.50
  -1   2   2 1135.19   27.10
  -1   2   2 1086.39   30.50
  -1   2   2 1080.19   30.80
   0  -2  -2   97.49    2.30
   0  -2  -2   90.09    2.40
   0  -2  -2   89.49    2.50
   0  -2  -2   97.69    2.20
   0  -2  -2   96.39    2.60
   0  -2  -2   88.49    2.50
   0   2   2   94.69    2.60
   0   2   2   90.79    2.60
   0   2   2   96.39    2.60
   0   2   2   88.39    2.40
   0   2   2   89.79    2.20
   0   2   2   87.69    2.50
   0   2   2   89.19    2.40
  -1  -2  -2  334.57    8.80
  -1  -2  -2  340.77    9.40
  -1  -2  -2  342.47    8.90
   1   2   2  337.07    8.80
   1   2   2  352.96    8.80
   1   2   2  336.77    9.20
   1   2   2  334.37    7.90
   1   2   2  344.77   10.10
  -2  -2  -2  384.26   10.70
   2   2   2  398.96   10.00
   2   2   2  379.66   10.40
   2   2   2  394.16   10.00
   2   2   2  403.36   11.00
   2   2   2  388.06   10.70
  -3  -2  -2  310.67    7.50
  -3  -2  -2  300.47    8.50
   3   2   2  304.37    7.50
   3   2   2  313.07    7.90
   3   2   2  322.27    8.30
   3   2   2  311.87    8.00
   3   2   2  313.37    7.10
   3   2   2  303.87    8.00
   3   2   2  290.57    8.30
  -4  -2  -2  486.95   13.70
   4   2   2  493.15   12.80
   4   2   2  511.95   11.50
   4   2   2  499.25   12.10
   4   2   2  479.75   13.30
   4   2   2  509.15   12.70
   4   2   2  490.95   12.70
  -5  -2  -2  302.07    8.70
   5   2   2  309.67   16.60
   5   2   2  306.37    8.30
   5   2   2  308.97    9.10
   5   2   2  316.57    8.00
   5   2   2  317.07    8.10
   5   2   2  303.87    8.80
   5   2   2  316.37    7.30
   5   2   2  318.27    8.00
   5   2   2  309.57    8.40
  -6  -2  -2   48.70    1.70
   6   2   2   51.89    1.50
   6   2   2   50.29    1.70
   6   2   2   50.59    1.50
   6   2   2   52.39    1.70
   6   2   2   52.19    1.40
   6   2   2   51.49    2.00
   6   2   2   50.09    2.50
  -7  -2  -2   17.80    0.90
   7   2   2   19.20    1.40
   7   2   2   17.80    0.90
   7   2   2   19.60    1.20
   7   2   2   19.60    0.80
  -8  -2  -2   41.40    1.70
   8   2   2   43.70    1.80
   8   2   2   44.30    1.70
   8   2   2   43.40    1.40
   9   2   2   25.30    1.10
   9   2   2   27.70    1.40
   9   2   2   25.90    1.50
  10   2   2    4.00    0.70
  10   2   2    3.70    0.70
  10   2   2    3.10    0.60
   9  -3  -2    0.10    0.50
   9  -3  -2    0.30    0.50
  -9   3   2    0.30    0.80
   8  -3  -2   10.20    0.90
   8  -3  -2   11.10    1.10
  -8   3   2    9.90    1.10
   7  -3  -2   38.90    2.20
   7  -3  -2   39.70    1.40
  -7   3   2   38.70    1.90
   6  -3  -2   90.79    3.00
   6  -3  -2   92.09    2.40
   6  -3  -2   92.89    3.00
  -6   3   2   88.59    2.30
  -6   3   2   89.89    5.30
  -6   3   2   93.69    3.20
   5  -3  -2   24.20    2.30
   5  -3  -2   23.80    2.20
   5  -3  -2   25.30    1.00
   5  -3  -2   24.60    1.00
   5  -3  -2   24.80    1.10
   5  -3  -2   25.80    0.90
  -5   3   2   24.80    1.20
  -5   3   2   21.10    1.30
  -5   3   2   24.60    1.00
   4  -3  -2   62.69    1.90
   4  -3  -2   63.19    2.00
   4  -3  -2   63.99    2.00
   4  -3  -2   61.19    2.00
   4  -3  -2   64.39    1.70
   4  -3  -2   61.49    2.00
  -4   3   2   61.29    2.20
  -4   3   2   63.59    2.10
  -4   3   2   64.39    1.90
  -4   3   2   65.19    2.10
  -4   3   2   61.49    2.00
   3  -3  -2   86.99    2.70
   3  -3  -2   86.29    3.90
   3  -3  -2   89.29    2.20
   3  -3  -2   86.59    2.60
   3  -3  -2   88.59    2.60
   3  -3  -2   89.89    2.50
   3  -3  -2   89.29    2.70
  -3   3   2   86.89    2.40
  -3   3   2   86.29    2.80
  -3   3   2   85.19    2.60
  -3   3   2   90.09    2.50
  -3   3   2   90.49    2.70
  -3   3   2   86.49    2.60
   2  -3  -2  674.73   16.70
   2  -3  -2  686.63   15.90
   2  -3  -2  680.33   18.50
   2  -3  -2  697.63   18.80
   2  -3  -2  709.73   17.70
   2  -3  -2  679.83   17.90
   2  -3  -2  687.63   18.90
  -2   3   2  685.13   17.60
  -2   3   2  686.23   18.30
  -2   3   2  694.03   17.70
  -2   3   2  675.63   19.00
  -2   3   2  698.43   18.80
  -2   3   2  700.53   18.90
   1  -3  -2    0.70    0.20
   1  -3  -2    0.90    0.10
   1  -3  -2    0.70    0.20
   1  -3  -2    0.60    0.20
   1  -3  -2    0.80    0.10
  -1   3   2    0.80    0.20
  -1   3   2    0.60    0.20
  -1   3   2    0.70    0.10
  -1   3   2    0.70    0.20
  -1   3   2    0.80    0.20
   0  -3  -2  965.70   24.40
   0  -3  -2  958.80   24.20
   0  -3  -2  942.71   25.80
   0   3   2  955.00   24.10
   0   3   2  948.81   21.70
   0   3   2  993.50   25.90
   0   3   2  906.91   25.80
   0   3   2  956.70   22.80
   0   3   2  882.71   24.10
  -1  -3  -2   21.00    0.80
   1   3   2   22.50    0.70
   1   3   2   22.20    1.00
   1   3   2   20.70    0.80
   1   3   2   20.80    0.70
   1   3   2   20.30    0.60
  -2  -3  -2    0.60    0.10
   2   3   2    0.60    0.10
   2   3   2    0.20    0.10
   2   3   2    0.50    0.20
  -3  -3  -2  569.74   16.30
   3   3   2  591.44   15.00
   3   3   2  582.54   16.10
   3   3   2  594.34   15.00
   3   3   2  577.64   14.20
   3   3   2  608.44   15.00
   3   3   2  567.34   16.00
   3   3   2  586.74   16.00
   3   3   2  599.54   15.60
  -4  -3  -2    1.50    0.30
   4   3   2    0.50    0.20
   4   3   2    0.80    0.20
   4   3   2    0.90    0.10
   4   3   2    0.70    0.10
   4   3   2    0.90    0.10
   5   3   2  161.88    4.10
   5   3   2  156.18    4.70
   5   3   2  159.18    4.70
   5   3   2  156.88    4.40
   5   3   2  162.48    4.30
   5   3   2  165.48    4.30
   5   3   2  163.28    3.80
   5   3   2  159.08    4.20
   6   3   2   12.20    0.70
   6   3   2   11.10    0.90
   6   3   2   12.20    1.20
   6   3   2   11.20    0.50
   6   3   2   11.70    0.50
   6   3   2   11.00    0.70
   6   3   2   12.70    0.50
   7   3   2   49.60    1.80
   7   3   2   51.49    1.40
   7   3   2   48.30    1.60
   7   3   2   53.29    1.90
   7   3   2   51.79    2.00
   8   3   2   22.30    1.30
   8   3   2   21.60    1.20
   8   3   2   23.00    0.90
   8   3   2   24.30    1.20
   9   3   2   38.30    1.80
   9   3   2   38.90    1.70
   9   3   2   38.90    1.40
  10   3   2    5.10    0.60
  10   3   2    6.90    0.90
  10   3   2    6.40    0.80
   9  -4  -2   -0.20    0.50
   9  -4  -2    0.20    0.50
  -9   4   2   -0.10    0.80
   8  -4  -2    9.30    0.90
   8  -4  -2    7.40    1.20
  -8   4   2    8.10    1.10
   7  -4  -2   27.60    1.10
   7  -4  -2   25.40    3.30
  -7   4   2   26.80    1.60
   6  -4  -2   64.89    1.80
   6  -4  -2   62.59    3.90
  -6   4   2   61.89    2.50
  -6   4   2   63.69    1.70
   5  -4  -2   14.70    1.50
   5  -4  -2   13.80    0.90
   5  -4  -2   14.30    0.80
   5  -4  -2   14.10    0.70
   5  -4  -2   14.00    0.70
  -5   4   2   14.50    0.70
  -5   4   2   13.30    1.00
  -5   4   2   14.20    0.90
  -5   4   2   14.00    0.80
   4  -4  -2    0.30    0.20
   4  -4  -2    0.50    0.20
   4  -4  -2    0.00    0.20
   4  -4  -2    0.60    0.20
   4  -4  -2    0.40    0.30
   4  -4  -2    0.40    0.20
  -4   4   2    0.20    0.30
  -4   4   2    0.70    0.40
  -4   4   2    0.10    0.50
  -4   4   2    0.20    0.20
  -4   4   2    0.10    0.20
   3  -4  -2   85.89    2.40
   3  -4  -2   87.09    2.50
   3  -4  -2   91.09    2.60
   3  -4  -2   87.59    2.60
   3  -4  -2   84.49    2.70
   3  -4  -2   88.39    2.20
  -3   4   2   87.99    2.50
  -3   4   2   83.79    2.70
  -3   4   2   83.99    2.50
  -3   4   2   86.99    2.80
   2  -4  -2    7.10    0.50
   2  -4  -2    8.60    0.50
   2  -4  -2    8.70    0.50
   2  -4  -2    9.10    0.80
   2  -4  -2    8.90    0.50
   2  -4  -2    9.20    0.40
  -2   4   2    8.50    0.50
  -2   4   2    6.50    0.60
  -2   4   2    7.50    0.60
  -2   4   2   10.20    0.40
   1  -4  -2  100.39    2.90
   1  -4  -2   98.59    2.70
   1  -4  -2  109.79    2.90
   1  -4  -2   97.09    3.00
   1  -4  -2  102.19    2.80
  -1   4   2  103.09    3.10
  -1   4   2   98.39    3.00
  -1   4   2  110.69    2.90
  -1   4   2  105.49    2.90
  -1   4   2   97.79    2.80
   0  -4  -2  190.18    5.00
   0  -4  -2  182.98    5.30
   0   4   2  186.08    5.00
   0   4   2  190.08    4.30
   0   4   2  183.88    5.40
   0   4   2  176.78    4.80
   0   4   2  187.28    4.90
  -1  -4  -2  604.34   15.20
  -1  -4  -2  588.04   16.10
   1   4   2  563.84   14.90
   1   4   2  575.24   16.10
   1   4   2  596.04   16.20
   1   4   2  592.44   15.50
   1   4   2  578.64   15.00
  -2  -4  -2   97.19    2.80
   2   4   2  103.29    6.50
   2   4   2   93.39    2.60
   2   4   2   93.09    2.80
  -3  -4  -2    1.50    0.40
   3   4   2    1.80    0.20
   3   4   2    1.80    0.20
   3   4   2    2.30    0.20
   3   4   2    1.50    0.20
   3   4   2    2.30    0.20
   4   4   2   48.40    1.50
   4   4   2   48.70    1.30
   4   4   2   47.90    1.50
   4   4   2   47.60    1.30
   4   4   2   48.80    1.30
   4   4   2   48.80    1.50
   5   4   2  293.17    7.30
   5   4   2  301.37    7.60
   5   4   2  293.57    7.90
   5   4   2  283.37    8.00
   5   4   2  291.97    7.60
   5   4   2  300.17    7.70
   6   4   2  151.08    4.40
   6   4   2  159.38    4.00
   6   4   2  155.08    4.40
   6   4   2  154.58    4.10
   6   4   2  156.88    4.20
   7   4   2  101.29    2.80
   7   4   2  103.09    3.10
   7   4   2   98.89    3.10
   7   4   2   98.59    2.90
   8   4   2  116.79    3.90
   8   4   2  118.29    3.60
   8   4   2  114.19    3.60
   9   4   2   52.39    2.10
   9   4   2   53.49    2.10
  10   4   2    5.00    0.80
  10   4   2    6.50    1.10
   8  -5  -2    5.70    0.70
   8  -5  -2    5.40    0.60
  -8   5   2    5.00    1.10
   7  -5  -2    3.70    0.60
   7  -5  -2    4.50    0.50
  -7   5   2    3.70    0.40
  -7   5   2    4.70    0.90
   6  -5  -2   53.69    1.60
   6  -5  -2   55.19    2.00
  -6   5   2   53.69    2.30
   5  -5  -2   84.69    2.20
   5  -5  -2   84.89    3.10
   5  -5  -2   83.89    2.70
  -5   5   2   87.39    4.20
  -5   5   2   83.39    2.60
   4  -5  -2  420.56   10.80
   4  -5  -2  425.86   11.70
   4  -5  -2  412.36   11.00
   4  -5  -2  418.26    9.70
  -4   5   2  411.96   10.90
  -4   5   2  403.36   11.50
  -4   5   2  423.56   11.30
  -4   5   2  399.86   11.80
   3  -5  -2   83.09    2.70
   3  -5  -2   84.39    2.10
   3  -5  -2   80.79    4.20
   3  -5  -2   82.89    2.50
   3  -5  -2   83.99    2.40
  -3   5   2   85.89    2.50
  -3   5   2   83.29    2.40
  -3   5   2   85.79    2.60
  -3   5   2   83.19    2.80
  -3   5   2   79.39    2.70
   2  -5  -2  380.86   10.10
   2  -5  -2  385.36    9.00
   2  -5  -2  391.96   10.50
   2  -5  -2  388.26   10.30
   2  -5  -2  390.56   10.90
  -2   5   2  375.86   10.90
  -2   5   2  411.36   10.70
  -2   5   2  386.16   11.00
  -2   5   2  393.26   10.50
  -2   5   2  382.26   10.10
   1  -5  -2  609.34   15.10
   1  -5  -2  557.04   16.00
   1  -5  -2  567.44   14.90
  -1   5   2  606.14   15.80
  -1   5   2  540.15   14.90
  -1   5   2  589.74   15.50
  -1   5   2  581.54   16.00
  -1   5   2  568.44   16.50
   0  -5  -2  709.73   17.80
   0  -5  -2  682.23   19.40
   0  -5  -2  713.33   18.00
   0   5   2  649.64   17.70
   0   5   2  697.33   19.10
   0   5   2  712.93   18.40
   0   5   2  711.43   18.40
   0   5   2  660.43   15.90
  -1  -5  -2 1384.86   37.90
  -1  -5  -2 1437.76   35.90
   1   5   2 1391.36   37.20
   1   5   2 1315.27   35.40
   1   5   2 1386.96   35.50
   1   5   2 1376.76   37.90
   1   5   2 1432.36   36.80
  -2  -5  -2    6.20    0.40
   2   5   2    6.60    0.30
   2   5   2    5.90    0.40
   2   5   2    6.00    0.50
   2   5   2    5.80    0.30
  -3  -5  -2  235.38    6.70
   3   5   2  245.08    6.70
   3   5   2  239.38    6.30
   3   5   2  231.68    6.70
   3   5   2  238.28    6.40
  -4  -5  -2   15.70    0.90
   4   5   2   15.70    0.70
   4   5   2   16.80    0.70
   4   5   2   16.40    0.60
   4   5   2   15.10    0.60
   4   5   2   16.80    1.00
   4   5   2   16.40    0.70
   5   5   2  255.47    6.90
   5   5   2  254.67    6.30
   5   5   2  252.17    7.10
   5   5   2  256.47    6.70
   5   5   2  256.17    6.60
   5   5   2  254.77    6.90
   5   5   2  249.78    6.50
   6   5   2   66.79    1.90
   6   5   2   65.19    1.80
   6   5   2   64.89    2.00
   6   5   2   67.89    2.00
   7   5   2  152.28    4.10
   7   5   2  153.48    4.40
   7   5   2  154.38    4.40
   8   5   2   12.70    1.00
   8   5   2    9.20    0.90
   9   5   2   27.10    1.40
   9   5   2   25.80    1.70
  10   5   2   13.40    1.20
  10   5   2   10.90    2.30
  10   5   2   10.80    2.00
   8  -6  -2   13.40    0.90
   8  -6  -2   13.30    1.10
  -8   6   2   17.10    1.70
   7  -6  -2    8.80    0.70
   7  -6  -2    9.30    1.00
  -7   6   2   11.00    1.20
  -7   6   2    9.60    0.70
   6  -6  -2   40.50    1.30
   6  -6  -2   42.00    1.70
  -6   6   2   44.50    2.10
   5  -6  -2  328.57    7.80
   5  -6  -2  334.47    9.00
  -5   6   2  334.67    8.90
  -5   6   2  330.17    9.80
   4  -6  -2  157.68    4.80
   4  -6  -2  160.98    4.40
   4  -6  -2  154.78    4.50
   4  -6  -2  154.88    3.80
  -4   6   2  159.18    4.40
  -4   6   2  154.68    4.90
  -4   6   2  161.48    4.70
   3  -6  -2  131.59    3.70
   3  -6  -2  126.39    3.70
   3  -6  -2  124.89    4.10
  -3   6   2  132.29    3.70
  -3   6   2  126.19    4.10
  -3   6   2  128.89    3.60
  -3   6   2  135.39    3.90
   2  -6  -2  405.16   10.50
   2  -6  -2  397.36   11.10
   2  -6  -2  400.36   10.40
  -2   6   2  406.36   10.70
  -2   6   2  362.76   11.10
  -2   6   2  418.36   10.80
  -2   6   2  370.56   10.30
   1  -6  -2  158.88    4.40
   1  -6  -2  164.88    4.40
   1  -6  -2  151.58    4.70
  -1   6   2  165.98    5.70
  -1   6   2  155.38    4.70
  -1   6   2  162.58    4.50
  -1   6   2  153.68    4.30
  -1   6   2  165.18    4.70
   0  -6  -2  162.58    4.50
   0  -6  -2  165.28    5.30
   0  -6  -2  164.08    4.50
   0   6   2  155.48    3.80
   0   6   2  161.38    4.50
   0   6   2  163.68    4.80
   0   6   2  173.28    4.50
   0   6   2  154.98    4.30
  -1  -6  -2   23.40    1.00
   1   6   2   23.20    0.90
   1   6   2   24.10    0.80
   1   6   2   24.10    0.90
   1   6   2   23.00    1.00
   1   6   2   25.10    1.00
  -2  -6  -2  346.97   10.10
  -2  -6  -2  376.76    9.60
   2   6   2  360.26    9.50
   2   6   2  364.36   10.00
   2   6   2  348.67    9.70
   2   6   2  370.56   10.10
  -3  -6  -2   93.09    2.80
   3   6   2   94.09    6.60
   3   6   2   88.99    2.50
   3   6   2   92.99    2.80
   3   6   2   89.39    2.60
  -4  -6  -2  233.78    7.40
   4   6   2  226.18    6.10
   4   6   2  222.38    6.10
   4   6   2  221.98    6.10
   4   6   2  226.88    6.40
   4   6   2  227.58    5.60
   5   6   2  226.48    6.40
   5   6   2  238.38    6.70
   5   6   2  231.78    7.00
   5   6   2  236.08    6.30
   5   6   2  238.88    6.70
   6   6   2  100.89    2.80
   6   6   2  100.49    3.70
   6   6   2   98.29    2.70
   6   6   2  101.89    2.90
   7   6   2  137.69    4.40
   7   6   2  143.69    4.20
   8   6   2   46.30    2.80
   8   6   2   47.00    1.90
   9   6   2   54.99    2.20
   9   6   2   53.59    3.50
   9   6   2   53.69    3.40
  10   6   2   32.60    1.80
  10   6   2   31.90    3.00
  10   6   2   32.90    1.70
   7  -7  -2   -0.40    0.40
  -7   7   2    1.30    1.00
   6  -7  -2  103.09    3.40
  -6   7   2  113.39    6.10
   5  -7  -2  216.68    6.10
  -5   7   2  210.98    6.60
   4  -7  -2   58.99    2.00
   4  -7  -2   61.79    2.00
  -4   7   2   60.19    2.40
  -4   7   2   58.99    2.10
  -4   7   2   58.39    2.00
   3  -7  -2  501.95   12.90
   3  -7  -2  493.75   13.10
  -3   7   2  471.05   14.00
  -3   7   2  502.25   13.40
  -3   7   2  493.85   12.90
   2  -7  -2  139.19    4.40
   2  -7  -2  147.69    4.10
   2  -7  -2  140.29    4.10
  -2   7   2  142.39    4.40
  -2   7   2  143.69    4.00
  -2   7   2  143.29    4.00
  -2   7   2  145.39    4.10
   1  -7  -2   50.49    1.70
   1  -7  -2   45.80    1.80
   1  -7  -2   50.99    1.70
  -1   7   2   48.60    1.50
  -1   7   2   48.60    1.50
  -1   7   2   52.49    1.80
   0  -7  -2    0.60    0.30
   0  -7  -2    0.10    0.30
   0  -7  -2    0.30    0.30
   0   7   2    0.40    0.20
   0   7   2    0.70    0.20
  -1  -7  -2   87.49    2.90
  -1  -7  -2   95.89    2.80
  -1  -7  -2   92.69    2.80
   1   7   2   94.49    3.40
   1   7   2   92.09    2.80
   1   7   2   95.69    2.70
   1   7   2   93.69    2.70
   1   7   2   93.19    2.90
  -2  -7  -2   49.30    1.70
   2   7   2   43.70    1.40
   2   7   2   47.50    1.60
   2   7   2   47.10    1.70
   2   7   2   46.00    1.40
  -3  -7  -2  222.48    6.10
   3   7   2  204.58    5.70
   3   7   2  213.58    6.10
   3   7   2  201.78    5.70
   3   7   2  207.58    5.70
  -4  -7  -2   18.00    1.20
   4   7   2   19.10    0.70
   4   7   2   19.30    0.90
   4   7   2   19.30    0.90
   4   7   2   20.70    0.70
   5   7   2   17.10    0.90
   5   7   2   16.50    1.20
   5   7   2   17.00    0.70
   6   7   2  306.97    8.00
   6   7   2  293.47    8.20
   7   7   2    9.50    0.70
   7   7   2    9.20    1.00
   8   7   2   69.69    2.50
   8   7   2   68.89    2.30
   8   7   2   71.49    3.50
   9   7   2  114.79    3.70
   9   7   2  113.49    3.50
   9   7   2  111.39    3.80
   7  -8  -2   36.60    1.80
  -7   8   2   40.80    2.40
   6  -8  -2   36.70    1.70
  -6   8   2   43.10    3.00
   5  -8  -2   16.00    1.10
  -5   8   2   18.30    1.60
   4  -8  -2    0.10    0.40
   4  -8  -2    0.20    0.40
  -4   8   2    0.30    0.60
  -4   8   2   -0.10    0.40
   3  -8  -2    0.90    0.40
   3  -8  -2    0.80    0.40
  -3   8   2    0.50    0.50
  -3   8   2    1.10    0.40
   2  -8  -2   69.89    2.30
   2  -8  -2   68.89    2.30
  -2   8   2   69.39    2.30
  -2   8   2   72.39    2.20
  -2   8   2   70.79    2.50
   1  -8  -2   17.60    1.20
   1  -8  -2   18.20    1.00
  -1   8   2   18.10    0.80
  -1   8   2   17.30    3.80
   0  -8  -2   10.10    0.70
   0  -8  -2   10.10    0.80
   0   8   2    9.30    0.50
   0   8   2   10.20    0.60
  -1  -8  -2   34.80    2.00
  -1  -8  -2   33.80    1.40
   1   8   2   32.20    1.00
   1   8   2   31.70    1.10
   1   8   2   31.60    1.30
  -2  -8  -2  304.77    8.50
   2   8   2  293.37    8.00
   2   8   2  291.47    8.00
  -3  -8  -2   63.29    2.30
   3   8   2   57.79    2.30
   3   8   2   58.59    1.90
   3   8   2   53.59    1.70
  -4  -8  -2  141.29    5.30
   4   8   2  145.09    4.20
   4   8   2  150.58    4.00
   5   8   2  536.35   14.70
   5   8   2  563.54   14.40
   6   8   2  151.38    4.30
   6   8   2  154.88    4.30
   7   8   2   20.80    1.50
   8   8   2   27.00    1.50
   8   8   2   30.30    1.50
   9   8   2    4.60    0.70
   9   8   2    4.00    0.70
   6  -9  -2   13.30    1.20
  -6   9   2   12.40    1.30
   5  -9  -2   10.50    1.00
  -5   9   2   10.20    1.20
   4  -9  -2   22.60    1.30
  -4   9   2   24.10    1.30
  -4   9   2   22.20    1.60
  -4   9   2   19.10    2.40
   3  -9  -2  181.18    5.10
   3  -9  -2  181.78    5.20
  -3   9   2  177.38    5.20
  -3   9   2  172.88    5.60
   2  -9  -2   54.89    2.10
   2  -9  -2   51.49    2.00
  -2   9   2   54.49    1.90
  -2   9   2   54.29    2.20
   1  -9  -2   13.80    1.10
   1  -9  -2   15.60    1.00
  -1   9   2   16.70    1.80
   0  -9  -2   28.60    1.40
   0  -9  -2   29.80    1.30
   0   9   2   28.30    1.00
   0   9   2   29.50    1.30
   0   9   2   30.00    1.30
  -1  -9  -2    2.00    0.80
   1   9   2    2.30    0.30
   1   9   2    1.90    0.50
   1   9   2    2.60    0.30
   2   9   2  104.09    2.90
   2   9   2   98.99    3.20
   2   9   2  106.89    3.20
   3   9   2   22.90    1.30
   3   9   2   23.80    1.20
  -4  -9  -2  193.08    5.90
   4   9   2  209.08    5.60
   4   9   2  196.48    5.50
   5   9   2  101.19    3.00
   5   9   2  110.29    3.20
   6   9   2   79.29    2.60
   6   9   2   78.09    2.30
   7   9   2    8.90    0.60
   8   9   2   24.20    1.40
   8   9   2   23.50    1.10
  -5  10   2   18.80    1.80
   4 -10  -2   18.40    1.30
  -4  10   2   20.30    3.40
  -4  10   2   23.60    1.40
  -4  10   2   20.90    1.70
   3 -10  -2    1.10    0.50
  -3  10   2    3.00    0.60
  -3  10   2    1.60    0.50
  -3  10   2    1.20    0.70
   2 -10  -2    9.40    1.90
   2 -10  -2    9.40    0.90
  -2  10   2    8.60    0.80
  -2  10   2    9.80    1.10
  -2  10   2    9.30    0.70
   1 -10  -2   67.09    2.30
   1 -10  -2   62.59    2.40
  -1  10   2   65.09    2.20
  -1  10   2   66.39    2.40
  -1  10   2   67.19    2.50
   0 -10  -2   26.40    1.30
   0  10   2   27.70    1.40
   0  10   2   26.70    2.50
  -1 -10  -2   99.49    3.10
   1  10   2  104.59    3.30
   1  10   2  102.19    3.60
   2  10   2   26.10    0.90
   2  10   2   28.30    1.40
   2  10   2   26.10    1.00
   3  10   2   42.20    2.00
   3  10   2   44.20    1.80
   4  10   2   93.79    3.00
   4  10   2   91.09    2.70
   5  10   2   11.60    1.00
   5  10   2   11.90    0.60
   6  10   2   19.60    0.80
   6  10   2   16.80    1.20
   7  10   2   27.60    3.50
   8  10   2    5.10    0.50
   8  10   2    4.70    0.80
  -4  11   2    7.60    0.90
  -4  11   2    6.60    1.10
  -4  11   2    3.80    0.70
  -3  11   2    0.80    0.50
  -3  11   2   -0.10    0.90
  -3  11   2    0.10    0.70
   2 -11  -2   21.70    1.30
  -2  11   2   19.10    1.20
  -2  11   2   21.30    1.40
  -2  11   2   20.60    1.50
   1 -11  -2   15.50    1.10
  -1  11   2   13.80    1.20
  -1  11   2   13.50    1.20
  -1  11   2   13.40    1.00
   0 -11  -2   49.60    3.30
   0  11   2   51.09    2.10
   0  11   2   50.69    2.10
  -1 -11  -2    0.60    0.50
   1  11   2    0.60    0.50
   1  11   2    0.40    0.50
   2  11   2    1.30    0.60
   2  11   2    1.80    0.40
   3  11   2   10.80    0.70
   3  11   2   10.40    1.10
   4  11   2    3.80    0.70
   4  11   2    3.90    0.40
   5  11   2    4.40    0.40
   5  11   2    5.10    0.70
   6  11   2    0.30    0.30
   6  11   2   -0.40    0.50
   7  11   2   16.40    0.80
  -2  12   2    0.50    0.70
  -2  12   2    0.00    0.50
  -1  12   2    4.00    0.70
  -1  12   2    4.60    0.70
  -1  12   2    3.80    0.80
   0 -12  -2    4.80    1.00
   0  12   2    5.10    0.80
   0  12   2    5.10    0.60
   1  12   2    1.40    4.00
   1  12   2    1.50    0.60
   2  12   2   14.30    1.20
   2  12   2   12.90    1.10
   3  12   2    9.40    1.00
   3  12   2    9.00    0.70
   4  12   2    0.50    0.30
   4  12   2    0.60    0.60
   5  12   2    1.90    0.30
   5  12   2    0.70    0.60
   0  13   2    3.50    0.80
   0  13   2    2.80    0.60
   1  13   2    3.70    0.80
   1  13   2    2.30    0.50
   2  13   2   -0.30    1.10
   2  13   2    0.20    0.60
   3  13   2    4.30    0.60
   3  13   2    5.30    0.90
  -4 -11   3    3.00    0.70
  -3 -11   3   -0.30    0.50
  -2 -11   3    0.80    0.60
   1  11  -3    3.90    0.40
  -1 -11   3    3.40    0.70
   0  11  -3   30.00    1.30
   0 -11   3   31.90    1.70
  -1  11  -3    3.80    0.50
   1 -11   3    4.70    0.80
  -2  11  -3    1.20    0.50
   2 -11   3    1.60    0.70
  -4 -10   3   14.50    1.20
  -3 -10   3   12.20    1.10
   2  10  -3    0.30    0.20
  -2 -10   3    0.60    0.50
   1  10  -3   11.40    0.70
  -1 -10   3   11.90    1.10
   0  10  -3    0.50    0.30
   0 -10   3    0.60    0.50
  -1  10  -3    4.70    0.50
   1 -10   3    3.00    0.60
  -2  10  -3    0.70    0.40
   2 -10   3    0.10    0.50
  -3  10  -3    5.90    0.70
   3 -10   3    5.00    0.80
  -4  10  -3    0.10    1.00
   4 -10   3    0.30    0.60
   6   9  -3    9.80    1.00
   5   9  -3   23.00    1.20
   4   9  -3   42.70    1.60
  -4  -9   3   42.50    1.80
  -3  -9   3    1.70    0.50
   2   9  -3   22.20    1.10
  -2  -9   3   25.30    1.30
   1   9  -3   71.89    2.50
  -1  -9   3   77.99    2.60
   0   9  -3    1.50    0.30
   0  -9   3    1.30    0.50
  -1   9  -3   23.70    1.00
   1  -9   3   25.90    1.30
  -2   9  -3   24.40    1.20
   2  -9   3   26.50    1.40
  -3   9  -3   46.20    1.80
   3  -9   3   48.10    2.00
  -4   9  -3   11.50    0.90
   4  -9   3   12.20    1.10
  -5   9  -3   37.70    1.70
  -5   9  -3   31.60    2.30
   5  -9   3   41.00    1.80
   7   8  -3   35.10    1.60
   7   8  -3   36.50    1.30
   6   8  -3   28.00    1.40
   6   8  -3   26.00    1.30
   5   8  -3   43.70    1.70
   5   8  -3   43.40    1.70
   4   8  -3   60.49    2.00
  -4  -8   3   60.59    2.10
  -3  -8   3  130.29    3.90
  -2  -8   3   81.19    2.60
   1   8  -3   91.99    3.20
  -1  -8   3  101.89    3.10
   0   8  -3   44.10    1.40
   0  -8   3   43.10    1.70
  -1   8  -3   10.30    1.70
  -1   8  -3   11.30    0.70
   1  -8   3   10.00    0.90
  -2   8  -3  148.29    4.30
   2  -8   3  148.39    4.40
  -3   8  -3  132.19    4.00
   3  -8   3  136.79    4.10
  -4   8  -3   22.80    1.30
   4  -8   3   22.50    1.30
  -5   8  -3   11.80    1.00
   5  -8   3   14.30    1.10
  -6   8  -3    5.40    0.70
  -6   8  -3    4.20    1.00
   6  -8   3    5.80    0.70
   8   7  -3   36.50    1.50
   8   7  -3   38.80    1.80
   7   7  -3   38.30    1.70
   7   7  -3   36.50    1.60
   7   7  -3   35.50    1.40
   6   7  -3    5.00    0.60
   6   7  -3    3.80    0.40
   6   7  -3    3.70    0.50
   5   7  -3  101.29    3.10
   5   7  -3  105.59    3.10
   4   7  -3   45.60    1.60
  -4  -7   3   44.50    1.60
  -3  -7   3   74.09    2.40
   2   7  -3  139.19    4.00
  -2  -7   3  131.49    3.90
   1   7  -3  142.89    4.20
   1   7  -3  146.49    4.00
  -1  -7   3  142.99    4.10
   0   7  -3   56.79    1.70
   0  -7   3   53.79    1.90
  -1   7  -3  509.95   13.60
  -1   7  -3  499.15   13.60
   1  -7   3  509.15   13.30
  -2   7  -3  115.39    3.90
  -2   7  -3  114.69    3.40
   2  -7   3  120.89    3.50
  -3   7  -3   18.80    2.30
  -3   7  -3   18.80    1.00
   3  -7   3   20.40    1.10
  -4   7  -3  173.78    5.70
  -4   7  -3  177.28    5.10
   4  -7   3  179.48    5.10
  -5   7  -3   10.90    0.90
   5  -7   3   12.00    1.00
  -6   7  -3   22.80    1.70
  -6   7  -3   21.00    1.30
   6  -7   3   23.20    1.30
  -7   7  -3   19.80    1.90
   8   6  -3   13.60    1.00
   8   6  -3   13.30    1.10
   8   6  -3   10.70    1.20
   7   6  -3   42.50    1.80
   7   6  -3   45.90    3.00
   7   6  -3   42.20    1.60
   6   6  -3   35.40    1.50
   6   6  -3   37.20    1.80
   6   6  -3   34.60    1.20
   5   6  -3    5.00    0.50
   5   6  -3    7.50    0.70
   5   6  -3    6.70    0.40
  -5  -6   3    6.60    0.60
   4   6  -3  123.09    3.50
  -4  -6   3  121.39    3.40
  -4  -6   3  115.49    3.50
  -3  -6   3  264.67    7.40
  -3  -6   3  275.97    7.20
   2   6  -3  151.18    4.30
  -2  -6   3  146.89    4.10
  -2  -6   3  142.89    4.20
   1   6  -3  125.49    3.50
   1   6  -3  119.29    3.30
   1   6  -3  122.19    3.40
  -1  -6   3  122.59    3.50
   0   6  -3  561.74   15.50
   0   6  -3  553.34   14.70
   0   6  -3  563.24   14.80
   0   6  -3  543.45   15.10
   0  -6   3  540.45   14.40
  -1   6  -3   31.90    1.10
  -1   6  -3   32.40    1.80
   1  -6   3   32.10    1.30
  -2   6  -3  214.58    7.90
  -2   6  -3  211.08    5.90
  -3   6  -3    1.20    0.80
  -3   6  -3    1.80    0.30
   3  -6   3    2.30    0.40
  -4   6  -3   19.80    1.10
  -4   6  -3   21.40    1.70
  -4   6  -3   19.20    1.60
   4  -6   3   20.00    1.00
  -5   6  -3   22.30    1.20
  -5   6  -3   22.30    1.10
   5  -6   3   23.50    1.10
  -6   6  -3   39.00    2.10
  -6   6  -3   39.50    2.60
  -6   6  -3   39.50    2.10
   6  -6   3   44.50    1.70
  -7   6  -3   22.60    1.80
  -7   6  -3   21.50    1.00
  -8   6  -3   35.50    2.30
  -8   6  -3   32.40    1.30
   8   5  -3    8.80    0.90
   8   5  -3    6.50    0.70
   8   5  -3    7.20    0.90
   7   5  -3    0.50    1.00
   7   5  -3    0.30    0.40
   7   5  -3    0.40    0.40
   6   5  -3   13.80    0.90
   6   5  -3   13.20    0.90
   6   5  -3   12.50    0.70
   5   5  -3   23.00    1.10
   5   5  -3   22.60    0.80
   5   5  -3   22.30    1.00
  -5  -5   3   21.90    1.10
   4   5  -3  115.59    4.00
   4   5  -3  120.29    3.40
   4   5  -3  121.49    4.90
  -4  -5   3  115.09    3.40
  -4  -5   3  116.59    3.30
   3   5  -3  105.89    3.00
   3   5  -3  103.79    4.00
   3   5  -3  108.99    3.70
  -3  -5   3  102.89    3.00
  -3  -5   3  101.49    3.00
   2   5  -3  110.99    3.40
   2   5  -3  115.79    3.30
  -2  -5   3  110.59    3.30
  -2  -5   3  108.09    3.10
   1   5  -3   78.79    2.50
   1   5  -3   79.89    2.30
  -1  -5   3   78.19    2.30
  -1  -5   3   76.29    2.40
   0   5  -3  582.34   15.80
   0   5  -3  586.84   15.20
   0   5  -3  551.24   15.20
   0   5  -3  573.34   15.60
   0  -5   3  566.44   14.80
   0  -5   3  566.74   15.20
  -1   5  -3   19.20    1.20
  -1   5  -3   18.90    1.20
  -1   5  -3   20.10    0.70
  -1   5  -3   20.10    0.80
   1  -5   3   19.60    0.90
   1  -5   3   19.80    0.70
  -2   5  -3   24.20    0.90
  -2   5  -3   24.80    1.90
   2  -5   3   24.20    1.00
   2  -5   3   26.70    0.90
  -3   5  -3   30.10    1.60
  -3   5  -3   30.10    1.10
   3  -5   3   31.00    1.00
   3  -5   3   32.00    1.20
  -4   5  -3  104.39    3.30
  -4   5  -3  102.99    3.10
  -4   5  -3  103.69    4.20
   4  -5   3  108.89    3.10
   4  -5   3  106.19    3.00
  -5   5  -3    0.00    0.30
  -5   5  -3    0.60    0.30
  -5   5  -3    0.00    0.30
   5  -5   3    0.10    0.30
  -6   5  -3   18.50    2.70
  -6   5  -3   16.70    1.40
  -6   5  -3   16.30    1.10
  -6   5  -3   16.50    0.90
   6  -5   3   16.80    0.90
  -7   5  -3   67.99    2.00
  -7   5  -3   72.39    2.90
  -8   5  -3   20.90    1.90
  -8   5  -3   19.50    1.00
   9   4  -3   -1.10    0.50
   9   4  -3    0.20    0.50
   8   4  -3    3.30    0.70
   8   4  -3    2.90    0.60
   8   4  -3    3.90    0.80
   7   4  -3   47.40    1.80
   7   4  -3   49.10    1.90
   7   4  -3   50.89    1.80
   6   4  -3  178.88    5.00
   6   4  -3  178.88    6.50
   6   4  -3  172.28    5.00
   5   4  -3  106.89    3.10
   5   4  -3  104.59    3.30
   5   4  -3  113.59    3.10
   5   4  -3  113.69    3.20
  -5  -4   3  108.99    3.20
   4   4  -3  431.16   12.30
   4   4  -3  449.26   11.00
   4   4  -3  435.26   12.00
   4   4  -3  450.65   11.70
   4   4  -3  434.96   11.80
   4   4  -3  446.46   12.00
  -4  -4   3  450.65   11.40
  -4  -4   3  436.46   11.70
   3   4  -3   10.60    0.60
   3   4  -3   10.60    0.60
   3   4  -3   10.30    1.50
  -3  -4   3   11.50    0.60
  -3  -4   3   10.60    1.10
  -3  -4   3   11.00    0.80
   2   4  -3   88.69    2.50
   2   4  -3   87.79    2.90
   2   4  -3   90.29    2.60
  -2  -4   3   84.79    2.50
  -2  -4   3   85.79    2.50
  -2  -4   3   85.59    4.00
   1   4  -3   81.89    2.40
   1   4  -3   83.39    2.50
  -1  -4   3   82.49    3.20
  -1  -4   3   77.89    2.30
  -1  -4   3   82.99    2.40
   0   4  -3   29.60    1.20
   0   4  -3   29.50    0.90
   0   4  -3   29.70    0.90
   0   4  -3   29.00    0.90
   0  -4   3   28.90    1.00
   0  -4   3   29.00    1.10
   0  -4   3   29.10    1.40
  -1   4  -3   13.70    0.60
  -1   4  -3   12.90    0.70
  -1   4  -3   13.00    1.00
  -1   4  -3   13.50    0.60
  -1   4  -3   13.80    0.50
   1  -4   3   13.10    0.70
   1  -4   3   13.70    0.60
   1  -4   3   13.80    0.70
  -2   4  -3    8.30    0.50
  -2   4  -3    9.00    0.70
  -2   4  -3    8.50    0.80
   2  -4   3    9.20    0.40
   2  -4   3    7.90    0.50
  -3   4  -3    5.50    1.20
  -3   4  -3    4.80    0.40
  -3   4  -3    5.10    0.50
   3  -4   3    4.80    0.30
   3  -4   3    4.30    0.40
  -4   4  -3   40.90    1.60
  -4   4  -3   38.70    1.40
  -4   4  -3   38.60    1.40
  -4   4  -3   39.50    1.70
   4  -4   3   40.00    1.20
   4  -4   3   38.20    1.30
  -5   4  -3   67.19    2.20
  -5   4  -3   67.49    2.10
  -5   4  -3   66.69    2.20
  -5   4  -3   64.49    2.70
   5  -4   3   65.29    2.00
   5  -4   3   65.39    1.70
   5  -4   3   65.29    2.00
  -6   4  -3  153.98    4.30
  -6   4  -3  153.78    3.80
  -6   4  -3  151.78    6.80
  -6   4  -3  149.79    4.60
  -6   4  -3  155.28    4.90
   6  -4   3  159.18    4.30
   6  -4   3  152.18    4.30
   6  -4   3  152.68    3.70
  -7   4  -3  154.38    4.90
  -7   4  -3  148.09    3.80
   7  -4   3  147.89    3.70
  -8   4  -3   68.49    2.00
  -8   4  -3   72.89    3.00
   8  -4   3   72.89    2.00
  -9   4  -3    8.40    1.40
   9  -4   3   10.00    0.80
   9   3  -3   -0.30    0.50
   9   3  -3    0.10    0.50
   8   3  -3   17.00    1.20
   8   3  -3   11.50    1.10
   8   3  -3   13.50    1.10
   7   3  -3   43.30    1.70
   7   3  -3   43.70    1.80
   7   3  -3   41.50    1.60
   6   3  -3   40.50    2.50
   6   3  -3   41.20    1.60
   6   3  -3   40.00    1.50
   5   3  -3   66.29    2.60
   5   3  -3   66.59    2.10
   5   3  -3   67.39    2.00
   5   3  -3   64.59    2.00
  -5  -3   3   65.19    2.00
   4   3  -3  261.27    7.10
   4   3  -3  267.37    6.70
   4   3  -3  261.27    7.10
   4   3  -3  259.37    7.10
   4   3  -3  258.37    7.20
  -4  -3   3  272.67    6.80
  -4  -3   3  259.67    9.80
  -4  -3   3  263.97    7.10
   3   3  -3   37.20    1.10
   3   3  -3   38.90    1.20
   3   3  -3   39.30    1.60
   3   3  -3   41.40    1.40
   3   3  -3   41.80    2.20
   3   3  -3   41.40    1.30
  -3  -3   3   39.80    1.20
  -3  -3   3   40.10    1.40
  -3  -3   3   39.00    1.30
   2   3  -3  493.75   13.30
   2   3  -3  495.05   12.60
   2   3  -3  470.15   13.10
  -2  -3   3  478.15   12.80
  -2  -3   3  474.85   12.40
  -2  -3   3  483.65   13.30
   1   3  -3   26.20    1.30
   1   3  -3   25.70    0.90
  -1  -3   3   26.60    1.40
  -1  -3   3   26.00    0.90
  -1  -3   3   25.40    0.90
   0   3  -3  137.89    4.30
   0   3  -3  139.69    3.70
   0   3  -3  134.59    3.60
   0   3  -3  130.09    3.80
   0   3  -3  136.79    3.90
   0  -3   3  132.39    3.70
   0  -3   3  133.59    3.60
   0  -3   3  132.89    3.80
  -1   3  -3  199.98    5.70
  -1   3  -3  205.88    5.60
  -1   3  -3  207.08    5.40
  -1   3  -3  202.88    5.50
   1  -3   3  191.98    5.90
   1  -3   3  202.28    5.80
   1  -3   3  195.78    5.30
  -2   3  -3  116.59    3.50
  -2   3  -3  120.69    3.50
  -2   3  -3  119.09    3.30
   2  -3   3  116.89    3.20
   2  -3   3  120.79    3.10
   2  -3   3  116.99    3.30
  -3   3  -3  214.58    6.40
  -3   3  -3  217.18    5.90
  -3   3  -3  218.38    7.50
   3  -3   3  209.28    5.60
   3  -3   3  216.58    5.00
   3  -3   3  211.48    5.70
   3  -3   3  217.58    5.90
  -4   3  -3   14.30    0.70
  -4   3  -3   14.40    0.70
  -4   3  -3   13.60    0.70
  -4   3  -3   14.80    1.30
   4  -3   3   14.70    0.50
   4  -3   3   14.60    1.30
   4  -3   3   14.70    0.90
   4  -3   3   13.00    0.60
   4  -3   3   14.30    0.70
  -5   3  -3  160.68    5.00
  -5   3  -3  156.28    4.90
  -5   3  -3  162.88    4.70
  -5   3  -3  166.28    4.40
  -5   3  -3  150.38    5.90
   5  -3   3  161.48    3.90
   5  -3   3  157.78    4.40
   5  -3   3  159.98    5.40
  -6   3  -3   19.90    0.80
  -6   3  -3   19.20    0.90
  -6   3  -3   19.10    1.30
  -6   3  -3   19.50    0.90
   6  -3   3   18.90    0.80
   6  -3   3   19.60    0.90
   6  -3   3   19.40    0.90
  -7   3  -3  109.79    2.80
  -7   3  -3  111.69    3.80
   7  -3   3  110.59    2.90
   7  -3   3  109.79    3.30
  -8   3  -3   27.00    1.80
  -8   3  -3   26.10    1.00
   8  -3   3   25.90    1.10
   8  -3   3   25.10    1.20
  -9   3  -3    7.20    1.10
   9  -3   3    4.90    0.60
   9   2  -3    8.10    0.90
   9   2  -3    7.90    0.90
   8   2  -3   22.10    1.30
   8   2  -3   21.10    1.30
   8   2  -3   22.50    1.30
   7   2  -3   23.70    1.20
   7   2  -3   22.80    1.20
   7   2  -3   22.90    1.20
   6   2  -3   35.60    1.40
   6   2  -3   37.80    1.40
   6   2  -3   34.60    1.40
   5   2  -3  127.69    3.70
   5   2  -3  130.49    3.70
   5   2  -3  131.89    3.60
   5   2  -3  132.79    3.80
  -5  -2   3  128.09    3.60
  -5  -2   3  128.59    8.90
   4   2  -3  116.29    3.40
   4   2  -3  120.39    3.20
   4   2  -3  122.79    3.60
   4   2  -3  117.09    3.40
   4   2  -3  120.89    4.30
   4   2  -3  125.19    4.20
   4   2  -3  122.29    3.20
   4   2  -3  115.99    3.40
  -4  -2   3  123.69    3.20
  -4  -2   3  121.19    3.60
  -4  -2   3  119.49    3.30
   3   2  -3  369.56    9.50
   3   2  -3  365.46   10.00
   3   2  -3  384.36   10.40
   3   2  -3  369.26    9.20
   3   2  -3  371.36   10.20
   3   2  -3  375.86    9.80
  -3  -2   3  367.06    9.90
  -3  -2   3  378.26    9.60
  -3  -2   3  376.26   10.40
   2   2  -3   64.49    1.80
   2   2  -3   65.19    1.90
   2   2  -3   65.49    2.20
   2   2  -3   64.59    2.10
   2   2  -3   66.69    2.00
  -2  -2   3   66.39    2.10
  -2  -2   3   67.29    1.90
  -2  -2   3   67.69    1.80
   1   2  -3  127.09    3.60
   1   2  -3  127.29    3.50
   1   2  -3  133.69    3.40
   1   2  -3  129.69    3.60
   1   2  -3  125.59    3.50
  -1  -2   3  132.69    3.50
  -1  -2   3  124.59    3.70
  -1  -2   3  127.99    3.40
   0   2  -3  107.99    3.70
   0   2  -3  105.19    2.90
   0   2  -3  105.39    2.90
   0   2  -3  115.49    2.80
   0   2  -3  103.39    3.00
   0  -2   3  107.39    2.90
   0  -2   3  106.39    3.00
   0  -2   3  106.69    3.00
  -1   2  -3  594.64   16.40
  -1   2  -3  633.74   15.80
  -1   2  -3  627.04   16.80
   1  -2   3  614.14   15.90
   1  -2   3  623.74   16.80
  -2   2  -3   24.00    0.90
  -2   2  -3   21.30    0.80
  -2   2  -3   23.20    1.40
   2  -2   3   23.10    0.70
   2  -2   3   22.90    0.90
   2  -2   3   23.60    0.80
   2  -2   3   22.50    0.80
  -3   2  -3   58.29    2.50
  -3   2  -3   54.49    2.70
  -3   2  -3   56.29    1.80
   3  -2   3   56.89    1.40
   3  -2   3   54.09    1.60
   3  -2   3   58.49    1.70
   3  -2   3   56.39    1.60
  -4   2  -3  136.99    3.80
  -4   2  -3  138.89    4.50
  -4   2  -3  141.39   13.80
  -4   2  -3  143.29    4.60
   4  -2   3  142.89    4.30
   4  -2   3  136.59    3.80
   4  -2   3  141.59    3.80
   4  -2   3  142.09    3.40
   4  -2   3  143.79    4.00
   4  -2   3  138.99    4.00
  -5   2  -3   54.09    1.90
  -5   2  -3   51.99    1.40
  -5   2  -3   51.69    1.70
  -5   2  -3   54.79    1.70
  -5   2  -3   51.99    1.70
  -5   2  -3   53.19    1.70
   5  -2   3   53.89    1.60
   5  -2   3   54.89    2.40
   5  -2   3   55.49    1.50
   5  -2   3   51.89    1.60
   5  -2   3   54.09    1.80
   5  -2   3   55.29    1.80
  -6   2  -3   17.20    0.90
  -6   2  -3   16.20    0.60
  -6   2  -3   14.80    1.10
  -6   2  -3   15.80    0.80
   6  -2   3   15.10    2.10
   6  -2   3   15.50    0.70
   6  -2   3   15.60    2.10
   6  -2   3   13.80    0.70
   6  -2   3   17.00    0.70
  -7   2  -3   78.79    2.10
  -7   2  -3   84.09    3.00
   7  -2   3   80.79    2.50
   7  -2   3   80.89    2.20
  -8   2  -3   11.50    2.60
   8  -2   3    9.90    0.80
   8  -2   3   10.90    0.80
  -9   2  -3   24.50    1.80
   9  -2   3   24.70    1.30
   9  -2   3   23.10    1.20
 -10   2  -3    1.10    0.80
   9   1  -3   -0.50    0.40
   9   1  -3    0.70    0.60
   9   1  -3   -0.10    0.50
   8   1  -3    9.50    0.90
   8   1  -3   10.90    1.10
   8   1  -3    8.50    0.70
   8   1  -3    9.10    1.00
   7   1  -3   10.80    0.90
   7   1  -3    9.80    0.90
   7   1  -3   10.50    0.60
   7   1  -3    9.50    0.80
   6   1  -3   36.70    1.40
   6   1  -3   35.80    1.50
   6   1  -3   37.30    1.40
   6   1  -3   37.80    1.10
   5   1  -3    7.60    0.50
   5   1  -3    8.20    0.70
   5   1  -3    7.90    0.60
   5   1  -3    7.20    0.60
   5   1  -3    7.40    0.40
  -5  -1   3    7.30    0.60
  -5  -1   3    7.90    0.50
   4   1  -3  146.19    3.40
   4   1  -3  142.39    4.70
   4   1  -3  145.69    3.90
   4   1  -3  141.69    4.10
   4   1  -3  148.79    4.30
   4   1  -3  144.09    5.10
   4   1  -3  144.29    4.00
   4   1  -3  144.09    4.00
  -4  -1   3  143.69    4.00
  -4  -1   3  146.19    4.30
   3   1  -3  570.94   15.60
   3   1  -3  597.44   16.10
   3   1  -3  594.84   15.00
   3   1  -3  592.54   14.90
   3   1  -3  560.84   15.60
   3   1  -3  587.54   16.10
   3   1  -3  594.14   15.20
   3   1  -3  572.74   14.30
  -3  -1   3  597.54   15.40
  -3  -1   3  589.74   14.90
  -3  -1   3  578.14   16.10
   2   1  -3    5.90    0.30
   2   1  -3    6.30    0.70
   2   1  -3    6.50    0.40
   2   1  -3    6.70    0.30
   2   1  -3    6.50    0.20
   2   1  -3    6.30    0.40
  -2  -1   3    6.40    0.30
  -2  -1   3    6.30    0.40
  -2  -1   3    7.60    0.50
   1   1  -3   97.29    2.60
   1   1  -3   94.29    2.60
   1   1  -3   92.59    2.80
   1   1  -3   97.29    3.10
   1   1  -3  100.79    2.60
  -1  -1   3   95.59    2.80
  -1  -1   3   97.39    2.70
  -1  -1   3   95.49    3.00
  -1  -1   3   93.49    2.60
   0   1  -3   25.20    0.70
   0   1  -3   24.80    0.70
   0   1  -3   22.80    0.80
   0   1  -3   25.00    0.90
   0   1  -3   24.60    1.30
   0  -1   3   24.10    0.80
   0  -1   3   23.90    1.20
   0  -1   3   23.30    0.80
   0  -1   3   24.90    0.80
  -1   1  -3  602.94   16.20
   1  -1   3  622.64   16.60
   1  -1   3  597.64   16.00
   1  -1   3  619.64   15.70
  -2   1  -3    2.10    0.30
  -2   1  -3    1.90    0.20
   2  -1   3    2.40    0.60
   2  -1   3    1.90    0.20
   2  -1   3    2.00    0.20
   2  -1   3    1.40    0.20
   2  -1   3    2.20    0.10
   2  -1   3    1.90    0.20
  -3   1  -3 1038.60   26.50
  -3   1  -3 1046.30   28.40
  -3   1  -3 1059.99   26.30
  -3   1  -3 1026.30   23.90
   3  -1   3 1037.40   27.10
   3  -1   3 1080.69   26.40
   3  -1   3 1047.50   23.90
   3  -1   3  978.80   26.70
   3  -1   3 1057.09   28.80
   3  -1   3  996.30   26.40
  -4   1  -3  185.18    4.90
  -4   1  -3  186.38    5.10
  -4   1  -3  185.58    5.00
  -4   1  -3  189.08    5.20
  -4   1  -3  186.58    4.40
  -4   1  -3  185.78    5.20
   4  -1   3  188.78    4.40
   4  -1   3  188.38    5.20
   4  -1   3  181.18    5.00
   4  -1   3  179.38    5.00
   4  -1   3  191.58    5.20
   4  -1   3  187.78    4.90
  -5   1  -3  205.78    5.90
  -5   1  -3  209.08    6.10
  -5   1  -3  212.68    5.60
  -5   1  -3  206.88    5.90
  -5   1  -3  209.98    5.00
  -5   1  -3  208.68    5.80
   5  -1   3  213.08    7.00
   5  -1   3  211.58    5.50
   5  -1   3  202.08    5.60
   5  -1   3  210.68    5.90
   5  -1   3  210.98    6.40
   5  -1   3  212.18    5.00
  -6   1  -3   17.50    0.60
  -6   1  -3   15.10    1.50
  -6   1  -3   16.70    1.10
   6  -1   3   18.20    1.50
   6  -1   3   16.00    0.80
   6  -1   3   16.90    1.60
   6  -1   3   17.70    0.70
   6  -1   3   14.70    0.70
  -7   1  -3   51.89    2.10
  -7   1  -3   49.80    1.30
   7  -1   3   49.00    3.00
   7  -1   3   48.20    1.50
   7  -1   3   46.00    1.70
  -8   1  -3   45.00    1.90
   8  -1   3   42.50    1.50
   8  -1   3   44.10    1.60
  -9   1  -3   15.60    1.40
   9  -1   3   16.70    1.10
   9  -1   3   15.60    1.00
  10  -1   3    2.30    0.60
  10  -1   3    2.70    0.60
   9   0  -3    7.30    0.90
   9   0  -3    5.50    0.60
   9   0  -3    5.40    0.80
   8   0  -3   21.10    1.30
   8   0  -3   18.00    1.30
   8   0  -3   19.10    1.00
   8   0  -3   20.70    1.30
   7   0  -3   46.30    1.80
   7   0  -3   43.10    1.40
   7   0  -3   44.80    1.80
   7   0  -3   44.70    1.70
  -7   0   3   45.20    1.90
   6   0  -3   92.69    2.40
   6   0  -3   93.49    2.90
   6   0  -3   95.49    2.90
   6   0  -3   92.29    2.80
  -6   0   3   90.69    3.10
   5   0  -3  205.78    5.50
   5   0  -3  216.48    5.70
   5   0  -3  207.38    5.80
   5   0  -3  216.18    6.00
   5   0  -3  215.18    5.10
   5   0  -3  211.48    6.00
  -5   0   3  214.38    5.70
  -5   0   3  211.08    6.10
  -5   0   3  212.48    6.20
   4   0  -3   40.00    1.30
   4   0  -3   38.70    1.20
   4   0  -3   41.30    1.10
   4   0  -3   39.80    1.30
   4   0  -3   39.70    1.30
   4   0  -3   39.00    1.40
   4   0  -3   37.10    1.30
  -4   0   3   40.80    1.30
  -4   0   3   38.10    2.40
  -4   0   3   40.20    1.40
   3   0  -3  509.45   13.40
   3   0  -3  522.55   11.90
   3   0  -3  510.95   14.10
   3   0  -3  518.75   13.20
   3   0  -3  507.25   13.70
   3   0  -3  514.35   14.10
   3   0  -3  525.25   15.10
  -3   0   3  514.15   13.50
  -3   0   3  513.45   15.30
  -3   0   3  498.05   14.20
   2   0  -3  181.28    4.70
   2   0  -3  177.88    4.80
   2   0  -3  180.58    4.20
   2   0  -3  171.58    5.10
   2   0  -3  173.88    4.50
   2   0  -3  183.88    5.10
   2   0  -3  179.38    4.90
  -2   0   3  189.68    4.60
  -2   0   3  183.78    4.60
  -2   0   3  178.58    5.10
  -2   0   3  180.68    4.80
   1   0  -3 1133.39   33.50
   1   0  -3 1209.18   30.00
   1   0  -3 1220.48   32.50
   1   0  -3 1229.58   31.60
   1   0  -3 1210.98   31.50
   1   0  -3 1210.18   34.30
   1   0  -3 1310.87   28.30
   1   0  -3 1174.08   31.40
  -1   0   3 1304.87   31.40
  -1   0   3 1250.07   31.50
  -1   0   3 1189.28   33.30
  -1   0   3 1292.27   32.00
   0   0  -3  647.44   16.20
   0   0  -3  645.84   16.30
   0   0  -3  623.64   17.30
   0   0  -3  604.74   16.90
   0   0  -3  648.54   16.40
   0   0  -3  651.23   14.70
   0   0   3  629.54   16.70
   0   0   3  634.44   16.20
   0   0   3  628.54   17.30
   0   0   3  654.53   16.20
  -1   0  -3  812.02   18.40
  -1   0  -3  820.02   20.70
  -1   0  -3  804.02   20.60
  -1   0  -3  817.02   21.40
   1   0   3  798.22   18.40
   1   0   3  803.22   20.40
   1   0   3  766.22   21.50
   1   0   3  787.12   20.30
   1   0   3  766.42   20.40
  -2   0  -3  271.37    6.90
  -2   0  -3  255.77    7.60
  -2   0  -3  262.27    6.70
  -2   0  -3  256.27    6.00
   2   0   3  257.37    6.80
   2   0   3  254.27    6.00
   2   0   3  256.07    7.00
   2   0   3  253.77    6.70
   2   0   3  255.97    6.70
  -3   0  -3  163.58    4.70
  -3   0  -3  168.38    4.50
  -3   0  -3  185.08    4.60
  -3   0  -3  168.08    4.00
  -3   0  -3  171.58    4.40
  -3   0  -3  167.38    4.40
   3   0   3  164.08    4.50
   3   0   3  170.68    4.40
   3   0   3  167.38    4.40
   3   0   3  163.88    4.70
   3   0   3  165.98    4.50
   3   0   3  169.08    4.00
  -4   0  -3  454.75   12.00
  -4   0  -3  458.15   13.00
  -4   0  -3  484.65   12.50
  -4   0  -3  457.75   12.90
  -4   0  -3  462.55   10.80
  -4   0  -3  473.75   13.20
  -4   0  -3  462.65   12.00
   4   0   3  463.15   12.50
   4   0   3  470.95   13.00
   4   0   3  452.75   12.10
   4   0   3  468.65   11.90
   4   0   3  466.05   10.80
   4   0   3  459.35   13.80
  -5   0  -3  358.76    9.90
  -5   0  -3  355.46   10.20
  -5   0  -3  368.46    9.40
  -5   0  -3  364.96    8.40
  -5   0  -3  357.16    9.80
   5   0   3  364.06    9.40
   5   0   3  364.36   10.40
   5   0   3  363.66    8.50
   5   0   3  360.96   10.90
   5   0   3  355.56    9.50
   5   0   3  366.66   10.10
   5   0   3  358.56    9.30
  -6   0  -3   85.69    2.80
  -6   0  -3   91.19    2.20
   6   0   3   91.29    2.70
   6   0   3   88.49    2.30
   6   0   3   84.29    3.70
   6   0   3   89.69    2.50
   6   0   3   91.49    3.00
   6   0   3   86.59    2.60
  -7   0  -3  268.67    8.00
   7   0   3  274.27    7.50
   7   0   3  279.07    6.60
   7   0   3  278.77    7.90
  -8   0  -3  130.59    4.20
   8   0   3  131.39    6.30
   8   0   3  130.99    3.40
   8   0   3  136.49    3.90
  -9   0  -3   53.99    2.30
   9   0   3   59.39    3.80
   9   0   3   57.89    1.90
   9   0   3   62.49    4.40
   9   0   3   58.89    2.10
  10   0   3   18.50    1.20
  10   0   3   18.50    1.30
   9  -1  -3    4.50    0.80
   9  -1  -3    4.40    0.70
   9  -1  -3    2.40    0.50
  -9   1   3    4.50    0.90
   8  -1  -3   -0.50    0.40
   8  -1  -3   -0.40    1.00
   8  -1  -3    0.00    0.40
   8  -1  -3   -0.30    0.50
  -8   1   3    0.20    0.60
   7  -1  -3  130.79    4.00
   7  -1  -3  128.29    4.00
   7  -1  -3  131.89    3.80
   7  -1  -3  126.79    3.40
  -7   1   3  134.69    4.20
   6  -1  -3   60.39    2.10
   6  -1  -3   62.89    2.10
   6  -1  -3   60.79    1.70
   6  -1  -3   59.69    2.10
  -6   1   3   62.99    2.30
   5  -1  -3    8.30    0.50
   5  -1  -3    8.10    0.60
   5  -1  -3    7.70    0.60
   5  -1  -3    7.30    0.60
   5  -1  -3    7.90    0.70
   5  -1  -3    6.90    0.60
  -5   1   3    7.60    0.70
  -5   1   3    7.00    0.60
  -5   1   3    6.50    0.70
   4  -1  -3    3.70    0.30
   4  -1  -3    4.00    0.40
   4  -1  -3    5.00    0.50
   4  -1  -3    4.20    0.30
   4  -1  -3    4.20    0.40
   4  -1  -3    4.70    0.40
   4  -1  -3    4.70    0.40
  -4   1   3    4.20    0.30
  -4   1   3    4.30    0.50
  -4   1   3    5.00    0.50
  -4   1   3    4.20    0.50
   3  -1  -3  914.91   22.60
   3  -1  -3  937.61   24.80
   3  -1  -3  949.80   25.50
   3  -1  -3  947.61   21.50
   3  -1  -3  916.51   25.40
   3  -1  -3  956.90   23.90
   3  -1  -3  916.21   24.10
  -3   1   3  960.40   25.60
  -3   1   3  924.41   25.30
  -3   1   3  908.51   25.90
  -3   1   3  910.71   25.60
   2  -1  -3   85.59    2.40
   2  -1  -3   87.49    2.50
   2  -1  -3   85.09    2.50
   2  -1  -3   87.99    2.10
   2  -1  -3   84.19    2.40
   2  -1  -3   87.09    2.60
  -2   1   3   85.19    2.30
  -2   1   3   87.19    2.60
  -2   1   3   86.39    2.60
  -2   1   3   89.39    2.60
  -2   1   3   82.49    2.40
  -2   1   3   91.59    2.30
   1  -1  -3 3418.56   94.49
   1  -1  -3 3323.87   94.19
   1  -1  -3 3497.65   91.59
   1  -1  -3 3665.53   79.29
   1  -1  -3 3520.45   87.99
   1  -1  -3 3434.46   82.99
   1  -1  -3 3489.35   94.99
  -1   1   3 3396.36   94.29
  -1   1   3 3474.45   87.59
  -1   1   3 3395.76   94.19
  -1   1   3 3367.76   94.69
  -1   1   3 3649.03   87.99
  -1   1   3 3431.96   91.19
  -1   1   3 3316.47   83.59
   0  -1  -3 2478.75   64.29
   0  -1  -3 2483.15   69.19
   0  -1  -3 2728.23   57.99
   0  -1  -3 2416.96   67.09
   0  -1  -3 2496.15   65.09
   0   1   3 2404.26   68.59
   0   1   3 2504.25   64.29
   0   1   3 2664.73   63.99
   0   1   3 2536.45   67.19
  -1  -1  -3  173.48    3.90
  -1  -1  -3  172.58    5.10
  -1  -1  -3  170.68    4.60
  -1  -1  -3  161.88    4.40
  -1  -1  -3  175.88    4.40
   1   1   3  160.38    3.90
   1   1   3  178.68    4.50
   1   1   3  164.68    4.60
   1   1   3  163.98    4.40
   1   1   3  169.38    4.40
  -2  -1  -3   34.50    0.90
  -2  -1  -3   34.60    1.10
  -2  -1  -3   35.40    1.00
  -2  -1  -3   38.50    1.10
   2   1   3   34.30    1.70
   2   1   3   35.70    1.00
   2   1   3   35.30    1.00
   2   1   3   33.60    1.00
   2   1   3   34.30    1.10
  -3  -1  -3  202.18    4.70
  -3  -1  -3  199.38    5.00
  -3  -1  -3  216.98    5.50
  -3  -1  -3  206.48    5.30
  -3  -1  -3  199.38    5.60
   3   1   3  197.18    4.70
   3   1   3  194.78    5.30
   3   1   3  204.08    5.90
   3   1   3  196.78    6.40
   3   1   3  199.98    5.30
  -4  -1  -3  565.04   14.70
  -4  -1  -3  547.25   15.20
  -4  -1  -3  547.35   14.20
  -4  -1  -3  544.45   15.00
  -4  -1  -3  560.64   12.70
  -4  -1  -3  550.54   14.20
   4   1   3  563.24   14.20
   4   1   3  541.45   14.30
   4   1   3  551.84   15.20
   4   1   3  540.75   14.80
   4   1   3  554.84   12.80
   4   1   3  576.84   14.20
   4   1   3  529.85   15.40
  -5  -1  -3  324.27    8.30
  -5  -1  -3  313.77    9.00
  -5  -1  -3  324.67    7.40
  -5  -1  -3  312.37    8.70
   5   1   3  318.37    8.50
   5   1   3  319.07    8.30
   5   1   3  315.97   10.10
   5   1   3  323.37    7.50
   5   1   3  324.57    8.30
  -6  -1  -3  276.97    8.10
   6   1   3  287.67    9.60
   6   1   3  286.97    7.90
   6   1   3  289.87   11.70
   6   1   3  278.07    7.60
   6   1   3  288.87    7.40
   6   1   3  285.57    6.80
  -7  -1  -3    0.40    0.40
   7   1   3    0.10    0.40
   7   1   3    0.80    0.30
   7   1   3    0.10    0.30
  -8  -1  -3   81.99    2.80
   8   1   3   83.29    2.60
   8   1   3   82.49    3.30
   8   1   3   79.89    2.30
   9   1   3    8.60    0.70
   9   1   3   11.30    1.40
   9   1   3   11.90    1.00
   9   1   3   10.30    2.00
  10   1   3    7.90    0.80
  10   1   3    7.00    0.70
  10   1   3    9.90    1.80
  10   1   3    8.50    1.40
   9  -2  -3   24.80    1.50
   9  -2  -3   24.30    1.30
  -9   2   3   28.00    1.80
   8  -2  -3   33.00    1.70
   8  -2  -3   32.90    1.60
   8  -2  -3   29.70    1.30
  -8   2   3   33.90    1.90
   7  -2  -3   77.39    2.60
   7  -2  -3   74.39    2.10
   7  -2  -3   70.89    2.50
   7  -2  -3   70.59    2.40
  -7   2   3   73.99    2.70
   6  -2  -3   63.89    2.20
   6  -2  -3   67.89    2.30
   6  -2  -3   66.09    1.90
   6  -2  -3   70.89    2.40
  -6   2   3   65.99    2.30
  -6   2   3   68.49    2.50
   5  -2  -3    3.20    0.50
   5  -2  -3    2.30    0.30
   5  -2  -3    3.10    0.40
   5  -2  -3    2.70    0.40
   5  -2  -3    2.80    0.40
  -5   2   3    2.10    0.40
  -5   2   3    2.00    0.50
  -5   2   3    2.70    0.40
   4  -2  -3    5.20    0.50
   4  -2  -3    5.80    0.50
   4  -2  -3    6.40    0.60
   4  -2  -3    4.80    0.50
   4  -2  -3    5.30    0.40
   4  -2  -3    5.40    0.40
   4  -2  -3    5.60    0.50
  -4   2   3    5.10    0.60
  -4   2   3    5.10    0.40
  -4   2   3    4.90    0.40
  -4   2   3    5.60    0.60
  -4   2   3    5.70    0.30
  -4   2   3    6.00    0.50
  -4   2   3    5.60    0.30
   3  -2  -3  151.38    3.60
   3  -2  -3  152.48    4.30
   3  -2  -3  146.19    4.30
   3  -2  -3  156.48    4.00
   3  -2  -3  149.09    4.20
   3  -2  -3  146.99    3.90
   3  -2  -3  149.88    4.10
  -3   2   3  149.19    4.40
  -3   2   3  144.59    4.30
  -3   2   3  153.68    4.40
  -3   2   3  146.39    4.20
  -3   2   3  154.78    3.90
  -3   2   3  148.39    4.00
   2  -2  -3  348.87    9.70
   2  -2  -3  364.46    9.10
   2  -2  -3  349.77    8.20
   2  -2  -3  343.97    8.60
   2  -2  -3  344.77    9.20
   2  -2  -3  353.66    9.50
   2  -2  -3  346.47    9.70
  -2   2   3  347.57    9.70
  -2   2   3  357.56    9.80
  -2   2   3  361.26    9.10
  -2   2   3  358.86    9.00
  -2   2   3  349.87    9.80
  -2   2   3  334.77    9.40
   1  -2  -3  136.59    3.20
   1  -2  -3  135.09    3.50
   1  -2  -3  131.19    3.60
   1  -2  -3  133.59    4.00
   1  -2  -3  133.79    3.80
   1  -2  -3  135.59    3.70
   1  -2  -3  131.79    4.70
  -1   2   3  134.29    3.80
  -1   2   3  135.29    3.50
  -1   2   3  132.89    3.80
  -1   2   3  134.59    4.10
  -1   2   3  133.29    3.40
  -1   2   3  134.39    3.50
  -1   2   3  132.99    3.80
   0  -2  -3   80.79    2.00
   0  -2  -3   76.39    2.00
   0  -2  -3   77.19    2.20
   0  -2  -3   75.49    2.50
   0  -2  -3   71.99    2.10
   0  -2  -3   79.09    1.80
   0   2   3   72.69    1.90
   0   2   3   73.79    2.00
   0   2   3   74.39    2.20
   0   2   3   73.99    2.10
   0   2   3   76.89    2.10
  -1  -2  -3   12.70    0.50
  -1  -2  -3   11.00    0.50
  -1  -2  -3   12.00    0.40
  -1  -2  -3   10.80    0.50
  -1  -2  -3   11.40    0.30
   1   2   3   10.40    0.50
   1   2   3   10.80    0.40
   1   2   3   11.10    0.50
   1   2   3   11.20    0.50
   1   2   3   12.40    0.40
  -2  -2  -3  257.97    7.20
  -2  -2  -3  265.37    6.70
  -2  -2  -3  251.57    6.00
   2   2   3  261.17    6.70
   2   2   3  261.47    7.00
   2   2   3  261.87    6.10
   2   2   3  264.57    7.20
   2   2   3  261.87    6.80
  -3  -2  -3  105.69    2.80
  -3  -2  -3  106.49    2.60
  -3  -2  -3  104.19    2.80
  -3  -2  -3  103.19    3.20
  -3  -2  -3  104.29    3.00
   3   2   3  105.09    2.50
   3   2   3  106.59    2.80
   3   2   3  105.89    3.00
   3   2   3  104.49    2.80
  -4  -2  -3  732.93   18.60
  -4  -2  -3  739.73   17.60
  -4  -2  -3  711.83   20.00
  -4  -2  -3  719.93   18.60
   4   2   3  723.23   16.80
   4   2   3  742.93   18.60
   4   2   3  729.93   18.70
   4   2   3  731.23   19.40
   4   2   3  722.53   19.40
  -5  -2  -3  186.38    5.40
  -5  -2  -3  191.68    4.90
  -5  -2  -3  191.68    4.90
   5   2   3  194.88    4.60
   5   2   3  188.08    6.00
   5   2   3  195.38    5.00
   5   2   3  190.28    5.20
   5   2   3  193.08    6.00
   5   2   3  187.78    5.90
  -6  -2  -3  296.57    8.50
   6   2   3  302.47    8.10
   6   2   3  307.57    7.20
   6   2   3  303.77    7.90
   6   2   3  302.57    8.00
   6   2   3  309.87    7.90
   6   2   3  301.87    8.40
  -7  -2  -3    6.30    0.70
   7   2   3    6.10    0.60
   7   2   3    5.90    0.40
   7   2   3    6.10    0.60
  -8  -2  -3   39.60    1.70
   8   2   3   42.40    1.40
   8   2   3   43.40    1.60
   8   2   3   45.10    2.20
   9   2   3    1.60    0.50
   9   2   3    1.50    1.10
   9   2   3    1.40    0.40
   9   2   3    1.80    1.00
  10   2   3    5.80    1.50
  10   2   3    7.10    0.80
  10   2   3    6.20    0.60
  10   2   3    7.80    1.40
   9  -3  -3    0.10    0.50
   9  -3  -3    0.20    1.30
  -9   3   3    0.70    0.80
   8  -3  -3    3.80    0.50
   8  -3  -3    4.50    0.70
  -8   3   3    3.80    0.90
   7  -3  -3   32.00    1.20
   7  -3  -3   34.50    1.60
   7  -3  -3   31.60    2.90
   7  -3  -3   32.50    2.70
  -7   3   3   34.00    1.80
   6  -3  -3   34.00    2.00
   6  -3  -3   34.40    1.20
   6  -3  -3   33.50    2.80
   6  -3  -3   34.70    1.50
  -6   3   3   35.50    1.40
  -6   3   3   34.40    1.70
   5  -3  -3  137.29    4.10
   5  -3  -3  130.69    6.00
   5  -3  -3  136.79    3.90
   5  -3  -3  135.19    4.10
   5  -3  -3  144.59    4.20
   5  -3  -3  140.39    3.50
  -5   3   3  138.59    4.40
  -5   3   3  140.39    4.40
  -5   3   3  141.19    3.40
  -5   3   3  143.59    4.30
   4  -3  -3  523.35   12.90
   4  -3  -3  517.65   14.40
   4  -3  -3  515.05   15.60
   4  -3  -3  531.35   14.40
   4  -3  -3  523.15   12.20
  -4   3   3  532.05   14.50
  -4   3   3  512.25   14.70
  -4   3   3  482.35   15.20
  -4   3   3  508.65   14.60
  -4   3   3  544.55   13.40
  -4   3   3  531.35   13.50
   3  -3  -3   15.40    0.70
   3  -3  -3   15.60    0.70
   3  -3  -3   17.60    0.80
   3  -3  -3   15.50    0.80
   3  -3  -3   16.20    0.70
   3  -3  -3   17.30    0.80
   3  -3  -3   16.90    0.60
  -3   3   3   15.10    0.80
  -3   3   3   16.20    0.70
  -3   3   3   16.60    0.60
  -3   3   3   17.30    0.80
  -3   3   3   15.90    0.90
   2  -3  -3  183.98    5.10
   2  -3  -3  179.18    4.30
   2  -3  -3  186.48    5.20
   2  -3  -3  188.48    4.80
   2  -3  -3  177.68    4.90
   2  -3  -3  185.58    5.20
   2  -3  -3  181.88    4.60
  -2   3   3  185.18    4.80
  -2   3   3  182.68    5.10
  -2   3   3  175.98    5.90
  -2   3   3  186.48    5.30
  -2   3   3  181.98    4.80
  -2   3   3  178.58    5.30
   1  -3  -3    1.30    0.20
   1  -3  -3    0.90    0.20
   1  -3  -3    1.30    0.20
   1  -3  -3    2.20    0.20
   1  -3  -3    1.10    0.10
   1  -3  -3    1.20    0.20
  -1   3   3    1.40    0.20
  -1   3   3    1.20    0.20
  -1   3   3    1.40    0.30
  -1   3   3    1.20    0.30
  -1   3   3    1.40    0.20
  -1   3   3    0.90    0.20
   0  -3  -3  555.34   13.60
   0  -3  -3  516.15   14.10
   0  -3  -3  549.35   12.20
   0  -3  -3  547.55   12.80
   0  -3  -3  521.65   13.80
   0  -3  -3  541.75   14.60
   0   3   3  510.05   14.10
   0   3   3  525.55   13.60
   0   3   3  524.35   12.30
   0   3   3  515.35   15.00
   0   3   3  529.35   14.60
   0   3   3  517.25   13.60
   0   3   3  530.25   12.80
  -1  -3  -3   83.09    2.40
  -1  -3  -3   87.29    2.30
  -1  -3  -3   91.39    2.60
   1   3   3   91.39    2.50
   1   3   3   87.99    2.40
   1   3   3   80.89    2.50
   1   3   3   91.79    2.40
   1   3   3   83.89    2.10
   1   3   3   87.69    3.30
  -2  -3  -3 1060.19   27.80
  -2  -3  -3 1028.10   26.30
   2   3   3  929.21   28.20
   2   3   3 1023.80   23.40
   2   3   3 1020.70   26.10
   2   3   3 1030.00   26.00
   2   3   3 1039.50   27.00
   2   3   3 1033.80   27.80
  -3  -3  -3  731.13   20.50
   3   3   3  745.03   19.30
   3   3   3  773.42   20.00
   3   3   3  747.93   20.00
   3   3   3  761.82   19.30
   3   3   3  772.92   17.30
   3   3   3  738.33   20.50
  -4  -3  -3    1.10    0.20
   4   3   3    0.80    0.20
   4   3   3    0.80    0.20
   4   3   3    2.00    0.20
   4   3   3    1.00    0.10
   4   3   3    1.20    0.30
   4   3   3    0.60    0.10
   4   3   3    0.90    0.20
  -5  -3  -3  237.98    6.70
   5   3   3  239.88    5.60
   5   3   3  238.38    6.30
   5   3   3  233.78    7.50
   5   3   3  244.88    6.60
   5   3   3  227.48    7.10
   5   3   3  244.08    6.30
   5   3   3  244.58    6.30
  -6  -3  -3   25.90    1.00
   6   3   3   28.50    0.90
   6   3   3   25.90    1.10
   6   3   3   27.00    1.70
   6   3   3   27.20    1.70
   6   3   3   25.40    1.40
   6   3   3   26.80    0.90
   6   3   3   27.10    0.80
  -7  -3  -3  102.39    3.30
   7   3   3  112.39    2.70
   7   3   3  110.49    3.20
   7   3   3  110.49    3.50
   7   3   3  102.99    3.70
   8   3   3   23.20    1.10
   8   3   3   23.40    2.30
   8   3   3   21.90    0.90
   9   3   3   23.50    3.10
   9   3   3   24.00    1.10
   9   3   3   24.10    1.30
   9   3   3   26.90    3.00
  10   3   3   -0.10    0.50
  10   3   3    0.00    1.40
  10   3   3   -0.10    0.40
  10   3   3    0.00    0.60
   8  -4  -3   16.90    1.20
   8  -4  -3   15.60    1.00
  -8   4   3   16.80    1.80
   7  -4  -3    5.20    0.50
   7  -4  -3    4.60    0.70
  -7   4   3    5.20    0.80
   6  -4  -3   82.49    2.70
  -6   4   3   82.39    3.00
  -6   4   3   83.69    2.70
  -6   4   3   80.79    2.10
   5  -4  -3  304.87    8.50
   5  -4  -3  319.67    8.90
   5  -4  -3  318.57    8.70
   5  -4  -3  315.97    7.40
   5  -4  -3  301.67    8.80
  -5   4   3  311.57    9.10
  -5   4   3  306.27    9.20
   4  -4  -3   63.49    2.10
   4  -4  -3   66.99    3.30
   4  -4  -3   67.99    1.80
   4  -4  -3   66.09    2.10
   4  -4  -3   65.19    2.20
   4  -4  -3   64.99    2.20
  -4   4   3   69.59    2.30
  -4   4   3   68.09    1.90
  -4   4   3   66.89    2.30
  -4   4   3   65.19    2.60
  -4   4   3   64.09    2.60
  -4   4   3   66.29    2.00
   3  -4  -3   22.10    0.90
   3  -4  -3   21.80    1.00
   3  -4  -3   22.80    0.70
   3  -4  -3   22.30    0.90
   3  -4  -3   21.80    0.90
   3  -4  -3   21.30    1.40
  -3   4   3   21.70    0.80
  -3   4   3   21.70    1.90
  -3   4   3   21.30    0.90
  -3   4   3   23.10    0.90
  -3   4   3   21.50    1.10
  -3   4   3   22.40    0.80
   2  -4  -3  311.87    8.50
   2  -4  -3  302.27    7.30
   2  -4  -3  318.67    8.20
   2  -4  -3  312.07    8.30
   2  -4  -3  316.27    8.10
   2  -4  -3  312.47    8.80
  -2   4   3  315.57    8.80
  -2   4   3  321.47    8.60
  -2   4   3  299.87    8.50
  -2   4   3  316.67    8.20
  -2   4   3  307.37    8.10
  -2   4   3  305.77    8.80
   1  -4  -3  138.79    3.20
   1  -4  -3  133.19    3.80
   1  -4  -3  140.19    4.00
   1  -4  -3  137.89    3.60
   1  -4  -3  143.09    3.80
  -1   4   3  132.49    4.00
  -1   4   3  129.29    3.70
  -1   4   3  146.49    4.20
  -1   4   3  138.39    4.80
  -1   4   3  133.79    4.00
  -1   4   3  130.59    3.70
   0  -4  -3    0.40    0.20
   0  -4  -3    0.80    0.10
   0  -4  -3    0.40    0.20
   0   4   3    0.60    0.10
   0   4   3    0.60    0.20
   0   4   3    0.40    0.10
   0   4   3    0.50    0.20
   0   4   3    1.10    0.20
   0   4   3    0.40    0.20
   0   4   3    0.60    0.20
  -1  -4  -3  103.19    3.10
  -1  -4  -3  106.39    2.90
   1   4   3  104.49    3.10
   1   4   3  108.19    3.00
   1   4   3   99.19    2.90
   1   4   3  107.29    2.90
   1   4   3  105.19    2.90
   1   4   3  107.59    2.60
   1   4   3  104.29    2.80
   1   4   3  100.49    2.50
  -2  -4  -3  201.18    5.00
  -2  -4  -3  185.38    5.30
   2   4   3  183.38    5.00
   2   4   3  187.98    5.80
   2   4   3  181.88    5.30
   2   4   3  192.58    5.10
   2   4   3  180.18    4.90
  -3  -4  -3   68.99    2.10
   3   4   3   71.19    2.00
   3   4   3   70.09    1.90
   3   4   3   71.69    2.10
   3   4   3   70.09    2.00
   3   4   3   71.49    2.00
  -4  -4  -3  168.28    5.10
   4   4   3  181.38    4.90
   4   4   3  176.68    4.80
   4   4   3  180.18    4.70
   4   4   3  186.58    4.40
   4   4   3  174.28    4.60
   4   4   3  175.18    5.30
   4   4   3  176.98    5.00
   5   4   3   88.99    2.50
   5   4   3   89.49    2.30
   5   4   3   90.39    2.90
   5   4   3   87.09    2.90
   5   4   3   87.19    2.40
   5   4   3   86.69    2.10
   5   4   3   87.49    2.60
   6   4   3  288.97    7.50
   6   4   3  288.67    6.70
   6   4   3  290.57    7.70
   6   4   3  284.27    7.50
   6   4   3  280.67    8.80
   6   4   3  288.17    8.60
   7   4   3  296.57    8.10
   7   4   3  299.67    8.40
   7   4   3  298.07    9.30
   7   4   3  292.47    7.80
   8   4   3  121.79    5.10
   8   4   3  121.29    5.50
   8   4   3  119.49    3.70
   9   4   3  133.79    4.10
   9   4   3  131.79    6.00
   9   4   3  131.39    6.10
  10   4   3   19.20    1.30
  10   4   3   18.60    2.90
  10   4   3   17.30    1.10
  10   4   3   21.90    1.40
   8  -5  -3   15.10    1.00
   8  -5  -3   17.20    1.20
  -8   5   3   21.20    1.80
   7  -5  -3    1.90    0.40
   7  -5  -3    2.50    0.50
  -7   5   3    2.10    0.80
   6  -5  -3  197.18    4.90
   6  -5  -3  193.88    5.70
  -6   5   3  200.68    6.10
   5  -5  -3  195.88    4.70
   5  -5  -3  196.68    5.70
   5  -5  -3  189.68    5.50
  -5   5   3  188.28    5.90
   4  -5  -3  136.09    4.00
   4  -5  -3  137.09    4.20
   4  -5  -3  139.59    3.40
   4  -5  -3  135.09    4.00
  -4   5   3  138.19    4.00
  -4   5   3  139.09    3.80
  -4   5   3  139.19    4.30
  -4   5   3  131.69    5.00
  -4   5   3  137.99    3.90
   3  -5  -3  174.18    4.90
   3  -5  -3  175.78    5.10
   3  -5  -3  177.78    5.20
   3  -5  -3  181.88    4.30
  -3   5   3  183.98    4.80
  -3   5   3  175.18    4.80
  -3   5   3  175.48    5.00
  -3   5   3  173.18    5.30
  -3   5   3  181.78    5.00
  -3   5   3  176.98    5.30
   2  -5  -3  894.91   24.90
   2  -5  -3  888.91   24.10
   2  -5  -3  895.91   20.90
   2  -5  -3  904.51   23.50
  -2   5   3  892.41   25.00
  -2   5   3  905.41   23.30
  -2   5   3  904.51   24.90
  -2   5   3  914.01   24.20
  -2   5   3  896.51   23.20
  -2   5   3  958.10   24.70
   1  -5  -3    0.70    0.20
   1  -5  -3    0.40    0.30
   1  -5  -3    1.00    0.40
   1  -5  -3    1.00    0.20
  -1   5   3   -0.10    0.30
  -1   5   3    0.70    0.20
  -1   5   3    0.90    0.20
  -1   5   3    0.50    0.30
  -1   5   3    0.50    0.20
  -1   5   3    0.70    0.20
   0  -5  -3   51.69    1.80
   0  -5  -3   56.09    1.70
   0   5   3   51.89    1.60
   0   5   3   51.39    1.80
   0   5   3   56.19    1.70
   0   5   3   53.49    1.60
   0   5   3   51.89    1.50
   0   5   3   52.89    1.30
  -1  -5  -3  939.21   23.80
  -1  -5  -3  905.11   25.20
   1   5   3  863.21   23.50
   1   5   3  919.41   25.20
   1   5   3  937.01   24.40
   1   5   3  942.71   24.40
   1   5   3  924.71   23.50
   1   5   3  912.91   21.10
  -2  -5  -3  417.96   16.50
  -2  -5  -3  397.36   10.90
   2   5   3  392.26   10.90
   2   5   3  371.86   10.00
   2   5   3  386.36   10.20
   2   5   3  383.56   10.50
   2   5   3  406.56   10.50
  -3  -5  -3 1017.80   28.80
   3   5   3 1081.49   27.90
   3   5   3 1111.09   39.20
   3   5   3 1046.20   26.80
   3   5   3 1031.90   26.90
   3   5   3 1047.60   28.80
  -4  -5  -3   54.19    1.80
   4   5   3   55.19    1.60
   4   5   3   54.49    1.50
   4   5   3   55.39    1.40
   4   5   3   54.49    1.70
   4   5   3   55.39    1.70
   4   5   3   56.09    1.70
   4   5   3   54.79    1.70
   5   5   3  323.97    8.40
   5   5   3  321.37    9.70
   5   5   3  319.67    8.30
   5   5   3  320.77    8.90
   5   5   3  317.77    8.30
   5   5   3  327.87    7.90
   6   5   3  527.35   14.20
   6   5   3  515.45   14.30
   6   5   3  527.55   13.60
   6   5   3  520.95   13.60
   6   5   3  537.75   12.90
   7   5   3  186.88    5.30
   7   5   3  186.98    6.70
   7   5   3  183.18    5.30
   8   5   3   28.50    2.60
   8   5   3   32.40    1.60
   8   5   3   31.50    1.40
   9   5   3   99.69    3.30
   9   5   3   99.99    5.00
   9   5   3  100.69    3.30
  10   5   3   33.10    1.70
  10   5   3   34.00    1.80
  10   5   3   38.30    1.80
   8  -6  -3   19.30    1.00
   8  -6  -3   17.20    1.30
  -8   6   3   18.30    1.90
   7  -6  -3   44.50    2.00
   7  -6  -3   50.59    1.60
  -7   6   3   53.59    2.50
  -7   6   3   51.79    1.50
   6  -6  -3  125.29    4.00
   6  -6  -3  128.69    3.30
  -6   6   3  136.69    4.40
   5  -6  -3   67.49    1.80
   5  -6  -3   62.79    2.20
  -5   6   3   64.89    2.60
   4  -6  -3   57.79    1.60
   4  -6  -3   56.69    2.00
  -4   6   3   59.29    1.90
  -4   6   3   59.19    1.90
  -4   6   3   57.19    2.30
  -4   6   3   60.59    2.00
   3  -6  -3  129.99    3.80
   3  -6  -3  129.89    3.10
   3  -6  -3  130.89    4.00
  -3   6   3  130.39    3.80
  -3   6   3  132.59    3.70
  -3   6   3  130.19    3.70
  -3   6   3  128.69    4.10
  -3   6   3  129.99    3.80
   2  -6  -3   86.49    2.60
   2  -6  -3   81.99    2.70
  -2   6   3   84.29    2.40
  -2   6   3   90.19    2.50
  -2   6   3   90.59    2.70
  -2   6   3   73.09    2.50
  -2   6   3   82.89    2.80
   1  -6  -3    9.50    0.60
   1  -6  -3    7.40    0.60
  -1   6   3    9.30    0.60
  -1   6   3    9.90    0.70
  -1   6   3    6.90    0.70
  -1   6   3    9.40    0.50
  -1   6   3    9.60    0.70
  -1   6   3    8.90    0.50
   0  -6  -3   23.80    1.00
   0  -6  -3   23.60    1.20
   0   6   3   24.00    1.00
   0   6   3   24.80    1.00
   0   6   3   23.50    0.90
   0   6   3   21.60    1.00
   0   6   3   24.20    0.70
   0   6   3   22.70    0.80
  -1  -6  -3    5.90    0.50
  -1  -6  -3    5.60    1.20
   1   6   3    5.50    0.50
   1   6   3    5.50    0.30
   1   6   3    5.60    0.40
   1   6   3    5.70    0.50
   1   6   3    5.70    0.40
  -2  -6  -3 1178.08   37.70
  -2  -6  -3 1090.29   30.80
   2   6   3 1055.09   28.70
   2   6   3 1119.89   30.80
   2   6   3 1118.89   29.90
   2   6   3 1122.39   28.80
   2   6   3 1201.78   29.80
  -3  -6  -3  703.03   19.50
   3   6   3  733.83   19.50
   3   6   3  691.53   18.90
   3   6   3  709.23   18.30
  -4  -6  -3  302.97    8.60
   4   6   3  313.27    8.60
   4   6   3  304.57    8.30
   4   6   3  306.87    7.90
   4   6   3  305.97    8.30
   4   6   3  309.67    8.10
  -5  -6  -3 1216.08   33.90
   5   6   3 1249.47   29.80
   5   6   3 1235.88   31.50
   5   6   3 1254.87   33.70
   5   6   3 1242.08   31.60
   5   6   3 1206.38   32.70
   6   6   3  198.68    5.30
   6   6   3  190.28    5.70
   6   6   3  192.68    5.10
   7   6   3   11.10    0.70
   8   6   3   20.10    1.10
   8   6   3   21.00    1.10
   8   6   3   20.70    1.20
   9   6   3   52.49    2.10
   9   6   3   54.09    2.00
   9   6   3   55.09    2.10
  10   6   3    7.10    0.80
  10   6   3    5.80    0.80
   7  -7  -3    4.40    0.70
  -7   7   3    4.10    1.00
   6  -7  -3   26.70    1.40
  -6   7   3   28.80    1.90
   5  -7  -3    7.00    0.70
  -5   7   3    6.80    1.00
   4  -7  -3   10.10    0.90
  -4   7   3   12.70    0.80
  -4   7   3   11.50    0.80
  -4   7   3   13.80    1.30
  -4   7   3   11.90    0.90
   3  -7  -3  137.19    4.00
  -3   7   3  142.39    3.80
  -3   7   3  128.79    4.30
  -3   7   3  137.09    4.00
  -3   7   3  129.19    3.90
   2  -7  -3    7.40    0.80
   2  -7  -3    8.30    0.70
  -2   7   3    8.50    0.90
  -2   7   3    8.30    0.50
  -2   7   3    7.30    1.00
  -2   7   3    7.80    0.60
   1  -7  -3   16.00    0.80
   1  -7  -3   13.40    0.90
  -1   7   3   16.20    0.70
  -1   7   3   14.40    0.70
  -1   7   3   15.90    0.90
  -1   7   3   15.20    0.80
   0  -7  -3   62.49    2.10
   0  -7  -3   62.39    2.10
   0   7   3   60.49    1.80
   0   7   3   61.39    1.60
   0   7   3   61.89    1.90
   0   7   3   62.69    2.00
   0   7   3   62.59    2.10
  -1  -7  -3  182.38    7.20
  -1  -7  -3  188.08    5.20
   1   7   3  189.88    5.20
   1   7   3  189.78    5.10
   1   7   3  190.48    5.60
   1   7   3  181.48    5.20
   1   7   3  185.38    4.90
  -2  -7  -3   86.89    2.70
  -2  -7  -3   83.99    2.50
   2   7   3   82.69    2.40
   2   7   3   83.09    2.20
   2   7   3   80.19    2.70
   2   7   3   84.99    2.50
   2   7   3   83.29    4.10
  -3  -7  -3  244.68    6.80
   3   7   3  234.78    6.40
   3   7   3  230.28    6.30
   3   7   3  222.78    6.40
   3   7   3  238.18    6.90
  -4  -7  -3   57.59    1.90
   4   7   3   54.89    1.50
   4   7   3   57.29    1.90
   4   7   3   55.29    1.90
   4   7   3   56.49    1.70
   5   7   3   37.10    1.20
   5   7   3   36.70    1.00
   5   7   3   38.10    1.40
   6   7   3   27.80    1.10
   6   7   3   26.20    1.20
   6   7   3   26.70    0.90
   7   7   3    1.60    0.60
   8   7   3   15.50    1.10
   8   7   3   13.10    1.10
   9   7   3   24.00    1.40
   9   7   3   23.80    1.60
   6  -8  -3    0.50    0.50
  -6   8   3    0.80    0.90
   5  -8  -3   -0.10    0.40
  -5   8   3    0.20    0.80
   4  -8  -3   -0.50    0.40
  -4   8   3    0.30    0.60
  -4   8   3    0.60    0.40
  -4   8   3    0.00    0.40
   3  -8  -3   67.09    2.40
  -3   8   3   70.69    2.70
  -3   8   3   73.19    2.30
  -3   8   3   70.79    2.50
   2  -8  -3    0.30    0.40
  -2   8   3    0.20    0.20
  -2   8   3    0.00    0.30
  -2   8   3    0.10    0.40
  -2   8   3    0.00    0.30
   1  -8  -3  164.48    4.60
  -1   8   3  165.08    5.80
  -1   8   3  166.88    4.90
  -1   8   3  155.18    4.40
   0  -8  -3   12.90    0.90
   0   8   3   12.00    0.80
   0   8   3   12.70    0.60
   0   8   3   13.90    0.50
   0   8   3   12.80    0.70
   0   8   3   13.40    0.80
  -1  -8  -3  128.89    4.00
  -1  -8  -3  132.99    3.80
   1   8   3  129.29    3.70
   1   8   3  130.09    3.80
   1   8   3  133.99    3.50
  -2  -8  -3    3.60    0.50
  -2  -8  -3    2.60    0.40
   2   8   3    4.30    0.50
   2   8   3    4.00    0.30
   2   8   3    4.70    0.40
  -3  -8  -3   -0.10    0.30
   3   8   3    0.20    0.30
   3   8   3    0.40    0.30
  -4  -8  -3   15.10    1.30
   4   8   3   18.30    0.70
   4   8   3   16.00    1.10
   4   8   3   18.00    1.00
   5   8   3   93.09    7.00
   5   8   3   91.59    2.80
   6   8   3    0.30    0.10
   6   8   3    0.80    0.30
   6   8   3    0.40    0.40
   7   8   3   12.60    0.80
   8   8   3    3.20    0.60
   8   8   3    2.80    0.50
   9   8   3   14.80    1.10
   9   8   3   16.40    1.30
   6  -9  -3    0.90    0.50
  -6   9   3    2.10    0.90
   5  -9  -3   17.40    1.20
  -5   9   3   20.00    1.70
   4  -9  -3    6.70    0.70
  -4   9   3    6.20    0.70
  -4   9   3    6.90    1.00
  -4   9   3    6.60    2.00
   3  -9  -3   16.70    1.10
  -3   9   3   14.20    1.30
  -3   9   3   16.50    1.20
  -3   9   3   15.20    1.10
   2  -9  -3   25.40    1.30
  -2   9   3   24.20    1.30
  -2   9   3   25.60    1.40
  -2   9   3   25.70    1.20
   1  -9  -3   49.00    1.90
  -1   9   3   48.70    1.90
  -1   9   3   48.70    1.80
  -1   9   3   47.00    9.10
   0  -9  -3   61.29    2.10
   0   9   3   59.09    2.10
   0   9   3   57.89    1.80
   0   9   3   58.99    2.00
   0   9   3   58.39    2.10
  -1  -9  -3    8.70    1.50
   1   9   3   10.90    0.80
   1   9   3    9.30    0.60
   1   9   3    8.80    0.50
  -2  -9  -3    7.20    0.80
   2   9   3    5.40    0.50
   2   9   3    4.90    0.40
   2   9   3    4.80    0.60
   3   9   3  113.49    3.10
   3   9   3  115.29    4.10
   3   9   3  119.19    3.50
  -4  -9  -3   94.39    3.10
   4   9   3   94.99    2.80
   4   9   3   93.39    2.90
   5   9   3    0.10    0.40
   5   9   3    0.30    0.30
   6   9   3  110.29    4.80
   6   9   3  111.89    3.40
   7   9   3   25.30    1.10
   8   9   3    2.30    0.40
   5 -10  -3   53.39    2.20
  -5  10   3   56.39    2.70
   4 -10  -3   50.89    2.10
  -4  10   3   51.09    2.10
  -4  10   3   52.19    2.10
  -4  10   3   53.39    2.50
   3 -10  -3    9.80    1.00
  -3  10   3    8.80    1.00
  -3  10   3    7.60    0.80
  -3  10   3    7.50    0.70
   2 -10  -3    8.60    1.60
  -2  10   3    9.30    1.00
  -2  10   3    7.70    0.80
  -2  10   3    8.90    0.80
   1 -10  -3   45.00    1.80
  -1  10   3   47.40    1.90
  -1  10   3   45.60    2.10
  -1  10   3   46.00    1.90
   0 -10  -3    3.30    0.50
   0  10   3    3.10    0.50
   0  10   3    3.20    0.60
   0  10   3    3.00    0.60
  -1 -10  -3   28.50    1.80
   1  10   3   28.40    1.40
   1  10   3   24.60    1.10
   2  10   3   72.49    2.30
   2  10   3   73.29    2.50
   3  10   3   19.20    0.70
   3  10   3   20.20    1.20
   3  10   3   19.90    0.90
   4  10   3    9.30    1.00
   4  10   3   10.20    0.60
   5  10   3    5.60    0.50
   5  10   3    5.20    0.70
   6  10   3  120.39    3.50
   6  10   3  122.99    3.70
   7  10   3   39.50    1.40
   8  10   3   32.10    3.50
   4 -11  -3   11.80    1.30
  -4  11   3   17.40    1.60
  -4  11   3   13.90    1.30
   3 -11  -3   -0.20    1.10
  -3  11   3    0.60    0.50
  -3  11   3    0.30    0.70
  -3  11   3    0.80    0.50
   2 -11  -3   19.40    1.20
  -2  11   3   15.50    1.20
  -2  11   3   18.10    1.30
  -2  11   3   17.10    1.40
   1 -11  -3   10.40    1.00
  -1  11   3    8.90    0.90
  -1  11   3   10.20    1.00
  -1  11   3    9.60    1.00
   0 -11  -3   70.49    2.40
   0  11   3   67.99    2.50
   0  11   3   68.29    5.10
   0  11   3   64.99    2.50
  -1 -11  -3    8.20    1.30
   1  11   3    7.10    0.80
   1  11   3    7.70    0.80
   2  11   3   70.39    2.30
   2  11   3   75.69    2.60
   3  11   3   53.79    2.30
   3  11   3   53.49    2.10
   4  11   3    7.40    0.60
   4  11   3    8.00    0.80
   5  11   3   19.10    1.30
   5  11   3   17.90    0.90
   6  11   3   14.90    0.80
   6  11   3   14.00    1.20
   7  11   3   16.90    0.90
   2 -12  -3    0.60    0.50
  -2  12   3    0.00    0.50
  -2  12   3    0.40    0.60
  -2  12   3   -0.10    0.60
   1 -12  -3    0.40    0.50
  -1  12   3   -0.20    0.40
  -1  12   3   -0.40    0.50
  -1  12   3    0.70    0.60
   0 -12  -3    5.50    1.70
   0  12   3    5.00    0.80
   0  12   3    4.80    1.00
  -1 -12  -3    1.10    0.60
   1  12   3    1.50    0.60
   1  12   3    1.50    0.90
   2  12   3   33.50    1.70
   2  12   3   36.50    1.80
   3  12   3   22.60    1.50
   3  12   3   22.20    1.10
   4  12   3   27.20    1.50
   4  12   3   20.50    1.20
   5  12   3    7.80    0.90
   5  12   3    8.50    0.70
   6  12   3   31.00    1.20
   6  12   3   33.30    1.70
   0  13   3    1.30    0.50
   0  13   3    1.20    0.70
   1  13   3    6.30    0.90
   1  13   3    6.20    1.80
   2  13   3    5.60    0.90
   2  13   3    4.30    0.60
   3  13   3   36.40    1.70
   3  13   3   42.20    2.00
   4  13   3   72.29    2.80
   4  13   3   67.89    2.30
   2  11  -4    1.50    0.30
  -2 -11   4    1.40    0.70
   1  11  -4    4.00    0.80
  -1 -11   4    4.10    0.80
   0  11  -4   28.40    1.90
   0 -11   4   31.00    1.80
  -1  11  -4    8.80    1.10
   1 -11   4    9.60    1.10
  -4 -10   4   14.10    1.30
  -3 -10   4   14.80    1.20
   2  10  -4   20.10    1.10
  -2 -10   4   23.50    1.40
   1  10  -4   19.20    0.90
  -1 -10   4   22.10    1.40
   0  10  -4    1.60    0.40
   0 -10   4    2.70    0.60
  -1  10  -4    3.70    0.50
   1 -10   4    3.90    0.70
  -2  10  -4   23.10    2.10
   2 -10   4   23.10    1.50
  -3  10  -4    5.40    0.70
   3 -10   4    6.20    0.90
  -4  10  -4    4.80    0.70
   4 -10   4    5.10    0.80
   5   9  -4    4.20    1.00
  -4  -9   4   31.00    1.50
  -3  -9   4   13.10    1.10
   2   9  -4   34.20    1.20
  -2  -9   4   36.00    1.60
   1   9  -4   37.40    1.30
  -1  -9   4   42.40    1.80
   0   9  -4   10.20    0.70
   0  -9   4   10.00    1.00
  -1   9  -4   71.69    2.30
   1  -9   4   71.49    2.50
  -2   9  -4   16.50    1.10
   2  -9   4   16.40    1.20
  -3   9  -4   28.80    1.50
   3  -9   4   30.90    1.60
  -4   9  -4   46.90    1.90
   4  -9   4   45.30    2.00
  -5   9  -4   59.49    3.60
   5  -9   4   57.69    2.30
   7   8  -4   11.30    0.80
   7   8  -4   11.10    1.10
   6   8  -4   12.90    1.00
   6   8  -4    9.90    1.00
   5   8  -4   29.50    1.50
   5   8  -4   29.10    1.30
   4   8  -4   62.99    2.10
  -4  -8   4   62.49    2.20
   3   8  -4  190.38    7.00
  -3  -8   4  191.48    5.40
   2   8  -4   95.09    4.50
  -2  -8   4   97.99    3.10
   1   8  -4   36.90    2.50
   1   8  -4   33.70    1.20
  -1  -8   4   37.40    1.50
   0   8  -4  142.59    4.10
   0   8  -4  140.09    5.00
   0  -8   4  154.18    4.30
  -1   8  -4    1.10    0.30
   1  -8   4    0.70    0.40
  -2   8  -4    6.60    0.70
   2  -8   4    6.20    0.70
  -3   8  -4   54.49    2.10
   3  -8   4   54.99    2.10
  -4   8  -4   34.00    1.50
   4  -8   4   35.60    1.60
  -5   8  -4    9.10    0.90
   5  -8   4    9.90    1.00
  -6   8  -4    7.70    1.10
  -6   8  -4    9.20    1.20
   6  -8   4   11.60    1.10
   7   7  -4   18.50    1.30
   7   7  -4   18.20    1.20
   6   7  -4    5.00    0.70
   6   7  -4    3.60    0.60
   6   7  -4    4.30    0.40
   5   7  -4   49.90    1.80
   5   7  -4   51.89    1.90
   4   7  -4   77.49    2.40
   4   7  -4   72.09    3.50
  -4  -7   4   73.09    2.50
  -4  -7   4   78.59    2.40
   3   7  -4   24.20    1.00
   3   7  -4   25.90    2.10
  -3  -7   4   22.90    1.20
  -3  -7   4   25.70    1.20
   2   7  -4    0.60    0.70
  -2  -7   4    1.50    0.40
   1   7  -4  123.09    3.50
   1   7  -4  131.99    5.30
  -1  -7   4  127.69    3.70
   0   7  -4   51.29    2.40
   0   7  -4   45.90    1.50
   0  -7   4   47.20    1.80
  -1   7  -4   55.99    2.70
  -1   7  -4   50.99    1.70
   1  -7   4   56.69    2.00
  -2   7  -4   37.30    3.00
  -2   7  -4   35.90    1.40
   2  -7   4   37.40    1.50
  -3   7  -4   44.00    1.70
  -3   7  -4   43.50    3.30
   3  -7   4   45.40    1.70
  -4   7  -4   72.09    2.40
   4  -7   4   74.49    2.50
  -5   7  -4    5.70    0.80
   5  -7   4    6.20    0.70
  -6   7  -4   20.00    1.70
  -6   7  -4   22.60    2.40
   6  -7   4   25.40    1.30
  -7   7  -4   37.80    2.30
   8   6  -4    4.50    0.60
   8   6  -4    3.50    0.70
   7   6  -4   43.00    2.40
   7   6  -4   39.60    1.70
   7   6  -4   41.80    1.80
   6   6  -4   93.79    2.80
   6   6  -4   97.19    2.90
   6   6  -4   94.89    3.00
   5   6  -4   45.90    1.60
   5   6  -4   46.40    1.80
   5   6  -4   42.40    1.40
  -5  -6   4   43.00    1.70
   4   6  -4   40.70    1.50
   4   6  -4   39.30    2.30
  -4  -6   4   39.00    1.50
  -4  -6   4   40.90    1.50
   3   6  -4   30.50    2.20
   3   6  -4   28.60    1.10
  -3  -6   4   30.00    1.20
  -3  -6   4   27.90    1.20
   2   6  -4    3.90    0.40
   2   6  -4    3.70    0.80
   2   6  -4    4.30    0.40
  -2  -6   4    3.70    0.40
  -2  -6   4    3.80    0.50
   1   6  -4   46.00    4.80
   1   6  -4   43.60    2.10
   1   6  -4   44.80    1.30
   1   6  -4   45.50    1.50
  -1  -6   4   47.30    1.60
  -1  -6   4   46.00    1.70
   0   6  -4   11.40    1.80
   0   6  -4   11.20    0.60
   0   6  -4   12.00    0.60
   0  -6   4   11.20    0.80
  -1   6  -4   70.79    3.80
  -1   6  -4   68.19    2.10
   1  -6   4   68.39    2.20
  -2   6  -4   82.49    3.30
  -2   6  -4   78.19    2.50
   2  -6   4   82.09    2.50
  -3   6  -4    4.00    0.40
  -3   6  -4    5.60    1.50
   3  -6   4    4.40    0.50
  -4   6  -4    2.00    0.50
  -4   6  -4    2.20    0.40
   4  -6   4    1.60    0.40
  -5   6  -4   54.19    2.80
  -5   6  -4   55.99    2.00
   5  -6   4   57.99    2.00
  -6   6  -4  121.29    4.20
  -6   6  -4  117.59    6.40
   6  -6   4  126.39    3.70
  -7   6  -4   40.50    2.30
  -7   6  -4   40.30    1.40
   7  -6   4   42.10    1.80
  -8   6  -4   13.00    1.40
  -8   6  -4   14.30    0.90
   8   5  -4    2.40    0.70
   8   5  -4    2.00    0.50
   7   5  -4   13.40    0.90
   7   5  -4   15.40    1.20
   7   5  -4   13.40    1.10
   6   5  -4   13.10    1.40
   6   5  -4   12.30    1.00
   6   5  -4   13.10    0.90
   6   5  -4   13.70    0.80
   5   5  -4   21.20    1.00
   5   5  -4   19.10    1.00
   5   5  -4   17.60    0.80
  -5  -5   4   17.60    0.90
   4   5  -4   24.70    1.00
   4   5  -4   23.90    1.50
   4   5  -4   22.80    0.80
   4   5  -4   24.70    2.00
  -4  -5   4   24.30    1.00
  -4  -5   4   25.70    1.10
   3   5  -4   12.90    0.70
   3   5  -4   11.90    1.20
  -3  -5   4   12.50    0.80
  -3  -5   4   12.70    0.70
  -3  -5   4   12.60    0.70
   2   5  -4   44.00    2.20
   2   5  -4   44.50    1.40
   2   5  -4   45.80    1.50
  -2  -5   4   44.50    1.50
  -2  -5   4   44.20    1.60
  -2  -5   4   45.30    1.70
   1   5  -4    0.20    0.20
   1   5  -4    0.10    0.10
   1   5  -4    0.10    0.10
   1   5  -4    0.10    0.50
  -1  -5   4    0.50    0.30
  -1  -5   4    0.30    0.50
  -1  -5   4    0.30    0.40
   0   5  -4    0.80    0.60
   0   5  -4    0.50    0.20
   0   5  -4    0.50    0.40
   0  -5   4    0.80    0.20
   0  -5   4    1.00    0.30
   0  -5   4    0.70    0.30
  -1   5  -4   34.20    2.00
  -1   5  -4   34.50    1.80
   1  -5   4   35.70    1.40
   1  -5   4   36.40    1.30
  -2   5  -4  120.79    3.50
  -2   5  -4  129.39    5.10
   2  -5   4  124.19    3.50
  -3   5  -4    0.10    0.30
   3  -5   4    0.10    0.30
  -4   5  -4  154.18    4.10
  -4   5  -4  139.89    4.20
  -4   5  -4  146.29    4.30
   4  -5   4  146.59    4.20
  -5   5  -4   23.00    2.30
  -5   5  -4   21.90    2.00
  -5   5  -4   24.40    1.10
   5  -5   4   25.40    1.10
  -6   5  -4    6.20    0.90
  -6   5  -4    5.30    0.60
  -6   5  -4    5.10    1.20
  -6   5  -4    5.40    4.00
   6  -5   4    5.70    0.60
  -7   5  -4   29.70    1.80
  -7   5  -4   28.90    1.10
   7  -5   4   26.50    1.30
  -8   5  -4    7.60    1.20
  -8   5  -4    5.80    0.50
   8   4  -4    1.00    0.60
   8   4  -4    0.60    0.50
   7   4  -4   26.80    1.60
   7   4  -4   23.90    1.40
   7   4  -4   23.90    1.20
   6   4  -4   76.99    2.40
   6   4  -4   79.19    2.50
   6   4  -4   78.39    2.60
   5   4  -4   73.49    2.20
   5   4  -4   68.09    2.10
   5   4  -4   70.59    2.20
  -5  -4   4   67.59    2.20
   4   4  -4   97.39    3.20
   4   4  -4  106.49    2.90
   4   4  -4  101.99    3.60
   4   4  -4  103.99    3.00
   4   4  -4  100.09    2.90
  -4  -4   4  101.09    3.00
  -4  -4   4  107.79    2.90
  -4  -4   4  103.79    8.20
   3   4  -4   93.79    2.60
   3   4  -4   92.89    2.50
   3   4  -4   90.69    3.30
   3   4  -4   91.09    3.10
  -3  -4   4   89.69    2.70
  -3  -4   4   91.79    2.60
  -3  -4   4   91.29    3.20
   2   4  -4   38.60    1.30
   2   4  -4   37.90    1.20
   2   4  -4   35.00    1.60
  -2  -4   4   37.90    1.20
  -2  -4   4   37.50    1.30
  -2  -4   4   35.60    1.30
   1   4  -4   57.89    2.10
   1   4  -4   58.09    1.80
   1   4  -4   57.09    2.10
   1   4  -4   61.09    1.70
   1   4  -4   58.19    1.70
   1   4  -4   56.79    1.90
  -1  -4   4   56.29    1.80
  -1  -4   4   57.99    1.80
   0   4  -4   91.99    3.60
   0   4  -4   92.99    2.60
   0   4  -4   89.49    3.00
   0   4  -4   91.79    2.70
   0   4  -4   95.99    2.60
   0  -4   4   92.99    2.70
   0  -4   4   91.19    3.30
   0  -4   4   91.79    2.70
  -1   4  -4  262.17    6.90
  -1   4  -4  264.07    6.90
  -1   4  -4  264.27    7.80
  -1   4  -4  239.18    7.70
   1  -4   4  242.48    6.70
   1  -4   4  255.87    7.20
   1  -4   4  247.68    6.90
  -2   4  -4  184.68    5.40
  -2   4  -4  187.38    5.10
  -2   4  -4  186.18    6.00
   2  -4   4  186.38    5.10
   2  -4   4  187.48    5.20
  -3   4  -4   74.09    3.70
  -3   4  -4   74.59    2.30
  -3   4  -4   74.79    2.40
   3  -4   4   73.39    2.30
   3  -4   4   76.19    2.10
  -4   4  -4  230.78    6.30
  -4   4  -4  233.38    7.20
   4  -4   4  233.88    6.30
  -5   4  -4   23.70    8.60
  -5   4  -4   24.70    1.00
  -5   4  -4   23.10    1.10
   5  -4   4   23.60    1.00
  -6   4  -4   60.79    2.00
  -6   4  -4   60.19    2.00
  -6   4  -4   60.09    2.10
  -6   4  -4   58.69    1.70
  -6   4  -4   60.99    2.40
   6  -4   4   59.69    2.00
  -7   4  -4   21.20    0.90
  -7   4  -4   22.20    1.60
   7  -4   4   22.30    0.90
   7  -4   4   22.40    1.10
  -8   4  -4   36.20    1.30
  -8   4  -4   35.40    2.10
  -9   4  -4   13.40    0.80
  -9   4  -4   16.10    1.70
   9   3  -4    2.00    0.60
   9   3  -4    2.00    0.70
   8   3  -4   26.70    1.50
   8   3  -4   30.10    1.50
   7   3  -4   73.39    2.40
   7   3  -4   71.39    2.50
   7   3  -4   70.89    2.50
   6   3  -4   84.39    2.70
   6   3  -4   83.59    2.60
   6   3  -4   79.69    2.60
   5   3  -4   24.40    1.00
   5   3  -4   23.60    1.10
   5   3  -4   23.10    1.00
   5   3  -4   24.70    1.10
  -5  -3   4   23.10    1.10
   4   3  -4  221.98    5.80
   4   3  -4  229.28    6.10
   4   3  -4  220.58    6.90
   4   3  -4  221.78    6.10
   4   3  -4  227.78    5.80
  -4  -3   4  225.48    5.80
  -4  -3   4  217.98    6.50
  -4  -3   4  218.68    7.40
   3   3  -4   90.79    2.50
   3   3  -4   92.59    3.30
   3   3  -4   88.59    2.60
   3   3  -4   96.19    2.80
   3   3  -4   91.09    2.60
  -3  -3   4   94.29    2.50
  -3  -3   4   89.79    2.70
  -3  -3   4   89.69    2.80
   2   3  -4  313.87    8.60
   2   3  -4  314.67    8.30
   2   3  -4  307.07   10.70
   2   3  -4  315.47    8.10
   2   3  -4  307.17    8.50
  -2  -3   4  301.77    9.30
  -2  -3   4  307.47    8.10
  -2  -3   4  304.67    8.30
   1   3  -4   30.50    0.90
   1   3  -4   28.90    0.90
   1   3  -4   27.00    1.70
   1   3  -4   28.00    1.00
   1   3  -4   28.40    0.90
  -1  -3   4   27.30    1.00
  -1  -3   4   28.20    1.00
  -1  -3   4   28.20    1.00
   0   3  -4  305.67    8.20
   0   3  -4  328.77    7.90
   0   3  -4  302.07    8.90
   0   3  -4  312.87    8.20
   0   3  -4  305.47    8.40
   0  -3   4  303.17    8.20
   0  -3   4  298.17    8.00
   0  -3   4  292.97    8.80
  -1   3  -4  168.88    4.70
  -1   3  -4  172.98   10.00
  -1   3  -4  168.18    4.50
  -1   3  -4  179.58    4.90
   1  -3   4  163.48    4.70
   1  -3   4  168.28    4.60
   1  -3   4  169.38    4.70
  -2   3  -4  124.69    4.10
  -2   3  -4  128.39    4.20
  -2   3  -4  128.69    3.90
   2  -3   4  127.49    3.50
   2  -3   4  128.09    3.50
   2  -3   4  124.89    3.60
  -3   3  -4  470.45   13.00
  -3   3  -4  463.25   12.10
  -3   3  -4  460.95   13.80
   3  -3   4  476.85   12.10
   3  -3   4  468.15   12.20
  -4   3  -4  235.28    6.70
  -4   3  -4  229.98    6.40
  -4   3  -4  235.08   15.00
   4  -3   4  235.68    6.30
   4  -3   4  236.98    6.20
   4  -3   4  240.28    5.50
  -5   3  -4  198.18    5.70
  -5   3  -4  197.88    5.30
  -5   3  -4  190.88    5.50
  -5   3  -4  194.78    4.80
  -5   3  -4  195.28    5.50
   5  -3   4  198.88    5.30
   5  -3   4  194.38    5.30
   5  -3   4  199.78    4.70
  -6   3  -4    2.70    0.40
  -6   3  -4    3.10    0.70
  -6   3  -4    3.10    1.10
  -6   3  -4    2.60    0.30
  -6   3  -4    4.30    0.50
   6  -3   4    4.00    0.60
   6  -3   4    1.90    0.30
   6  -3   4    2.50    0.40
  -7   3  -4   34.90    1.90
  -7   3  -4   37.90    1.20
   7  -3   4   37.20    1.20
   7  -3   4   39.00    1.40
  -8   3  -4   34.60    2.00
  -8   3  -4   35.20    1.20
   8  -3   4   34.10    1.20
  -9   3  -4   38.40    3.00
   9  -3   4   35.80    1.40
   9   2  -4   15.70    1.30
   9   2  -4   17.10    1.40
   8   2  -4   37.90    1.70
   8   2  -4   38.10    1.70
   8   2  -4   38.80    1.80
   7   2  -4   27.40    2.50
   7   2  -4   21.60    1.20
   7   2  -4   21.60    1.90
   6   2  -4   42.80    1.70
   6   2  -4   42.90    1.60
   6   2  -4   46.10    1.70
   5   2  -4   33.40    1.80
   5   2  -4   32.20    1.30
   5   2  -4   32.40    2.00
   5   2  -4   31.70    1.20
  -5  -2   4   31.80    1.10
   4   2  -4  112.89    3.00
   4   2  -4  114.79    3.10
   4   2  -4  108.99    3.20
   4   2  -4  112.39    3.00
   4   2  -4  115.59    4.30
   4   2  -4  114.79    3.20
  -4  -2   4  110.49    3.20
  -4  -2   4  111.39    3.50
   3   2  -4  142.99    4.50
   3   2  -4  139.49    4.00
   3   2  -4  136.39    4.10
   3   2  -4  142.69    3.70
   3   2  -4  142.19    3.90
   3   2  -4  143.49    4.20
  -3  -2   4  141.59    3.90
  -3  -2   4  141.69    5.20
  -3  -2   4  144.99    3.80
   2   2  -4  266.97    6.90
   2   2  -4  265.97    7.10
   2   2  -4  274.67    7.50
   2   2  -4  265.87    7.20
  -2  -2   4  272.57    7.20
  -2  -2   4  267.27    7.00
  -2  -2   4  270.97    8.70
   1   2  -4    7.50    0.50
   1   2  -4    8.20    0.40
   1   2  -4    7.70    1.00
   1   2  -4    8.90    0.40
   1   2  -4    9.60    0.40
  -1  -2   4    8.20    0.40
  -1  -2   4    7.60    0.50
  -1  -2   4    7.50    0.40
   0   2  -4    6.50    0.90
   0   2  -4    7.40    0.30
   0   2  -4    7.10    0.40
   0   2  -4    6.80    0.30
   0   2  -4    7.20    0.30
   0  -2   4    9.20    0.50
   0  -2   4    7.30    0.40
   0  -2   4    6.60    0.40
  -1   2  -4    0.40    0.20
  -1   2  -4    0.50    0.10
   1  -2   4    0.30    0.20
   1  -2   4   -0.10    0.30
   1  -2   4    0.50    0.10
  -2   2  -4   20.90    0.80
  -2   2  -4   27.30    1.50
  -2   2  -4   21.20    0.80
   2  -2   4   21.00    0.80
   2  -2   4   19.20    0.80
   2  -2   4   20.40    0.70
  -3   2  -4    1.20    0.20
  -3   2  -4    2.90    0.90
  -3   2  -4    1.50    0.20
   3  -2   4    1.20    0.10
   3  -2   4    1.20    0.20
   3  -2   4    1.80    0.30
   3  -2   4    1.60    0.20
   3  -2   4    1.70    0.30
  -4   2  -4  292.57    6.80
  -4   2  -4  290.77    7.60
  -4   2  -4  294.17    7.90
  -4   2  -4  287.07    8.50
  -4   2  -4  286.67    7.60
   4  -2   4  288.97    8.00
   4  -2   4  285.87    7.60
   4  -2   4  289.17    6.80
   4  -2   4  296.37    7.60
  -5   2  -4  123.99    3.10
  -5   2  -4  124.09    3.70
  -5   2  -4  123.39    3.50
  -5   2  -4  120.69    3.80
  -5   2  -4  121.69    3.60
   5  -2   4  124.29    3.40
   5  -2   4  127.59    5.00
   5  -2   4  123.59    3.00
   5  -2   4  122.59    3.40
   5  -2   4  123.79    4.10
  -6   2  -4    7.10    0.60
  -6   2  -4    6.90    1.30
  -6   2  -4    7.10    0.70
  -6   2  -4    6.90    0.50
   6  -2   4    6.90    0.60
   6  -2   4    6.80    0.50
   6  -2   4    6.80    0.50
  -7   2  -4   95.49    3.30
  -7   2  -4   92.09    2.40
   7  -2   4   94.19    2.50
   7  -2   4   93.69    2.70
   7  -2   4   92.89    2.80
  -8   2  -4    9.90    0.60
  -8   2  -4    9.60    1.00
   8  -2   4    8.20    0.80
   8  -2   4   10.00    0.70
  -9   2  -4   18.60    1.70
   9  -2   4   15.90    1.00
   9   1  -4    5.70    0.80
   9   1  -4    5.20    0.60
   9   1  -4    5.70    0.80
   8   1  -4    4.10    0.70
   8   1  -4    4.80    0.50
   8   1  -4    4.90    0.70
   8   1  -4    6.20    0.80
   7   1  -4   14.90    1.00
   7   1  -4   17.00    1.10
   7   1  -4   14.90    0.80
   7   1  -4   15.10    1.20
   6   1  -4   57.39    2.00
   6   1  -4   56.89    2.20
   6   1  -4   58.39    2.00
   5   1  -4   39.50    1.70
   5   1  -4   38.70    1.50
   5   1  -4   41.50    1.40
   5   1  -4   40.90    1.50
   5   1  -4   40.00    1.10
  -5  -1   4   40.00    1.30
   4   1  -4   19.50    0.60
   4   1  -4   19.80    1.30
   4   1  -4   19.90    0.90
   4   1  -4   19.20    0.80
   4   1  -4   20.00    0.70
   4   1  -4   19.50    0.90
  -4  -1   4   20.30    0.80
  -4  -1   4   19.80    1.80
   3   1  -4  151.28    4.10
   3   1  -4  158.78    4.50
   3   1  -4  158.18    4.10
   3   1  -4  156.68    4.30
   3   1  -4  154.18    4.30
   3   1  -4  154.18    4.50
   3   1  -4  157.18    4.00
   3   1  -4  157.88    5.10
  -3  -1   4  155.98    4.00
  -3  -1   4  149.09    4.30
  -3  -1   4  155.18    4.50
   2   1  -4    4.20    0.60
   2   1  -4    4.00    0.40
   2   1  -4    3.10    0.30
   2   1  -4    3.90    0.30
   2   1  -4    3.00    0.20
   2   1  -4    2.80    0.50
   2   1  -4    2.60    0.30
  -2  -1   4    2.80    0.30
  -2  -1   4    3.30    0.30
  -2  -1   4    2.60    0.30
   1   1  -4   12.20    0.50
   1   1  -4   12.00    0.50
   1   1  -4   11.50    0.50
   1   1  -4   12.30    0.40
   1   1  -4   11.40    0.50
  -1  -1   4   12.00    0.50
  -1  -1   4   11.40    0.50
  -1  -1   4   11.70    0.60
  -1  -1   4   11.60    0.80
   0   1  -4   35.60    1.40
   0   1  -4   35.30    1.40
   0   1  -4   37.20    1.10
   0   1  -4   39.30    1.00
   0   1  -4   36.20    1.80
   0   1  -4   37.10    1.90
   0  -1   4   36.90    1.20
   0  -1   4   36.20    1.60
   0  -1   4   39.40    1.20
   0  -1   4   36.60    1.10
  -1   1  -4   94.29    2.40
  -1   1  -4   93.49    2.70
  -1   1  -4   92.39    2.50
   1  -1   4   89.29    2.50
   1  -1   4   90.49    2.50
   1  -1   4   86.79    2.50
   1  -1   4   88.69    3.00
  -2   1  -4   21.40    0.80
  -2   1  -4   23.30    1.40
  -2   1  -4   20.90    0.70
   2  -1   4   20.70    0.60
   2  -1   4   21.10    0.70
   2  -1   4   20.40    0.70
   2  -1   4   19.80    0.70
  -3   1  -4  335.97    9.40
  -3   1  -4  328.27    8.90
  -3   1  -4  344.37    7.90
  -3   1  -4  341.67    9.00
  -3   1  -4  342.67    9.10
   3  -1   4  336.87    8.80
   3  -1   4  332.27    7.90
   3  -1   4  339.67    8.80
   3  -1   4  338.07    9.00
   3  -1   4  340.97    9.20
   3  -1   4  343.97    9.00
  -4   1  -4  110.89    3.20
  -4   1  -4  107.29    3.40
  -4   1  -4  116.09    3.10
  -4   1  -4  113.09    3.10
  -4   1  -4  113.09    3.20
  -4   1  -4  117.09    2.80
   4  -1   4  112.69    2.70
   4  -1   4  112.59    3.30
   4  -1   4  108.99    3.10
   4  -1   4  107.09    3.00
  -5   1  -4  368.56   10.30
  -5   1  -4  361.86    8.50
  -5   1  -4  357.26   10.10
  -5   1  -4  355.06    9.90
  -5   1  -4  374.36    9.50
  -5   1  -4  357.56   10.70
   5  -1   4  359.96    9.50
   5  -1   4  364.56    8.50
   5  -1   4  373.86   10.00
   5  -1   4  355.46    9.50
  -6   1  -4   36.00    2.20
  -6   1  -4   35.20    1.30
  -6   1  -4   34.30    1.50
  -6   1  -4   35.80    1.00
   6  -1   4   35.40    1.20
   6  -1   4   35.40    1.40
   6  -1   4   35.20    1.20
   6  -1   4   35.60    1.10
   6  -1   4   37.60    1.30
  -7   1  -4   53.19    2.20
  -7   1  -4   53.59    1.50
   7  -1   4   53.99    2.00
   7  -1   4   51.89    1.70
   7  -1   4   52.89    1.80
   7  -1   4   53.79    2.00
   7  -1   4   52.39    1.60
  -8   1  -4    3.10    0.90
   8  -1   4    3.70    0.50
   8  -1   4    2.70    0.40
  -9   1  -4    8.80    1.00
   9  -1   4    8.10    0.80
   9  -1   4   11.20    0.90
  10  -1   4    6.20    0.60
   9   0  -4    1.10    0.60
   9   0  -4    0.50    0.40
   9   0  -4    0.70    0.60
   8   0  -4    4.00    0.70
   8   0  -4    3.80    0.50
   8   0  -4    3.40    0.60
   7   0  -4   38.00    1.60
   7   0  -4   37.40    1.60
   7   0  -4   38.60    1.70
   7   0  -4   40.80    1.30
   6   0  -4   37.80    1.50
   6   0  -4   36.60    1.50
   6   0  -4   34.10    1.20
   6   0  -4   34.80    1.50
   5   0  -4    8.90    0.50
   5   0  -4    7.70    0.70
   5   0  -4    9.70    0.80
   5   0  -4    9.50    0.70
   5   0  -4    8.70    0.70
  -5   0   4    9.80    0.70
  -5   0   4    8.60    0.60
   4   0  -4   12.50    0.70
   4   0  -4   11.80    0.70
   4   0  -4   13.80    1.90
   4   0  -4   13.60    0.60
   4   0  -4   12.30    0.50
   4   0  -4   12.70    0.70
  -4   0   4   12.40    0.60
  -4   0   4   12.20    1.80
   3   0  -4   50.19    1.70
   3   0  -4   47.70    1.60
   3   0  -4   47.50    1.40
   3   0  -4   47.20    1.20
   3   0  -4   47.50    1.50
   3   0  -4   47.00    1.50
   3   0  -4   47.60    1.50
  -3   0   4   48.80    2.30
  -3   0   4   49.20    1.50
  -3   0   4   49.60    1.30
   2   0  -4  101.79    3.00
   2   0  -4  104.09    2.80
   2   0  -4  103.79    2.40
   2   0  -4  101.69    2.90
   2   0  -4   98.89    2.70
   2   0  -4   98.79    3.00
   2   0  -4   98.99    2.70
  -2   0   4  109.49    2.70
  -2   0   4  105.59    2.80
  -2   0   4   96.49    3.00
  -2   0   4  103.19    2.90
   1   0  -4  131.79    4.10
   1   0  -4  131.09    3.60
   1   0  -4  134.89    4.70
   1   0  -4  132.99    3.90
   1   0  -4  137.79    3.70
   1   0  -4  142.99    3.20
  -1   0   4  139.69    3.70
  -1   0   4  145.39    3.80
  -1   0   4  140.29    3.60
  -1   0   4  135.29    3.90
   0   0  -4    5.20    0.20
   0   0  -4    4.70    0.30
   0   0  -4    4.80    0.30
   0   0  -4    5.50    0.30
   0   0  -4    4.90    0.20
   0   0  -4    4.70    0.30
   0   0   4    4.60    0.30
   0   0   4    6.00    0.30
   0   0   4    4.70    0.30
   0   0   4    4.60    0.30
  -1   0  -4 1249.97   30.90
  -1   0  -4 1228.48   27.80
  -1   0  -4 1175.68   31.50
  -1   0  -4 1269.37   31.20
  -1   0  -4 1204.38   32.00
   1   0   4 1214.28   31.80
   1   0   4 1156.78   30.80
   1   0   4 1191.18   31.80
   1   0   4 1190.18   32.40
  -2   0  -4   49.70    1.90
  -2   0  -4   50.89    1.50
  -2   0  -4   50.29    1.30
  -2   0  -4   51.79    1.40
   2   0   4   48.30    1.20
   2   0   4   48.80    1.40
   2   0   4   49.50    1.50
   2   0   4   48.30    1.50
  -3   0  -4   61.29    1.60
  -3   0  -4   64.49    1.80
  -3   0  -4   61.99    1.70
  -3   0  -4   59.79    1.80
   3   0   4   61.69    1.70
   3   0   4   61.09    1.90
   3   0   4   59.59    1.60
   3   0   4   63.99    1.80
   3   0   4   60.09    1.70
   3   0   4   61.39    1.80
  -4   0  -4  285.37    8.00
  -4   0  -4  278.07    7.40
  -4   0  -4  286.47    7.60
  -4   0  -4  298.77    7.70
  -4   0  -4  284.67    7.80
  -4   0  -4  282.77    6.60
   4   0   4  282.67    6.70
   4   0   4  273.47    7.40
   4   0   4  278.77    7.40
   4   0   4  278.97    7.40
   4   0   4  284.17    7.70
   4   0   4  284.77    7.50
  -5   0  -4  487.35   13.60
  -5   0  -4  487.35   13.40
  -5   0  -4  503.65   12.90
  -5   0  -4  487.95   13.80
  -5   0  -4  501.15   11.50
   5   0   4  501.45   11.60
   5   0   4  503.45   12.80
   5   0   4  495.95   13.00
   5   0   4  503.25   14.40
  -6   0  -4   19.20    1.10
  -6   0  -4   20.60    0.60
   6   0   4   18.30    0.80
   6   0   4   17.00    0.80
   6   0   4   21.90    2.20
   6   0   4   19.70    1.00
   6   0   4   19.30    0.80
   6   0   4   20.30    1.00
  -7   0  -4  104.99    3.40
   7   0   4  104.99    3.10
   7   0   4  107.89    2.80
   7   0   4  102.29    3.00
   7   0   4  106.99    3.30
   7   0   4  104.79    3.30
  -8   0  -4   53.29    2.10
   8   0   4   56.69    2.20
   8   0   4   56.89    2.10
   8   0   4   57.49    1.90
   8   0   4   53.79    1.70
   9   0   4    6.50    0.60
   9   0   4    9.30    0.80
  10   0   4    6.90    0.80
  10   0   4    6.50    0.60
   9  -1  -4   -0.20    0.50
   9  -1  -4    0.10    0.60
   9  -1  -4   -0.50    0.40
   8  -1  -4    1.20    0.60
   8  -1  -4    0.80    0.40
   8  -1  -4    0.60    0.50
  -8   1   4   -0.40    0.60
   7  -1  -4   92.59    3.00
   7  -1  -4   88.79    2.90
   7  -1  -4   94.89    3.10
   7  -1  -4   89.89    2.50
  -7   1   4   90.29    3.20
   6  -1  -4   94.79    4.10
   6  -1  -4  101.59    3.10
   6  -1  -4   96.19    3.00
   6  -1  -4   98.39    2.60
  -6   1   4   96.79    3.30
   5  -1  -4   88.39    2.60
   5  -1  -4   87.79    2.30
   5  -1  -4   87.39    2.70
   5  -1  -4   87.89    2.70
   5  -1  -4   87.29    2.70
   5  -1  -4   83.09    2.60
  -5   1   4   85.29    2.90
  -5   1   4   86.39    2.60
  -5   1   4   87.29    3.50
   4  -1  -4  124.49    3.40
   4  -1  -4  124.19    3.00
   4  -1  -4  122.39    3.60
   4  -1  -4  120.99    4.40
   4  -1  -4  124.39    3.50
   4  -1  -4  122.29    3.70
   4  -1  -4  123.09    4.70
  -4   1   4  123.79    3.20
  -4   1   4  121.49    4.10
  -4   1   4  121.69    3.50
   3  -1  -4  351.46    9.30
   3  -1  -4  360.26    9.20
   3  -1  -4  356.96    9.60
   3  -1  -4  348.27    9.80
   3  -1  -4  347.27    8.80
   3  -1  -4  351.36    8.20
   3  -1  -4  346.67    9.80
  -3   1   4  356.96    9.00
  -3   1   4  360.66    9.10
  -3   1   4  338.97    9.40
  -3   1   4  367.86    9.00
  -3   1   4  359.46    9.90
  -3   1   4  343.77    9.80
  -3   1   4  342.27    9.90
   2  -1  -4    1.00    0.20
   2  -1  -4    1.30    0.30
   2  -1  -4    1.30    0.20
   2  -1  -4    2.60    0.30
   2  -1  -4    2.10    0.20
   2  -1  -4    1.70    0.30
   2  -1  -4    1.10    0.30
  -2   1   4    1.40    0.20
  -2   1   4    2.20    0.30
  -2   1   4    0.80    0.30
  -2   1   4    1.30    0.30
  -2   1   4    1.60    0.30
  -2   1   4    1.00    0.30
  -2   1   4    1.40    0.50
   1  -1  -4 2249.57   55.19
   1  -1  -4 2039.50   51.69
   1  -1  -4 2207.18   56.19
   1  -1  -4 2085.29   59.19
   1  -1  -4 2117.99   57.69
   1  -1  -4 2136.39   58.59
   1  -1  -4 2127.89   49.60
  -1   1   4 2202.88   56.29
  -1   1   4 2192.78   54.89
  -1   1   4 2190.78   54.99
  -1   1   4 2132.79   58.29
  -1   1   4 2162.58   57.49
  -1   1   4 2252.97   54.59
  -1   1   4 2019.50   59.29
   0  -1  -4 1254.17   34.50
   0  -1  -4 1239.58   28.90
   0  -1  -4 1260.97   32.30
   0  -1  -4 1145.89   33.20
   0  -1  -4 1245.18   32.10
   0   1   4 1284.17   32.10
   0   1   4 1198.58   35.10
   0   1   4 1372.56   32.80
   0   1   4 1244.28   32.10
   0   1   4 1246.18   32.00
   0   1   4 1333.67   33.30
  -1  -1  -4  643.64   14.10
  -1  -1  -4  599.64   16.00
  -1  -1  -4  631.84   16.70
  -1  -1  -4  598.74   16.20
  -1  -1  -4  604.14   15.60
   1   1   4  573.04   14.00
   1   1   4  597.44   15.60
   1   1   4  611.44   15.60
   1   1   4  642.44   16.00
   1   1   4  585.84   16.90
  -2  -1  -4  681.73   17.80
  -2  -1  -4  665.03   16.50
  -2  -1  -4  645.14   17.20
  -2  -1  -4  642.54   14.90
   2   1   4  617.74   16.50
   2   1   4  624.84   17.20
   2   1   4  673.73   16.90
   2   1   4  624.84   16.50
   2   1   4  630.54   16.50
  -3  -1  -4  121.09    2.90
  -3  -1  -4  129.89    3.70
  -3  -1  -4  116.99    3.20
   3   1   4  117.69    2.90
   3   1   4  118.59    3.20
   3   1   4  114.79    3.40
   3   1   4  121.69    3.20
   3   1   4  115.09    3.20
   3   1   4  117.49    3.20
  -4  -1  -4  162.68    4.30
  -4  -1  -4  157.08    3.70
  -4  -1  -4  151.78    4.10
  -4  -1  -4  152.98    4.40
  -4  -1  -4  156.38    4.40
   4   1   4  153.38    4.90
   4   1   4  153.78    3.70
   4   1   4  153.28    4.40
   4   1   4  150.98    4.30
   4   1   4  156.28    4.10
   4   1   4  154.38    4.20
  -5  -1  -4  596.74   15.20
  -5  -1  -4  592.94   15.80
  -5  -1  -4  578.04   16.30
  -5  -1  -4  597.94   13.60
  -5  -1  -4  553.44   16.20
  -5  -1  -4  603.04   16.30
   5   1   4  591.14   15.10
   5   1   4  586.64   15.30
   5   1   4  597.74   13.70
   5   1   4  586.44   17.20
  -6  -1  -4  509.35   14.50
  -6  -1  -4  507.15   12.00
   6   1   4  507.55   13.60
   6   1   4  536.05   12.20
   6   1   4  526.15   13.40
   6   1   4  526.55   14.10
   6   1   4  526.95   14.10
  -7  -1  -4  116.89    3.80
   7   1   4  124.79    3.10
   7   1   4  123.39    3.70
   7   1   4  124.29    3.80
   7   1   4  121.69    3.50
   7   1   4  121.59    3.40
  -8  -1  -4  161.68    5.10
   8   1   4  170.38    5.10
   8   1   4  166.58    4.80
   8   1   4  167.58    4.20
   8   1   4  173.58    5.00
   9   1   4   25.50    1.50
   9   1   4   24.20    1.50
   9   1   4   24.50    1.30
   9   1   4   24.00    1.20
  10   1   4    2.70    0.60
  10   1   4    2.70    0.60
   9  -2  -4   14.80    2.80
   9  -2  -4   16.80    1.20
  -9   2   4   19.40    1.70
   8  -2  -4   70.69    2.60
   8  -2  -4   75.99    2.70
   8  -2  -4   69.79    2.20
  -8   2   4   72.39    2.90
   7  -2  -4   42.90    1.80
   7  -2  -4   42.10    1.50
   7  -2  -4   42.20    1.80
   7  -2  -4   45.20    1.90
  -7   2   4   42.70    2.00
   6  -2  -4   54.69    2.00
   6  -2  -4   51.09    1.90
   6  -2  -4   53.69    1.60
   6  -2  -4   53.49    1.90
  -6   2   4   50.29    2.10
   5  -2  -4  451.75   12.20
   5  -2  -4  432.76   11.00
   5  -2  -4  436.36   10.30
   5  -2  -4  421.26   11.60
   5  -2  -4  441.36   12.00
  -5   2   4  440.56   12.40
  -5   2   4  434.76   14.00
  -5   2   4  434.96   12.20
   4  -2  -4   97.89    2.80
   4  -2  -4  101.59    3.00
   4  -2  -4  101.89    2.50
   4  -2  -4   99.59    2.90
   4  -2  -4  104.29    2.90
   4  -2  -4   99.09    3.10
   4  -2  -4   99.19    3.00
  -4   2   4   99.99    3.00
  -4   2   4   96.89    2.70
  -4   2   4   97.69    2.30
  -4   2   4   99.79    3.10
  -4   2   4   98.29    4.20
   3  -2  -4  219.08    6.40
   3  -2  -4  214.68    5.10
   3  -2  -4  211.58    6.00
   3  -2  -4  210.58    6.10
   3  -2  -4  213.18    5.90
   3  -2  -4  219.58    5.70
  -3   2   4  209.98    6.10
  -3   2   4  213.88    5.50
  -3   2   4  213.78    6.10
  -3   2   4  218.28    5.60
  -3   2   4  202.08    5.90
  -3   2   4  206.08    6.00
   2  -2  -4  964.90   25.70
   2  -2  -4  920.41   24.70
   2  -2  -4  920.51   25.30
   2  -2  -4  907.11   22.50
   2  -2  -4  942.31   25.50
   2  -2  -4  956.10   21.40
   2  -2  -4  936.01   23.80
  -2   2   4  909.91   25.50
  -2   2   4  960.60   23.80
  -2   2   4  898.71   25.30
  -2   2   4  913.81   23.60
  -2   2   4  907.91   24.70
  -2   2   4  931.71   25.50
   1  -2  -4  997.80   24.00
   1  -2  -4 1013.90   25.40
   1  -2  -4  976.00   25.60
   1  -2  -4  973.70   22.90
   1  -2  -4 1000.90   27.10
   1  -2  -4 1008.20   26.30
  -1   2   4 1021.30   25.30
  -1   2   4 1003.40   28.50
  -1   2   4  996.40   27.00
  -1   2   4  983.80   27.20
  -1   2   4  939.11   25.40
  -1   2   4  990.30   26.30
   0  -2  -4    0.60    0.20
   0  -2  -4    0.50    0.10
   0  -2  -4    0.50    0.20
   0  -2  -4    0.80    0.20
   0  -2  -4    0.40    0.20
   0  -2  -4    0.50    0.10
   0   2   4    0.50    0.10
   0   2   4    0.60    0.20
   0   2   4    0.60    0.20
   0   2   4    0.20    0.20
  -1  -2  -4 3504.25   96.49
  -1  -2  -4 3694.53   81.59
  -1  -2  -4 3436.86   91.59
  -1  -2  -4 3661.53   94.19
  -1  -2  -4 3744.93   90.59
   1   2   4 3720.83   90.49
   1   2   4 3563.84   96.49
   1   2   4 3530.35   81.49
   1   2   4 3263.57   90.19
   1   2   4 3421.96   94.89
  -2  -2  -4    5.90    0.40
  -2  -2  -4    6.40    0.20
  -2  -2  -4    5.20    0.30
  -2  -2  -4    7.70    0.80
  -2  -2  -4    6.40    0.30
   2   2   4    7.30    0.70
   2   2   4    6.50    0.30
   2   2   4    6.10    0.30
   2   2   4    6.20    0.40
   2   2   4    6.60    0.30
  -3  -2  -4  463.05   11.00
  -3  -2  -4  451.85   11.70
  -3  -2  -4  450.05   10.50
  -3  -2  -4  439.06   12.50
  -3  -2  -4  477.45   12.20
   3   2   4  447.46   11.70
   3   2   4  452.15   11.70
   3   2   4  435.66   10.50
   3   2   4  441.76   12.20
   3   2   4  488.75   11.90
  -4  -2  -4  827.82   22.70
  -4  -2  -4  850.61   19.20
  -4  -2  -4  827.22   21.40
  -4  -2  -4  836.92   20.20
  -4  -2  -4  839.32   22.20
  -4  -2  -4  838.82   21.40
  -4  -2  -4  810.72   22.90
   4   2   4  831.82   19.30
   4   2   4  834.02   22.30
   4   2   4  847.32   21.30
   4   2   4  820.92   21.40
   4   2   4  856.71   21.40
  -5  -2  -4  129.49    3.40
  -5  -2  -4  122.19    3.70
   5   2   4  125.19    3.40
   5   2   4  126.39    4.70
   5   2   4  124.99    3.70
   5   2   4  125.19    4.10
   5   2   4  127.89    3.10
  -6  -2  -4  181.48    5.30
   6   2   4  179.38    4.90
   6   2   4  187.58    4.90
   6   2   4  178.18    5.00
   6   2   4  184.48    4.40
   6   2   4  182.08    5.20
   6   2   4  186.18    5.20
  -7  -2  -4  146.49    4.50
   7   2   4  156.88    4.50
   7   2   4  148.49    4.30
   7   2   4  151.88    4.50
   7   2   4  152.58    3.80
   7   2   4  146.69    4.10
   8   2   4   65.99    2.30
   8   2   4   66.89    1.90
   8   2   4   61.69    2.40
   8   2   4   67.49    2.20
   9   2   4   14.30    1.20
   9   2   4   15.00    1.00
   9   2   4   14.90    0.90
   9   2   4   15.50    1.20
  10   2   4   65.09    2.60
  10   2   4   65.39    2.90
  10   2   4   62.89    2.00
  10   2   4   62.19    2.40
   8  -3  -4    2.70    1.70
   8  -3  -4    3.10    0.50
  -8   3   4    1.40    0.90
   7  -3  -4   24.60    1.10
   7  -3  -4   25.40    1.50
   7  -3  -4   24.90    2.30
   7  -3  -4   25.30    1.50
  -7   3   4   26.30    1.60
   6  -3  -4  171.18    7.00
   6  -3  -4  168.28    4.20
   6  -3  -4  164.88    4.90
   6  -3  -4  172.58    5.00
  -6   3   4  164.48    5.20
   5  -3  -4  465.15   12.80
   5  -3  -4  458.15   10.80
   5  -3  -4  444.26   12.50
   5  -3  -4  461.75   12.60
   5  -3  -4  456.95   11.50
  -5   3   4  446.26   12.80
  -5   3   4  460.25   10.60
  -5   3   4  463.95   13.00
  -5   3   4  455.35   13.00
   4  -3  -4   78.99    2.10
   4  -3  -4   78.79    3.40
   4  -3  -4   78.59    2.50
   4  -3  -4   79.99    2.60
   4  -3  -4   76.79    2.50
   4  -3  -4   77.09    2.30
  -4   3   4   78.09    2.30
  -4   3   4   79.89    2.20
  -4   3   4   78.29    2.50
  -4   3   4   76.39    3.60
  -4   3   4   77.29    2.60
   3  -3  -4   47.30    1.50
   3  -3  -4   48.30    1.30
   3  -3  -4   49.40    1.50
   3  -3  -4   46.70    1.70
   3  -3  -4   46.40    1.60
   3  -3  -4   48.90    1.60
   3  -3  -4   48.20    1.60
  -3   3   4   46.30    1.60
  -3   3   4   44.90    1.50
  -3   3   4   50.89    2.40
  -3   3   4   50.59    1.70
  -3   3   4   49.80    1.40
  -3   3   4   49.40    1.50
   2  -3  -4   41.50    1.30
   2  -3  -4   39.90    1.10
   2  -3  -4   42.50    1.30
   2  -3  -4   40.90    1.40
   2  -3  -4   39.50    1.40
   2  -3  -4   40.30    1.30
  -2   3   4   42.00    1.40
  -2   3   4   41.20    3.90
  -2   3   4   40.60    1.40
  -2   3   4   40.80    1.20
  -2   3   4   41.40    1.30
  -2   3   4   41.50    1.40
   1  -3  -4  303.67    7.70
   1  -3  -4  300.17    7.90
   1  -3  -4  298.77    8.30
   1  -3  -4  293.67    7.30
   1  -3  -4  295.97    7.00
   1  -3  -4  295.47    8.10
  -1   3   4  310.97    8.20
  -1   3   4  290.07    7.70
  -1   3   4  289.77    8.00
  -1   3   4  296.47    7.70
  -1   3   4  294.17    8.30
  -1   3   4  294.47    8.30
   0  -3  -4   71.09    1.90
   0  -3  -4   71.99    2.10
   0  -3  -4   68.99    1.70
   0  -3  -4   63.99    2.00
   0  -3  -4   68.39    1.80
   0   3   4   65.89    2.00
   0   3   4   67.59    1.90
   0   3   4   66.19    2.00
   0   3   4   65.69    1.70
   0   3   4   69.09    1.90
   0   3   4   67.69    2.10
   0   3   4   67.09    1.80
  -1  -3  -4    2.40    0.20
  -1  -3  -4    2.30    0.20
  -1  -3  -4    2.30    0.30
  -1  -3  -4    1.60    0.20
  -1  -3  -4    1.40    0.30
  -1  -3  -4    2.20    0.20
   1   3   4    2.20    0.20
   1   3   4    2.20    0.20
   1   3   4    1.50    0.20
   1   3   4    1.50    0.20
   1   3   4    1.80    0.20
  -2  -3  -4 2358.16   65.69
  -2  -3  -4 2491.95   61.49
  -2  -3  -4 2398.96   61.99
   2   3   4 2430.16   55.29
   2   3   4 2418.96   61.19
   2   3   4 2403.66   65.59
   2   3   4 2516.65   61.39
   2   3   4 2257.77   63.59
  -3  -3  -4 1404.96   36.10
  -3  -3  -4 1405.96   36.10
  -3  -3  -4 1452.25   38.50
   3   3   4 1426.36   32.50
   3   3   4 1481.05   36.10
   3   3   4 1404.86   37.50
   3   3   4 1348.27   36.10
   3   3   4 1399.16   38.50
  -4  -3  -4  147.69    4.30
  -4  -3  -4  150.38    3.80
  -4  -3  -4  146.99    3.80
  -4  -3  -4  154.48    3.70
   4   3   4  148.79    3.60
   4   3   4  143.79    4.20
   4   3   4  148.99    4.00
   4   3   4  154.38    4.00
  -5  -3  -4  193.38    5.30
   5   3   4  185.78    4.50
   5   3   4  190.88    5.10
   5   3   4  187.38    5.00
   5   3   4  191.08    6.60
  -6  -3  -4  551.24   15.30
   6   3   4  546.85   14.40
   6   3   4  549.74   14.60
   6   3   4  552.84   15.00
   6   3   4  560.34   14.30
   6   3   4  567.24   12.90
   7   3   4  121.89    3.50
   7   3   4  127.99    3.20
   7   3   4  126.09    3.70
   7   3   4  125.59    3.80
   7   3   4  126.79    3.80
   7   3   4  122.79   11.80
   8   3   4   19.00    1.00
   8   3   4   16.80    1.10
   8   3   4   16.70    1.10
   8   3   4   16.00    0.80
   9   3   4   50.19    2.00
   9   3   4   52.59    2.10
   9   3   4   51.39    1.60
   9   3   4   49.90    2.00
  10   3   4    6.60    0.90
  10   3   4    5.20    0.70
  10   3   4    5.00    0.60
   8  -4  -4    2.50    0.60
   8  -4  -4    2.10    0.50
  -8   4   4    1.90    0.90
   7  -4  -4   15.50    1.10
   7  -4  -4   18.20    1.00
  -7   4   4   16.80    1.50
   6  -4  -4  116.19    3.60
   6  -4  -4  118.69    4.10
   6  -4  -4  117.09    3.10
  -6   4   4  117.79    3.90
   5  -4  -4   58.69    2.00
   5  -4  -4   54.89    2.00
   5  -4  -4   53.69    1.90
   5  -4  -4   56.29    1.60
   5  -4  -4   52.39    3.20
  -5   4   4   53.59    3.00
  -5   4   4   53.19    2.20
   4  -4  -4    3.40    1.00
   4  -4  -4    2.80    0.40
   4  -4  -4    2.80    0.40
   4  -4  -4    3.60    0.60
   4  -4  -4    5.00    0.60
   4  -4  -4    2.20    0.40
  -4   4   4    3.00    0.40
  -4   4   4    2.60    0.60
  -4   4   4    3.40    0.40
  -4   4   4    3.10    0.60
  -4   4   4    4.10    0.40
   3  -4  -4   78.99    2.50
   3  -4  -4   82.39    2.60
   3  -4  -4   84.39    2.10
   3  -4  -4   81.79    2.50
   3  -4  -4   82.99    3.60
   3  -4  -4   83.59    2.60
  -3   4   4   85.49    2.40
  -3   4   4   80.89    2.50
  -3   4   4   78.89    2.50
  -3   4   4   84.59    2.70
  -3   4   4   83.39    2.70
  -3   4   4   85.59    2.30
   2  -4  -4   62.09    1.80
   2  -4  -4   59.29    1.90
   2  -4  -4   60.69    1.60
   2  -4  -4   58.69    3.10
   2  -4  -4   60.09    1.90
  -2   4   4   61.19    2.00
  -2   4   4   61.59    3.20
  -2   4   4   61.79    1.90
  -2   4   4   61.09    1.80
  -2   4   4   57.59    2.00
  -2   4   4   60.39    1.80
   1  -4  -4  167.38    4.20
   1  -4  -4  168.28    4.50
   1  -4  -4  163.68    4.40
   1  -4  -4  161.68    4.60
   1  -4  -4  161.58    4.80
   1  -4  -4  166.38    3.90
  -1   4   4  163.78    4.60
  -1   4   4  165.48    4.80
  -1   4   4  172.28    4.70
  -1   4   4  161.38    4.80
  -1   4   4  164.28    4.40
  -1   4   4  162.78    4.40
   0  -4  -4    3.50    0.30
   0  -4  -4    3.00    0.30
   0  -4  -4    3.70    0.20
   0  -4  -4    2.30    0.30
   0  -4  -4    3.80    0.40
   0  -4  -4    4.00    0.30
   0   4   4    3.50    0.20
   0   4   4    2.20    0.30
   0   4   4    2.40    0.30
   0   4   4    3.10    0.40
   0   4   4    2.70    0.30
   0   4   4    3.40    0.30
  -1  -4  -4    1.20    0.20
  -1  -4  -4    1.00    0.20
  -1  -4  -4    1.30    0.10
   1   4   4    1.80    0.10
   1   4   4    1.10    0.10
   1   4   4    1.70    0.20
   1   4   4    1.00    0.20
   1   4   4    1.50    0.20
   1   4   4    1.20    0.20
   1   4   4    1.50    0.20
  -2  -4  -4 2548.15   62.59
  -2  -4  -4 2326.47   66.09
   2   4   4 2431.06   60.99
   2   4   4 2438.66   61.19
   2   4   4 2337.67   65.29
   2   4   4 2426.56   55.09
   2   4   4 2304.57   63.39
  -3  -4  -4   92.89    2.80
   3   4   4   93.59    2.80
   3   4   4   94.39    2.70
   3   4   4   91.09    2.50
   3   4   4   93.99    2.70
   3   4   4   99.99    2.30
  -4  -4  -4  188.58    5.40
   4   4   4  193.48    5.30
   4   4   4  196.68    4.50
   4   4   4  193.08    5.20
   4   4   4  190.48    5.10
   4   4   4  196.58    5.40
  -5  -4  -4  147.59    3.80
   5   4   4  145.69    3.90
   5   4   4  142.89    4.20
   5   4   4  152.68    4.00
   5   4   4  149.29    3.50
   6   4   4  491.95   11.10
   6   4   4  465.75   12.40
   6   4   4  481.95   12.40
   6   4   4  469.25   12.90
   7   4   4    9.30    0.60
   7   4   4    7.00    0.60
   7   4   4    8.30    0.50
   7   4   4    7.90    0.70
   7   4   4    9.00    0.90
   8   4   4   33.90    1.20
   8   4   4   36.40    1.70
   8   4   4   33.50    1.50
   8   4   4   34.20    1.40
   9   4   4  106.99    3.40
   9   4   4  107.59    3.50
   9   4   4  104.99    2.80
  10   4   4    4.00    0.60
  10   4   4    3.80    0.70
  10   4   4    4.20    1.20
   8  -5  -4   10.10    1.00
   8  -5  -4   10.50    0.90
  -8   5   4    9.60    1.20
   7  -5  -4    4.40    0.50
   7  -5  -4    4.00    0.60
  -7   5   4    5.50    0.90
   6  -5  -4    8.20    0.70
   6  -5  -4    6.30    0.70
  -6   5   4    8.40    1.00
   5  -5  -4   37.40    1.50
   5  -5  -4   35.00    1.20
  -5   5   4   35.70    2.30
  -5   5   4   35.80    1.80
   4  -5  -4    7.70    0.80
   4  -5  -4    8.10    0.60
   4  -5  -4   10.10    0.60
   4  -5  -4    9.30    0.80
  -4   5   4    9.00    0.60
  -4   5   4    8.30    0.90
  -4   5   4    9.00    0.60
  -4   5   4   10.10    0.70
   3  -5  -4    2.50    0.40
   3  -5  -4    2.10    0.40
   3  -5  -4    3.20    0.40
   3  -5  -4    3.00    0.30
  -3   5   4    3.40    0.40
  -3   5   4    3.30    0.40
  -3   5   4    3.80    0.40
  -3   5   4    3.50    0.50
  -3   5   4    3.20    0.30
   2  -5  -4   90.09    2.80
   2  -5  -4   90.19    2.70
   2  -5  -4   86.79    2.20
   2  -5  -4   91.49    2.70
  -2   5   4   93.59    4.60
  -2   5   4   86.79    2.80
  -2   5   4   94.29    2.70
  -2   5   4   85.89    2.60
  -2   5   4   89.69    3.90
  -2   5   4   90.89    2.60
   1  -5  -4    0.80    0.20
   1  -5  -4    0.60    0.10
   1  -5  -4    0.90    0.30
   1  -5  -4    0.70    0.20
  -1   5   4    0.60    0.20
  -1   5   4    0.40    0.30
  -1   5   4    0.70    0.20
  -1   5   4    0.60    0.20
  -1   5   4    0.90    0.30
  -1   5   4    0.90    0.50
   0  -5  -4   20.70    0.70
   0  -5  -4   19.70    0.90
   0  -5  -4   19.60    0.90
   0   5   4   19.30    0.80
   0   5   4   20.20    0.80
   0   5   4   19.80    0.90
   0   5   4   19.30    0.70
   0   5   4   19.70    0.80
   0   5   4   20.30    0.60
  -1  -5  -4  411.16   10.70
  -1  -5  -4  411.46   11.30
   1   5   4  395.96   10.90
   1   5   4  394.26    9.40
   1   5   4  408.26   11.30
   1   5   4  408.96   10.60
   1   5   4  399.56   10.50
   1   5   4  412.26   11.20
   1   5   4  421.46    9.90
  -2  -5  -4  879.21   23.20
  -2  -5  -4  836.32   23.50
   2   5   4  867.51   23.60
   2   5   4  847.02   19.70
   2   5   4  889.71   23.90
   2   5   4  815.92   22.00
   2   5   4  873.11   22.80
   2   5   4  863.11   22.00
  -3  -5  -4  442.46   12.40
   3   5   4  449.16   11.70
   3   5   4  437.56   11.60
   3   5   4  446.16   13.00
   3   5   4  477.55   12.10
  -4  -5  -4  226.38    6.50
   4   5   4  229.98    6.40
   4   5   4  231.48    6.30
   4   5   4  224.58    6.00
   4   5   4  231.38    6.50
   4   5   4  238.88    5.40
   4   5   4  237.48    6.20
  -5  -5  -4  615.84   17.30
   5   5   4  649.04   16.30
   5   5   4  620.24   16.90
   5   5   4  639.44   17.80
   5   5   4  638.14   16.30
   6   5   4    8.90    0.60
   6   5   4    8.90    0.70
   6   5   4    8.90    0.50
   7   5   4    6.10    0.60
   7   5   4    5.40    0.60
   8   5   4   11.60    0.90
   8   5   4   10.10    1.50
   9   5   4   20.80    1.20
   9   5   4   18.20    1.90
  10   5   4    3.00    0.70
  10   5   4    3.50    0.70
   7  -6  -4   16.40    0.90
   7  -6  -4   15.90    1.20
  -7   6   4   18.10    1.80
   6  -6  -4    3.80    0.60
   6  -6  -4    3.70    0.40
  -6   6   4    4.00    0.90
   5  -6  -4    1.40    0.30
   5  -6  -4    2.10    0.50
  -5   6   4    1.20    0.60
   4  -6  -4   30.50    1.40
   4  -6  -4   32.40    1.00
  -4   6   4   29.30    1.20
  -4   6   4   29.20    1.50
  -4   6   4   29.30    1.30
  -4   6   4   30.30    1.20
  -4   6   4   30.10    1.30
   3  -6  -4    0.20    0.30
   3  -6  -4    0.40    0.20
   3  -6  -4    0.90    0.40
  -3   6   4    0.60    0.20
  -3   6   4    0.00    0.40
  -3   6   4    0.50    0.30
  -3   6   4    0.20    0.30
  -3   6   4    0.30    0.30
   2  -6  -4  155.68    4.70
   2  -6  -4  157.98    4.40
   2  -6  -4  147.79    3.70
  -2   6   4  151.48    4.70
  -2   6   4  151.68    4.30
  -2   6   4  157.28    4.30
  -2   6   4  163.18    4.50
  -2   6   4  161.68   11.30
   1  -6  -4  224.18    6.10
   1  -6  -4  220.98    6.50
  -1   6   4  216.18    5.90
  -1   6   4  221.28    6.40
  -1   6   4  223.58    6.00
  -1   6   4  238.48    6.30
  -1   6   4  216.48    6.50
  -1   6   4  223.68    6.20
   0  -6  -4  177.98    5.10
   0  -6  -4  181.08    4.80
   0   6   4  169.38    5.10
   0   6   4  174.08    5.00
   0   6   4  167.18    4.60
   0   6   4  171.38    4.10
   0   6   4  176.38    4.90
   0   6   4  168.98    4.70
  -1  -6  -4   10.30    0.70
  -1  -6  -4   11.00    0.70
   1   6   4   10.10    0.70
   1   6   4   11.20    0.60
   1   6   4   11.40    0.40
   1   6   4   11.10    0.60
   1   6   4   11.00    0.60
   1   6   4   10.30    0.50
  -2  -6  -4  356.06   10.00
   2   6   4  374.16    9.60
   2   6   4  355.76   10.00
   2   6   4  371.26   10.60
   2   6   4  344.77    8.20
   2   6   4  343.87    9.20
   2   6   4  353.46    9.80
   2   6   4  352.66    9.40
  -3  -6  -4   47.70    2.50
   3   6   4   51.79    1.50
   3   6   4   52.19    1.70
   3   6   4   50.69    1.80
   3   6   4   56.49    1.60
   3   6   4   54.49    1.60
  -4  -6  -4  161.78    4.70
   4   6   4  167.88    4.60
   4   6   4  164.38    4.50
   4   6   4  162.88    4.30
   4   6   4  164.58    4.70
  -5  -6  -4  346.07    9.80
   5   6   4  350.26    9.60
   5   6   4  359.66    9.20
   5   6   4  352.16    9.80
   5   6   4  359.06    9.30
   6   6   4   15.30    0.80
   6   6   4   15.60    0.80
   6   6   4   15.80    0.60
   7   6   4    3.10    0.50
   7   6   4    3.60    0.40
   8   6   4   10.40    0.90
   8   6   4    9.10    0.80
   9   6   4    0.50    0.50
   9   6   4    1.20    1.00
  10   6   4    6.50    0.80
  10   6   4    5.50    0.80
   7  -7  -4    0.10    0.50
  -7   7   4    0.30    0.80
   6  -7  -4    7.40    0.80
  -6   7   4    8.20    1.10
   5  -7  -4   28.80    1.40
  -5   7   4   30.90    1.80
   4  -7  -4    1.60    0.50
  -4   7   4    1.50    0.40
  -4   7   4    1.70    0.70
  -4   7   4    1.70    0.40
  -4   7   4    1.70    0.40
   3  -7  -4    7.90    0.80
  -3   7   4    6.70    0.70
  -3   7   4    7.10    0.80
  -3   7   4    8.80    0.70
  -3   7   4    8.60    0.70
   2  -7  -4   37.20    1.40
  -2   7   4   38.00    1.70
  -2   7   4   36.00    1.40
  -2   7   4   36.20    1.50
  -2   7   4   34.30    1.30
  -2   7   4   36.30    1.30
   1  -7  -4   39.20    1.60
   1  -7  -4   40.50    1.50
  -1   7   4   40.70    1.40
  -1   7   4   40.20    1.50
  -1   7   4   39.50    1.50
  -1   7   4   40.30    1.50
  -1   7   4   37.90    1.30
   0  -7  -4    4.20    0.50
   0  -7  -4    4.60    0.80
   0   7   4    4.00    0.40
   0   7   4    4.30    0.30
   0   7   4    3.30    0.40
   0   7   4    4.90    0.40
   0   7   4    5.40    0.60
  -1  -7  -4   95.09    3.10
   1   7   4   93.89    2.90
   1   7   4   96.79    2.90
   1   7   4   98.19    2.90
   1   7   4   97.39    2.70
   1   7   4  101.29    2.40
  -2  -7  -4   24.60    1.70
  -2  -7  -4   24.70    1.10
   2   7   4   23.70    1.10
   2   7   4   23.40    0.80
   2   7   4   23.50    0.90
   2   7   4   25.30    1.20
   2   7   4   24.90    1.00
  -3  -7  -4  286.27    9.30
   3   7   4  296.37    7.90
   3   7   4  292.37    8.20
   3   7   4  291.57    7.70
   3   7   4  277.47    7.50
  -4  -7  -4  215.08    6.50
   4   7   4  213.38    6.10
   4   7   4  204.88    5.50
   4   7   4  213.88    5.80
   4   7   4  216.08    5.90
   5   7   4   31.70    1.00
   5   7   4   29.80    2.70
   5   7   4   31.70    1.30
   6   7   4   62.39    2.00
   6   7   4   63.19    1.80
   6   7   4   63.39    2.00
   7   7   4   67.89    2.20
   7   7   4   67.59    2.20
   8   7   4    0.10    0.40
   8   7   4    0.70    0.50
   9   7   4    3.60    0.70
   9   7   4    5.20    0.70
   6  -8  -4   14.80    1.20
  -6   8   4   17.20    1.80
   5  -8  -4   24.20    1.30
  -5   8   4   25.90    1.80
   4  -8  -4   27.90    1.40
  -4   8   4   31.40    1.40
  -4   8   4   29.70    2.80
  -4   8   4   28.90    1.30
   3  -8  -4    8.10    0.90
  -3   8   4    7.40    0.80
  -3   8   4    8.20    0.80
  -3   8   4    9.50    0.80
  -3   8   4   12.30    1.10
   2  -8  -4    3.30    0.50
  -2   8   4    3.80    0.50
  -2   8   4    2.90    0.60
  -2   8   4    2.60    1.10
  -2   8   4    2.40    0.40
   1  -8  -4  235.28    6.50
  -1   8   4  235.48    6.60
  -1   8   4  232.28    6.30
  -1   8   4  233.98    6.40
  -1   8   4  231.68    7.30
  -1   8   4  237.78    6.90
   0  -8  -4   57.79    3.50
   0   8   4   57.89    1.90
   0   8   4   54.59    1.70
   0   8   4   57.69    2.00
   0   8   4   56.79    1.90
   0   8   4   57.19    1.50
  -1  -8  -4   30.30    1.20
  -1  -8  -4   27.40    1.30
   1   8   4   30.40    1.30
   1   8   4   29.10    1.10
   1   8   4   29.10    1.20
   1   8   4   28.80    1.00
  -2  -8  -4   23.40    1.20
  -2  -8  -4   23.60    1.10
   2   8   4   24.10    1.10
   2   8   4   22.30    0.80
   2   8   4   23.70    0.90
  -3  -8  -4   31.50    1.30
   3   8   4   28.20    1.20
   3   8   4   28.50    0.90
   3   8   4   31.70    2.20
  -4  -8  -4  231.88    6.80
   4   8   4  238.18    6.50
   4   8   4  231.58    6.10
   4   8   4  238.08    6.80
   4   8   4  235.78    6.40
   5   8   4   20.40    1.10
   5   8   4   22.60    0.70
   5   8   4   23.10    0.90
   6   8   4   67.49    2.20
   6   8   4   67.59    2.70
   7   8   4   58.19    1.90
   7   8   4   58.49    2.00
   8   8   4   18.80    1.00
   9   8   4    0.70    0.50
   9   8   4    0.40    0.50
   6  -9  -4    4.30    0.70
  -6   9   4    4.70    1.10
   5  -9  -4   14.00    1.20
  -5   9   4   19.60    1.80
   4  -9  -4    9.30    1.00
  -4   9   4    9.30    0.90
  -4   9   4    9.50    0.90
  -4   9   4    8.50    1.00
   3  -9  -4    2.30    0.50
  -3   9   4    1.70    0.50
  -3   9   4    1.50    0.60
  -3   9   4    1.70    0.50
   2  -9  -4    4.80    0.60
  -2   9   4    6.00    0.70
  -2   9   4    4.90    0.60
  -2   9   4    5.20    0.60
   1  -9  -4   20.80    1.90
  -1   9   4   19.60    1.10
  -1   9   4   20.40    2.20
  -1   9   4   21.80    1.20
   0  -9  -4   76.89    2.50
   0   9   4   78.99    2.50
   0   9   4   74.19    2.00
   0   9   4   75.09    2.60
   0   9   4   77.19    2.60
  -1  -9  -4   57.29    2.00
   1   9   4   56.59    2.00
   1   9   4   57.29    1.90
   1   9   4   57.69    1.70
  -2  -9  -4  130.09   13.90
   2   9   4  122.39    3.40
   2   9   4  127.89    3.70
   2   9   4  130.09    3.80
   3   9   4  218.98    7.00
   3   9   4  217.78    5.80
   3   9   4  223.08    6.10
  -4  -9  -4  198.28    5.80
   4   9   4  199.58    6.30
   4   9   4  192.38    5.20
   4   9   4  199.08    5.50
   5   9   4   74.59    2.10
   5   9   4   77.19    2.30
   5   9   4   77.49    2.50
   6   9   4  166.08    4.80
   6   9   4  174.08    4.90
   7   9   4   39.50   10.20
   7   9   4   37.50    1.60
   8   9   4    1.20    0.40
   9   9   4   10.40    0.90
   9   9   4    9.50    1.00
   5 -10  -4   48.00    2.10
  -5  10   4   51.99    2.60
   4 -10  -4   86.39    3.00
  -4  10   4   83.29    3.10
  -4  10   4   89.99    3.00
  -4  10   4   92.09    3.80
   3 -10  -4   53.49    2.10
  -3  10   4   53.99    2.10
  -3  10   4   48.50    2.30
  -3  10   4   53.19    3.40
   2 -10  -4    1.10    0.50
  -2  10   4    0.90    0.40
  -2  10   4   -0.10    0.50
  -2  10   4    0.50    0.50
   1 -10  -4   64.39    2.80
  -1  10   4   66.99    2.30
  -1  10   4   61.29    2.40
  -1  10   4   66.59   16.10
   0 -10  -4    0.30    0.40
   0  10   4    0.00    0.40
   0  10   4    0.10    0.40
   0  10   4    0.30    0.40
  -1 -10  -4   61.09    2.30
   1  10   4   57.19    2.00
   1  10   4   56.89    2.10
  -2 -10  -4  152.08    4.50
   2  10   4  152.38    4.50
   2  10   4  150.38    4.40
   3  10   4  142.49    4.20
   3  10   4  138.99    4.10
   4  10   4   67.09    2.40
   4  10   4   66.49    2.10
   5  10   4   36.40    1.60
   5  10   4   34.30    1.40
   6  10   4   72.89    2.30
   6  10   4   72.79    2.50
   7  10   4   29.70    1.20
   8  10   4   75.39    2.50
   4 -11  -4   11.10    1.00
  -4  11   4   10.70    1.20
   3 -11  -4    3.90    0.70
  -3  11   4    3.60    0.70
  -3  11   4    4.80    0.90
  -3  11   4    4.10    0.70
   2 -11  -4   12.50    1.10
  -2  11   4   12.80    1.20
  -2  11   4   13.80    1.30
  -2  11   4   10.60    1.00
   1 -11  -4   22.10    1.30
  -1  11   4   21.60    1.40
  -1  11   4   18.70    2.60
  -1  11   4   20.90    1.40
   0 -11  -4  102.89    3.30
   0  11   4   98.99    3.30
   0  11   4   99.49    3.40
   0  11   4   95.79    4.30
  -1 -11  -4   71.69    4.40
   1  11   4   64.79    2.50
   1  11   4   59.79    2.40
  -2 -11  -4  124.69    3.80
   2  11   4  121.99    3.70
   2  11   4  123.89    3.90
   3  11   4  112.29    3.50
   4  11   4   73.29    2.60
   4  11   4   67.39    2.20
   5  11   4   36.70    1.40
   5  11   4   35.30    1.70
   6  11   4    8.40    0.80
   6  11   4    9.10    0.80
   7  11   4   10.10    0.80
   2 -12  -4    5.80    0.80
  -2  12   4    6.10    0.90
  -2  12   4    6.10    0.80
  -2  12   4    5.60    0.80
   1 -12  -4   10.80    1.10
  -1  12   4   11.70    1.20
  -1  12   4    8.50    1.00
  -1  12   4    9.50    0.90
   0 -12  -4   20.20    1.70
   0  12   4   16.90    8.30
   0  12   4   12.90    1.30
  -1 -12  -4    1.20    2.90
   1  12   4    0.60    0.80
   1  12   4    1.50    0.60
   2  12   4   47.50    2.10
   2  12   4   49.00    1.80
   3  12   4   19.80    1.40
   3  12   4   20.90    1.10
   4  12   4   54.39    2.30
   4  12   4   52.79    1.90
   5  12   4    0.60    0.60
   5  12   4    0.60    0.30
   6  12   4    8.10    0.70
   6  12   4    6.90    0.90
   0 -13  -4   12.10    1.10
   0  13   4   11.20    1.10
   0  13   4   12.00    1.50
  -1 -13  -4   44.90    2.10
   1  13   4   45.90    3.10
   1  13   4   47.60    2.10
   2  13   4   29.30    1.40
   2  13   4   29.30    1.70
   3  13   4   27.30    1.70
   3  13   4   28.00    1.30
   4  13   4   67.39    2.30
   4  13   4   63.89    2.60
  -3 -10   5   10.50    1.00
   2  10  -5    9.40    0.60
  -2 -10   5    8.20    0.90
   1  10  -5   14.10    1.30
  -1 -10   5   16.60    1.30
   0  10  -5   20.30    1.70
   0 -10   5   20.30    1.40
  -1  10  -5    3.70    0.60
   1 -10   5    3.10    0.70
  -2  10  -5    0.40    0.70
   2 -10   5    0.30    0.50
  -3  10  -5    5.40    1.60
   3 -10   5    5.00    0.80
  -3  -9   5    4.10    0.70
   2   9  -5    0.40    0.20
  -2  -9   5    1.00    0.50
   1   9  -5    6.20    0.90
  -1  -9   5    5.10    0.70
   0   9  -5    1.90    0.40
   0  -9   5    1.40    0.60
  -1   9  -5    0.50    0.30
   1  -9   5    0.80    0.50
  -2   9  -5    1.40    0.40
   2  -9   5    0.70    0.50
  -3   9  -5   14.30    2.40
   3  -9   5   13.30    1.20
  -4   9  -5    9.00    1.80
   4  -9   5    7.70    0.90
  -5   9  -5   29.80   13.10
   5  -9   5   30.10    1.70
   5   8  -5   13.60    1.40
   3   8  -5   17.30    2.40
  -3  -8   5   17.20    1.10
   2   8  -5   15.00    0.60
  -2  -8   5   16.30    1.10
   1   8  -5   10.80    1.10
  -1  -8   5   10.80    0.90
   0   8  -5   39.40    1.40
   0  -8   5   38.80    1.70
  -1   8  -5    1.20    0.30
   1  -8   5    1.10    0.50
  -2   8  -5    0.80    0.40
   2  -8   5    0.70    0.50
  -3   8  -5   48.80    2.80
   3  -8   5   51.29    2.00
  -4   8  -5   34.00    2.40
   4  -8   5   35.50    1.70
  -5   8  -5   28.20    9.30
   5  -8   5   35.40    1.70
  -6   8  -5   20.10    1.30
   6  -8   5   22.80    1.40
   7   7  -5   32.90    1.40
   7   7  -5   34.20    1.70
   6   7  -5   12.10    0.70
   6   7  -5   11.00    1.00
   6   7  -5   11.00    1.10
   5   7  -5   21.40    1.30
   5   7  -5   21.00    1.10
   5   7  -5   19.40    0.80
   4   7  -5   42.80    1.60
  -4  -7   5   43.20    1.70
   3   7  -5    9.20    0.90
  -3  -7   5   10.00    1.00
  -3  -7   5   10.20    0.80
   2   7  -5    1.60    0.70
   2   7  -5    1.20    0.20
  -2  -7   5    1.60    0.40
  -2  -7   5    0.90    0.50
   1   7  -5   34.70    2.20
   1   7  -5   32.70    5.40
  -1  -7   5   33.20    1.50
  -1  -7   5   34.90    1.40
   0   7  -5    0.20    0.70
   0   7  -5    0.50    0.50
   0  -7   5   -0.20    0.40
  -1   7  -5  100.19    3.00
  -1   7  -5  103.99    5.20
   1  -7   5  103.19    3.20
  -2   7  -5  146.79    4.30
   2  -7   5  147.09    4.30
  -3   7  -5   21.60    2.20
   3  -7   5   23.90    1.20
  -4   7  -5   34.50    2.80
   4  -7   5   32.70    1.50
  -5   7  -5   18.20    9.70
   5  -7   5   16.10    1.10
  -6   7  -5    7.20    0.80
   6  -7   5    6.80    0.80
  -7   7  -5   13.90    1.40
  -7   7  -5   16.60    1.00
   7  -7   5   15.60    1.20
   7   6  -5   29.10    1.60
   7   6  -5   27.20    1.30
   6   6  -5   53.29    1.90
   6   6  -5   58.79    2.10
   6   6  -5   58.89    2.10
   5   6  -5   25.60    1.20
   5   6  -5   26.80    1.50
   5   6  -5   24.10    1.00
  -5  -6   5   24.50    2.20
   4   6  -5   11.00    0.80
  -4  -6   5   12.00    1.10
   3   6  -5   16.50    0.80
   3   6  -5   15.50    1.80
  -3  -6   5   16.70    0.90
  -3  -6   5   16.50    1.30
   2   6  -5    2.60    0.30
   2   6  -5    1.50    0.70
   2   6  -5    2.20    0.50
  -2  -6   5    1.70    0.40
  -2  -6   5    1.80    0.60
   1   6  -5    0.80    0.20
   1   6  -5    0.50    0.30
   1   6  -5    1.10    0.50
  -1  -6   5    0.50    0.40
  -1  -6   5    0.70    0.30
   0   6  -5  120.49    4.30
   0   6  -5  112.79    4.10
   0  -6   5  116.99    3.60
   0  -6   5  120.29    3.50
  -1   6  -5  128.49    5.50
  -1   6  -5  118.49    4.60
   1  -6   5  127.69    3.70
  -2   6  -5    0.40    0.70
  -2   6  -5    0.30    0.60
   2  -6   5    0.40    0.30
  -3   6  -5   69.29    2.60
  -3   6  -5   78.29    3.90
   3  -6   5   74.89    2.40
  -4   6  -5   34.60    2.50
  -4   6  -5   33.90    1.40
   4  -6   5   37.20    1.50
  -5   6  -5   29.60    9.80
   5  -6   5   31.20    1.40
  -6   6  -5   38.20    1.70
   6  -6   5   42.00    1.70
  -7   6  -5    6.50    0.60
  -7   6  -5    4.70    1.00
   7  -6   5    4.80    0.70
   8   5  -5    9.30    0.90
   8   5  -5    8.80    0.80
   7   5  -5   29.70    1.40
   7   5  -5   29.20    1.50
   6   5  -5    1.30    0.70
   6   5  -5    1.80    0.40
   6   5  -5    0.70    0.50
   5   5  -5   10.10    0.90
   5   5  -5   10.80    0.60
   5   5  -5   10.40    0.80
  -5  -5   5   11.40    0.80
   4   5  -5   39.00    2.90
   4   5  -5   38.40    1.40
   4   5  -5   35.10    1.20
   3   5  -5   27.60    0.90
   3   5  -5   27.40    0.90
   3   5  -5   27.50    1.60
   3   5  -5   28.40    1.10
  -3  -5   5   27.60    9.00
  -3  -5   5   26.80    1.10
   2   5  -5   14.60    0.50
   2   5  -5   13.60    1.30
   2   5  -5   14.20    0.70
   2   5  -5   15.90    0.80
   2   5  -5   14.60    0.80
  -2  -5   5   14.20    0.90
  -2  -5   5   15.00    1.60
  -2  -5   5   13.10    0.80
   1   5  -5    2.00    0.20
   1   5  -5    1.20    0.60
   1   5  -5    1.70    0.20
   1   5  -5    1.70    0.30
   1   5  -5    1.90    0.20
  -1  -5   5    1.50    0.30
  -1  -5   5    1.70    0.40
  -1  -5   5    1.60    0.40
   0   5  -5    5.80    0.40
   0   5  -5    5.10    0.40
   0   5  -5    5.90    1.40
   0   5  -5    4.50    0.40
   0  -5   5    5.20    0.80
   0  -5   5    6.60    0.60
   0  -5   5    4.80    0.40
  -1   5  -5    1.60    0.50
  -1   5  -5    2.60    0.80
   1  -5   5    1.30    0.40
   1  -5   5    1.40    0.40
  -2   5  -5   40.60    2.10
  -2   5  -5   40.90    1.50
   2  -5   5   42.70    1.60
   2  -5   5   43.00    1.50
  -3   5  -5    6.70    1.30
  -3   5  -5    5.90    0.60
   3  -5   5    6.80    0.60
  -4   5  -5  103.89    3.10
  -4   5  -5  105.59   10.10
   4  -5   5  106.59    3.20
  -5   5  -5   21.20    1.10
  -5   5  -5   20.70    2.00
   5  -5   5   21.70    1.10
  -6   5  -5    0.00    0.40
   6  -5   5    0.00    0.40
  -7   5  -5    7.60    0.70
  -7   5  -5    5.70    0.90
   7  -5   5    5.30    0.60
  -8   5  -5   22.20    1.90
  -8   5  -5   18.10    1.00
   8   4  -5    1.40    0.60
   8   4  -5    0.50    0.50
   7   4  -5   -0.30    0.40
   7   4  -5    0.50    0.90
   7   4  -5   -0.30    0.40
   6   4  -5    6.80    0.70
   6   4  -5    6.40    0.70
   6   4  -5    5.40    0.50
   5   4  -5   10.70    0.70
   5   4  -5   10.90    0.80
   5   4  -5   10.30    0.90
  -5  -4   5    9.40    0.70
   4   4  -5    1.10    0.40
   4   4  -5    0.30    0.30
   4   4  -5   -0.10    0.20
  -4  -4   5    0.50    0.30
   3   4  -5   74.99    3.20
   3   4  -5   80.49    2.30
   3   4  -5   77.89    2.20
   3   4  -5   76.09    2.20
  -3  -4   5   77.09    2.30
  -3  -4   5   72.99    2.40
  -3  -4   5   79.89    2.50
   2   4  -5    3.20    0.30
   2   4  -5    2.60    0.40
   2   4  -5    3.50    0.40
   2   4  -5    3.50    0.50
   2   4  -5    3.00    0.30
  -2  -4   5    2.20    0.40
  -2  -4   5    2.70    0.40
  -2  -4   5    2.90    0.40
   1   4  -5    2.20    0.20
   1   4  -5    2.70    0.30
   1   4  -5    2.20    0.50
   1   4  -5    2.10    0.30
   1   4  -5    1.90    0.20
  -1  -4   5    2.40    0.50
  -1  -4   5    1.90    0.30
  -1  -4   5    1.90    0.30
   0   4  -5   22.80    0.80
   0   4  -5   24.00    0.70
   0   4  -5   24.10    0.90
   0   4  -5   24.50    1.00
   0   4  -5   24.70    0.80
   0  -4   5   22.40    1.00
   0  -4   5   23.50    1.10
  -1   4  -5  250.77    6.80
  -1   4  -5  256.27    6.80
  -1   4  -5  242.58    6.60
   1  -4   5  251.37    7.00
   1  -4   5  250.97    6.70
   1  -4   5  244.28    6.80
  -2   4  -5  228.58    6.10
  -2   4  -5  230.88    6.90
   2  -4   5  222.28    6.10
   2  -4   5  228.08    6.30
  -3   4  -5  116.79    3.40
  -3   4  -5  119.79    4.50
   3  -4   5  116.69    3.40
  -4   4  -5  203.28    5.70
  -4   4  -5  203.38    6.60
   4  -4   5  204.18    5.60
  -5   4  -5    7.30    0.70
  -5   4  -5    7.40    0.60
  -5   4  -5    8.60    1.50
   5  -4   5    6.60    0.60
  -6   4  -5   13.10    0.70
  -6   4  -5   12.50    0.90
  -6   4  -5   13.50    0.90
  -6   4  -5   14.70    0.90
   6  -4   5   13.00    0.80
  -7   4  -5    1.90    0.50
  -7   4  -5    1.40    0.70
  -7   4  -5    1.20    0.30
   7  -4   5    2.20    0.50
  -8   4  -5   25.10    1.90
  -8   4  -5   21.20    1.10
  -9   4  -5    4.80    0.50
  -9   4  -5    6.20    1.10
   8   3  -5    9.10    0.90
   8   3  -5   14.00    1.20
   7   3  -5   69.39    2.50
   7   3  -5   69.29    2.40
   7   3  -5   69.99    2.40
   6   3  -5   78.89    3.70
   6   3  -5   74.69    2.50
   6   3  -5   77.99    2.60
   5   3  -5    4.30    0.50
   5   3  -5    5.40    0.60
   5   3  -5    4.80    1.50
   5   3  -5    5.50    0.60
  -5  -3   5    4.10    0.70
   4   3  -5    0.80    0.40
   4   3  -5    0.80    0.30
   4   3  -5    0.40    0.30
   4   3  -5    0.30    0.30
  -4  -3   5    0.80    0.30
   3   3  -5   12.50    1.10
   3   3  -5   13.40    0.60
   3   3  -5   13.20    0.60
   3   3  -5   13.90    0.70
  -3  -3   5   13.30    0.60
  -3  -3   5   11.20    0.80
  -3  -3   5   12.80    1.30
   2   3  -5  159.78    4.30
   2   3  -5  156.98    4.30
   2   3  -5  164.08    4.40
   2   3  -5  160.48    4.60
   2   3  -5  161.78    4.30
  -2  -3   5  156.08    5.90
  -2  -3   5  159.08    4.50
  -2  -3   5  154.08    4.30
   1   3  -5   14.00    1.00
   1   3  -5   16.60    1.10
   1   3  -5   16.60    0.70
   1   3  -5   17.50    0.60
   1   3  -5   16.70    0.80
  -1  -3   5   15.40    0.70
  -1  -3   5   15.70    0.70
  -1  -3   5   16.10    1.30
   0   3  -5   83.09    2.50
   0   3  -5   83.09    3.00
   0   3  -5   86.59    2.40
   0   3  -5   88.19    2.30
   0   3  -5   83.39    2.40
   0  -3   5   83.69    2.50
   0  -3   5   82.59    2.50
   0  -3   5   83.79    2.40
  -1   3  -5  136.69    3.80
  -1   3  -5  140.19    3.90
  -1   3  -5  137.79    3.80
   1  -3   5  136.79    3.90
   1  -3   5  140.49    3.90
   1  -3   5  135.29    3.80
  -2   3  -5   94.09    2.70
  -2   3  -5   95.49    3.00
  -2   3  -5   90.89    2.70
   2  -3   5   93.29    2.70
   2  -3   5   94.39    2.80
   2  -3   5   90.99    2.70
  -3   3  -5  224.58    7.10
  -3   3  -5  224.78    7.90
  -3   3  -5  219.08    6.20
   3  -3   5  224.28    6.00
   3  -3   5  229.38    6.20
   3  -3   5  221.48    6.10
  -4   3  -5  287.87    8.10
  -4   3  -5  281.77    7.70
  -4   3  -5  289.47    7.90
   4  -3   5  288.07    7.60
  -5   3  -5  222.78    6.20
  -5   3  -5  208.48    5.80
  -5   3  -5  222.38    6.60
  -5   3  -5  211.28    6.00
  -5   3  -5  207.08    5.20
   5  -3   5  215.48    5.00
   5  -3   5  213.88    5.80
  -6   3  -5   45.80    1.40
  -6   3  -5   45.10    1.70
  -6   3  -5   47.50    1.90
  -6   3  -5   50.09    1.70
   6  -3   5   48.50    1.60
   6  -3   5   47.20    1.40
  -7   3  -5   10.60    1.10
  -7   3  -5    9.80    0.70
  -7   3  -5   11.80    1.30
   7  -3   5   11.30    0.80
   7  -3   5    9.70    0.60
  -8   3  -5   26.30    1.80
  -8   3  -5   27.20    1.10
   8  -3   5   28.20    1.10
  -9   3  -5   24.30    1.90
   9  -3   5   21.90    1.10
   8   2  -5    7.00    0.80
   8   2  -5    5.30    0.80
   7   2  -5   46.70    1.90
   7   2  -5   47.60    1.90
   7   2  -5   47.80    1.90
   6   2  -5   23.00    1.10
   6   2  -5   24.20    2.30
   6   2  -5   21.90    1.20
   5   2  -5    2.80    0.40
   5   2  -5    3.10    0.40
   5   2  -5    2.50    0.40
   5   2  -5    3.10    0.50
  -5  -2   5    3.00    0.40
   4   2  -5   26.90    1.10
   4   2  -5   25.40    1.10
   4   2  -5   28.80    1.10
   4   2  -5   23.60    1.00
   4   2  -5   26.10    0.90
  -4  -2   5   24.90    2.00
  -4  -2   5   24.50    1.00
   3   2  -5  364.66    9.30
   3   2  -5  363.16    9.10
   3   2  -5  368.56    9.30
   3   2  -5  353.16    9.70
   3   2  -5  362.46    9.60
  -3  -2   5  370.06    9.30
  -3  -2   5  351.16   10.60
  -3  -2   5  355.46    9.70
   2   2  -5  366.16    9.50
   2   2  -5  362.66    9.70
   2   2  -5  356.06    9.70
   2   2  -5  362.06    9.30
   2   2  -5  362.36   10.10
  -2  -2   5  359.96    9.40
  -2  -2   5  363.76   10.10
  -2  -2   5  363.66    9.70
   1   2  -5   72.09    2.10
   1   2  -5   73.09    2.00
   1   2  -5   70.19    2.10
   1   2  -5   73.49    2.20
   1   2  -5   73.59    2.10
  -1  -2   5   72.29    2.40
  -1  -2   5   72.29    2.20
  -1  -2   5   72.09    2.10
   0   2  -5  733.63   19.90
   0   2  -5  758.32   21.40
   0   2  -5  776.42   19.60
   0   2  -5  754.72   20.30
   0   2  -5  793.82   20.30
   0  -2   5  762.72   20.80
   0  -2   5  759.52   19.70
   0  -2   5  759.02   20.10
   0  -2   5  770.12   19.60
  -1   2  -5  246.68    6.70
  -1   2  -5  252.27    6.50
   1  -2   5  243.58    6.50
   1  -2   5  246.88    6.90
   1  -2   5  248.38    6.70
  -2   2  -5  350.26   10.60
  -2   2  -5  358.46    9.50
   2  -2   5  347.77    9.40
   2  -2   5  349.47    9.70
  -3   2  -5    6.70    0.50
  -3   2  -5    6.40    0.50
  -3   2  -5    6.90    0.70
   3  -2   5    6.50    0.50
   3  -2   5    5.80    0.50
   3  -2   5    6.40    0.20
   3  -2   5    6.10    0.50
  -4   2  -5  258.27    7.10
  -4   2  -5  271.87    7.60
  -4   2  -5  270.97    7.40
  -4   2  -5  267.37    6.40
  -4   2  -5  263.27    8.30
   4  -2   5  274.87    6.30
   4  -2   5  278.77    7.10
   4  -2   5  269.47    7.30
   4  -2   5  270.07    7.20
  -5   2  -5  240.28    6.70
  -5   2  -5  248.38    6.00
  -5   2  -5  252.07    7.00
  -5   2  -5  255.87    8.30
  -5   2  -5  256.67    7.90
   5  -2   5  246.58    6.70
   5  -2   5  249.58    6.60
   5  -2   5  253.57    5.90
  -6   2  -5   18.70    1.20
  -6   2  -5   17.50    1.30
  -6   2  -5   17.20    0.90
  -6   2  -5   18.40    1.00
  -6   2  -5   18.50    0.70
   6  -2   5   19.10    0.80
   6  -2   5   16.40    0.80
   6  -2   5   16.20    0.80
  -7   2  -5   27.00    1.40
  -7   2  -5   27.00    1.00
  -7   2  -5   24.60    1.50
   7  -2   5   26.50    1.10
   7  -2   5   27.90    1.00
  -8   2  -5    6.80    0.90
  -8   2  -5    5.90    0.60
   8  -2   5    5.70    0.50
  -9   2  -5    2.70    1.00
   9  -2   5    2.10    0.50
   8   1  -5   13.10    1.20
   8   1  -5   11.30    1.10
   7   1  -5   41.70    1.80
   7   1  -5   40.90    1.70
   7   1  -5   42.50    1.80
   6   1  -5   70.49    2.40
   6   1  -5   68.99    2.30
   6   1  -5   72.09    2.40
   5   1  -5    0.50    0.30
   5   1  -5    0.20    0.40
   5   1  -5   -0.40    0.30
   5   1  -5    0.00    0.30
  -5  -1   5   -0.60    0.30
   4   1  -5  151.38    4.20
   4   1  -5  151.48    4.00
   4   1  -5  152.18    4.50
   4   1  -5  149.59    4.30
  -4  -1   5  145.39    4.20
  -4  -1   5  148.49    4.50
   3   1  -5   63.19    1.80
   3   1  -5   67.99    2.10
   3   1  -5   62.89    2.70
   3   1  -5   67.09    2.00
   3   1  -5   65.29    2.00
   3   1  -5   67.09    1.90
   3   1  -5   64.49    2.10
  -3  -1   5   64.09    2.00
  -3  -1   5   66.69    1.80
  -3  -1   5   66.39    3.00
   2   1  -5   18.80    0.60
   2   1  -5   18.30    0.80
   2   1  -5   17.80    0.70
   2   1  -5   19.20    1.20
   2   1  -5   17.80    0.70
   2   1  -5   19.10    0.70
   2   1  -5   18.70    0.80
  -2  -1   5   16.70    0.70
  -2  -1   5   19.50    1.00
  -2  -1   5   18.30    0.80
  -2  -1   5   18.30    0.70
   1   1  -5  251.17    6.50
   1   1  -5  252.37    6.40
   1   1  -5  243.98    6.80
   1   1  -5  245.38    6.90
   1   1  -5  242.48    6.70
   1   1  -5  247.38    7.10
  -1  -1   5  243.68    6.90
  -1  -1   5  242.98    6.40
  -1  -1   5  244.58    6.70
  -1  -1   5  247.28    6.70
   0   1  -5  556.14   14.30
   0   1  -5  544.65   13.80
   0   1  -5  561.14   13.80
   0   1  -5  532.45   14.80
   0   1  -5  541.75   14.40
   0   1  -5  527.05   14.40
   0  -1   5  535.95   14.80
   0  -1   5  535.25   13.90
   0  -1   5  531.25   14.20
   0  -1   5  526.75   14.90
  -1   1  -5  128.49    3.70
  -1   1  -5  123.29    3.40
  -1   1  -5  121.19    3.50
   1  -1   5  121.39    3.40
   1  -1   5  125.09    3.50
   1  -1   5  125.29    3.50
   1  -1   5  124.59    3.40
  -2   1  -5   55.39    1.90
  -2   1  -5   55.29    1.70
  -2   1  -5   53.19    1.40
  -2   1  -5   56.19    2.60
   2  -1   5   54.39    1.60
   2  -1   5   52.29    1.60
   2  -1   5   55.19    1.70
  -3   1  -5   43.40    2.20
  -3   1  -5   43.30    1.40
  -3   1  -5   40.40    1.20
  -3   1  -5   46.20    1.40
   3  -1   5   41.80    1.20
   3  -1   5   42.20    1.30
   3  -1   5   43.30    2.20
   3  -1   5   41.50    1.10
   3  -1   5   42.10    1.40
  -4   1  -5   73.79    2.20
  -4   1  -5   73.69    1.90
  -4   1  -5   70.79    2.20
  -4   1  -5   74.99    2.20
  -4   1  -5   70.79    2.10
   4  -1   5   72.39    1.80
   4  -1   5   73.59    3.00
   4  -1   5   71.19    2.10
   4  -1   5   71.09    2.00
   4  -1   5   76.19    2.30
  -5   1  -5  324.37    9.20
  -5   1  -5  325.87    8.70
  -5   1  -5  332.57    8.70
  -5   1  -5  335.07    9.00
  -5   1  -5  323.77    7.70
   5  -1   5  330.67    9.00
   5  -1   5  332.37    7.70
   5  -1   5  322.57    8.60
   5  -1   5  325.17    8.60
  -6   1  -5  106.69    4.30
  -6   1  -5  108.39    3.00
  -6   1  -5  103.09    3.40
  -6   1  -5  103.49    2.60
   6  -1   5  102.59    3.00
   6  -1   5  103.19    3.00
   6  -1   5  103.39    2.70
   6  -1   5  106.29    3.30
  -7   1  -5   23.70    0.80
  -7   1  -5   23.00    1.40
   7  -1   5   23.30    1.00
   7  -1   5   21.50    1.00
   7  -1   5   22.60    1.00
  -8   1  -5   21.50    0.80
  -8   1  -5   22.90    1.40
   8  -1   5   21.30    1.00
   8  -1   5   21.10    1.00
  -9   1  -5   22.50    1.60
   9  -1   5   23.60    1.10
  10  -1   5    5.50    0.60
   8   0  -5   36.80    1.80
   8   0  -5   34.30    1.30
   8   0  -5   33.90    1.80
   7   0  -5   15.90    1.10
   7   0  -5   17.00    0.80
   7   0  -5   15.30    1.10
   7   0  -5   19.80    2.10
   6   0  -5   34.30    1.20
   6   0  -5   34.70    1.60
   6   0  -5   35.70    1.50
   6   0  -5   37.00    1.50
   5   0  -5  187.28    5.10
   5   0  -5  190.08    4.60
   5   0  -5  190.58    5.40
   5   0  -5  190.48    5.30
   5   0  -5  186.48    5.50
  -5   0   5  190.88    5.30
   4   0  -5  217.18    6.20
   4   0  -5  215.88    5.70
   4   0  -5  218.38    5.90
   4   0  -5  213.58    5.60
   4   0  -5  214.38    6.00
   4   0  -5  219.98    5.10
  -4   0   5  212.88    5.90
  -4   0   5  211.68    6.20
   3   0  -5   34.40    1.30
   3   0  -5   35.40    1.20
   3   0  -5   34.30    1.20
   3   0  -5   36.20    1.10
   3   0  -5   34.60    1.20
   3   0  -5   33.40    0.90
   3   0  -5   33.40    1.30
  -3   0   5   34.50    1.20
  -3   0   5   36.10    1.00
  -3   0   5   34.20    1.30
  -3   0   5   34.30    1.20
   2   0  -5  419.46   10.60
   2   0  -5  435.06   10.00
   2   0  -5  426.16   12.00
   2   0  -5  428.16   11.30
   2   0  -5  429.76   11.10
   2   0  -5  443.46   12.60
  -2   0   5  432.66   11.50
  -2   0   5  430.86   11.00
  -2   0   5  425.76   11.90
  -2   0   5  440.06   11.10
   1   0  -5  191.58    6.20
   1   0  -5  182.98    5.00
   1   0  -5  199.88    4.50
   1   0  -5  189.58    6.20
   1   0  -5  193.38    5.50
   1   0  -5  197.48    5.20
  -1   0   5  201.78    5.30
  -1   0   5  196.58    5.30
  -1   0   5  190.08    5.10
  -1   0   5  187.18    5.50
   0   0  -5    0.40    0.10
   0   0  -5    0.60    0.10
   0   0  -5    0.30    0.10
   0   0  -5    0.30    0.20
   0   0  -5    0.70    0.30
   0   0  -5    0.60    0.20
   0   0   5    1.50    0.50
   0   0   5    0.50    0.20
   0   0   5    0.80    0.20
   0   0   5    1.40    0.20
  -1   0  -5 1698.23   41.10
  -1   0  -5 1532.45   42.60
  -1   0  -5 1569.84   40.80
  -1   0  -5 1615.44   37.50
  -1   0  -5 1613.54   41.30
   1   0   5 1550.04   42.20
   1   0   5 1627.54   41.00
   1   0   5 1680.33   42.60
   1   0   5 1630.14   43.70
   1   0   5 1575.54   41.90
  -2   0  -5  669.73   16.20
  -2   0  -5  679.03   17.40
  -2   0  -5  702.53   19.10
  -2   0  -5  712.03   17.50
   2   0   5  679.33   17.50
   2   0   5  677.13   18.20
   2   0   5  690.83   17.50
   2   0   5  669.83   15.70
   2   0   5  661.53   17.90
  -3   0  -5  562.64   14.60
  -3   0  -5  563.94   15.90
  -3   0  -5  559.44   13.10
  -3   0  -5  592.34   15.20
   3   0   5  558.84   15.60
   3   0   5  557.04   13.10
   3   0   5  567.74   14.90
   3   0   5  563.94   14.60
  -4   0  -5  130.89    3.60
  -4   0  -5  124.79    4.00
  -4   0  -5  124.29    3.40
  -4   0  -5  123.19    3.00
   4   0   5  124.39    3.80
   4   0   5  126.59    3.60
   4   0   5  127.29    3.00
   4   0   5  120.99    3.40
   4   0   5  120.69    3.40
  -5   0  -5  306.17    9.00
  -5   0  -5  302.47    8.50
  -5   0  -5  303.57    8.40
  -5   0  -5  308.87    7.20
   5   0   5  312.87    8.50
   5   0   5  310.47    7.30
   5   0   5  316.57    8.30
   5   0   5  297.97    8.10
  -6   0  -5    1.80    0.50
  -6   0  -5    1.50    0.20
   6   0   5    1.50    0.40
   6   0   5    1.30    0.30
   6   0   5    1.40    0.30
   6   0   5    0.80    0.30
  -7   0  -5  267.67    7.90
  -7   0  -5  269.27    6.40
   7   0   5  277.47    8.10
   7   0   5  273.47    7.20
   7   0   5  268.97    6.50
   7   0   5  260.37    7.30
  -8   0  -5   13.80    1.40
   8   0   5   13.00    0.90
   8   0   5   13.90    0.80
   9   0   5   15.60    1.00
   9   0   5   15.50    1.00
  10   0   5   27.60    1.30
   8  -1  -5   12.70    1.20
   8  -1  -5   13.10    1.00
   8  -1  -5   15.70    1.40
   7  -1  -5   20.20    1.20
   7  -1  -5   22.00    1.40
   7  -1  -5   20.50    1.20
   7  -1  -5   19.40    1.00
   6  -1  -5  250.67    7.20
   6  -1  -5  249.78    6.10
   6  -1  -5  253.27    6.70
   6  -1  -5  252.67    7.00
   5  -1  -5  400.26   11.00
   5  -1  -5  400.76   11.30
   5  -1  -5  414.86    9.50
   5  -1  -5  399.26   10.80
   5  -1  -5  393.16   10.10
  -5   1   5  396.26   10.70
   4  -1  -5    0.60    0.30
   4  -1  -5    1.00    0.20
   4  -1  -5    0.60    0.30
   4  -1  -5    1.00    0.30
   4  -1  -5    0.90    0.20
   4  -1  -5    0.60    0.30
  -4   1   5    0.90    0.80
  -4   1   5    0.20    0.30
   3  -1  -5   53.19    1.70
   3  -1  -5   53.19    1.70
   3  -1  -5   54.59    1.80
   3  -1  -5   55.79    1.70
   3  -1  -5   53.69    1.50
   3  -1  -5   57.59    1.80
   3  -1  -5   55.59    1.90
  -3   1   5   54.09    1.70
  -3   1   5   53.99    2.00
  -3   1   5   56.29    1.50
  -3   1   5   56.99    1.60
  -3   1   5   59.09    1.50
   2  -1  -5   19.30    1.50
   2  -1  -5   15.90    0.90
   2  -1  -5   15.40    0.70
   2  -1  -5   15.90    0.50
   2  -1  -5   16.90    0.60
   2  -1  -5   16.80    0.80
   2  -1  -5   16.20    0.70
  -2   1   5   18.50    0.60
  -2   1   5   14.60    0.80
  -2   1   5   16.60    0.80
  -2   1   5   16.80    0.90
  -2   1   5   16.00    0.50
   1  -1  -5    4.40    0.30
   1  -1  -5    4.20    0.40
   1  -1  -5    4.70    0.40
   1  -1  -5    4.10    0.40
   1  -1  -5    4.30    0.30
   1  -1  -5    4.00    0.40
   1  -1  -5    4.80    0.40
  -1   1   5    3.60    0.40
  -1   1   5    5.00    0.60
  -1   1   5    6.10    0.40
  -1   1   5    4.40    0.40
  -1   1   5    4.50    0.40
   0  -1  -5    3.40    0.30
   0  -1  -5    2.30    0.20
   0  -1  -5    2.70    0.20
   0  -1  -5    2.20    0.20
   0  -1  -5    2.50    0.20
   0   1   5    2.60    0.30
   0   1   5    2.50    0.20
   0   1   5    2.60    0.30
   0   1   5    2.90    0.30
   0   1   5    3.70    0.50
   0   1   5    2.60    0.30
  -1  -1  -5  622.84   14.80
  -1  -1  -5  584.44   17.10
  -1  -1  -5  582.34   13.30
  -1  -1  -5  565.44   15.40
  -1  -1  -5  562.64   14.90
   1   1   5  566.34   14.80
   1   1   5  572.04   15.40
   1   1   5  571.74   15.40
   1   1   5  578.54   15.20
   1   1   5  571.64   14.80
   1   1   5  566.54   13.30
  -2  -1  -5  946.11   22.50
  -2  -1  -5  975.10   25.10
  -2  -1  -5  955.20   27.80
  -2  -1  -5 1049.09   26.00
  -2  -1  -5  979.90   25.00
   2   1   5  945.71   24.90
   2   1   5 1001.40   22.50
   2   1   5 1032.40   25.50
   2   1   5  971.70   24.80
   2   1   5  982.70   25.90
   2   1   5  900.91   25.00
  -3  -1  -5 1276.57   33.10
  -3  -1  -5 1350.16   34.30
  -3  -1  -5 1244.78   29.80
   3   1   5 1304.17   29.80
   3   1   5 1346.77   34.30
   3   1   5 1250.27   33.00
   3   1   5 1274.77   33.70
   3   1   5 1355.76   32.80
   3   1   5 1232.08   33.40
  -4  -1  -5  145.19    4.20
  -4  -1  -5  141.49    3.40
   4   1   5  137.79    4.00
   4   1   5  136.89    9.70
   4   1   5  139.39    3.80
   4   1   5  141.69    3.80
   4   1   5  138.19    3.40
  -5  -1  -5  415.76   11.60
  -5  -1  -5  410.86   11.80
  -5  -1  -5  422.06    9.70
  -5  -1  -5  419.66   10.90
  -5  -1  -5  426.46   13.00
   5   1   5  413.46   10.80
   5   1   5  427.56   11.40
   5   1   5  404.16   10.90
   5   1   5  416.86    9.80
   5   1   5  419.16   11.00
  -6  -1  -5 1213.38   27.00
  -6  -1  -5 1148.89   32.20
   6   1   5 1151.58   30.30
   6   1   5 1174.28   27.10
   6   1   5 1184.28   31.30
   6   1   5 1160.78   30.00
  -7  -1  -5  298.07    8.70
   7   1   5  302.27    7.30
   7   1   5  311.47   10.50
   7   1   5  310.27    8.00
   7   1   5  300.47    8.20
   8   1   5   67.19    2.00
   8   1   5   67.49    2.20
   8   1   5   71.79    2.80
   9   1   5  102.79    3.30
   9   1   5  111.59    4.20
   9   1   5  104.09    2.90
  10   1   5    1.60    0.50
  10   1   5    1.70    0.50
   8  -2  -5   16.90    1.70
   8  -2  -5   16.80    1.10
   8  -2  -5   20.20    1.50
  -8   2   5   17.00    1.70
   7  -2  -5    7.50    0.80
   7  -2  -5   10.30    1.10
   7  -2  -5    8.40    0.80
   7  -2  -5    7.00    0.80
  -7   2   5    8.00    1.00
   6  -2  -5   67.69    2.00
   6  -2  -5   69.39    2.40
   6  -2  -5   70.19    2.60
   6  -2  -5   66.09    2.30
  -6   2   5   66.09    2.20
  -6   2   5   68.69    2.60
   5  -2  -5   27.00    1.30
   5  -2  -5   31.60    1.40
   5  -2  -5   31.80    1.10
   5  -2  -5   30.00    1.30
   5  -2  -5   29.10    1.30
  -5   2   5   30.00    1.20
  -5   2   5   28.50    2.30
   4  -2  -5   16.90    0.70
   4  -2  -5   16.70    2.20
   4  -2  -5   16.20    0.90
   4  -2  -5   15.50    0.90
   4  -2  -5   16.20    0.90
   4  -2  -5   17.80    0.80
  -4   2   5   16.10    1.00
  -4   2   5   16.60    1.40
   3  -2  -5  161.88    4.30
   3  -2  -5  164.88    6.30
   3  -2  -5  164.28    4.90
   3  -2  -5  163.68    4.40
   3  -2  -5  162.58    4.60
   3  -2  -5  163.08    4.70
   3  -2  -5  159.98    3.90
  -3   2   5  169.08    4.30
  -3   2   5  156.38    4.50
  -3   2   5  165.08    4.70
  -3   2   5  160.58    4.70
  -3   2   5  157.78    4.30
   2  -2  -5  836.42   22.40
   2  -2  -5  852.21   21.60
   2  -2  -5  842.92   23.10
   2  -2  -5  841.82   19.40
   2  -2  -5  836.32   23.50
   2  -2  -5  851.11   21.80
   2  -2  -5  848.52   22.00
  -2   2   5  815.32   23.20
  -2   2   5  845.32   24.20
  -2   2   5  844.42   23.00
  -2   2   5  847.32   21.50
  -2   2   5  843.72   23.10
  -2   2   5  826.82   21.50
   1  -2  -5  269.17    7.80
   1  -2  -5  277.67    7.80
   1  -2  -5  275.57    7.50
   1  -2  -5  282.37    7.60
   1  -2  -5  290.47    6.50
   1  -2  -5  267.67    6.90
   1  -2  -5  276.27    7.30
  -1   2   5  279.07    7.80
  -1   2   5  280.07    7.20
  -1   2   5  267.57    7.20
  -1   2   5  285.47    7.50
  -1   2   5  283.67    7.80
   0  -2  -5   27.60    0.80
   0  -2  -5   27.50    0.90
   0  -2  -5   27.10    0.90
   0  -2  -5   26.80    0.80
   0  -2  -5   26.30    0.90
   0  -2  -5   27.10    1.00
   0   2   5   27.00    0.90
   0   2   5   25.70    1.00
   0   2   5   28.10    0.90
   0   2   5   26.90    0.80
   0   2   5   26.10    1.00
  -1  -2  -5 1775.82   39.60
  -1  -2  -5 1730.73   44.30
  -1  -2  -5 1701.33   47.00
  -1  -2  -5 1730.93   45.60
  -1  -2  -5 1826.02   44.30
   1   2   5 1775.92   45.60
   1   2   5 1684.83   40.00
   1   2   5 1683.63   48.10
   1   2   5 1667.03   44.90
   1   2   5 1641.54   43.80
  -2  -2  -5 1948.11   50.59
  -2  -2  -5 1845.42   49.20
  -2  -2  -5 1914.81   48.00
  -2  -2  -5 1828.92   43.30
   2   2   5 1948.31   49.00
   2   2   5 1817.62   47.80
   2   2   5 1832.62   48.30
   2   2   5 1949.20   49.80
   2   2   5 1850.11   43.20
  -3  -2  -5  937.21   23.90
  -3  -2  -5  910.01   22.90
  -3  -2  -5  922.11   20.60
  -3  -2  -5  891.21   24.50
   3   2   5  940.81   23.40
   3   2   5  883.91   20.70
   3   2   5  868.21   23.80
   3   2   5  858.81   22.90
   3   2   5  895.71   23.00
   3   2   5  846.52   24.10
  -4  -2  -5  148.89    4.30
  -4  -2  -5  156.28    4.00
  -4  -2  -5  155.98    3.70
  -4  -2  -5  156.78    5.30
  -4  -2  -5  153.68    4.40
   4   2   5  155.68    4.10
   4   2   5  157.28    4.10
   4   2   5  152.98    4.40
   4   2   5  152.98    4.20
   4   2   5  153.68    3.70
  -5  -2  -5  175.88    4.70
  -5  -2  -5  178.98    4.10
  -5  -2  -5  175.88    4.90
  -5  -2  -5  178.88    5.00
   5   2   5  171.08    5.00
   5   2   5  170.08    4.70
   5   2   5  173.28    5.90
   5   2   5  178.18    4.20
  -6  -2  -5  171.78    6.10
   6   2   5  182.68    5.10
   6   2   5  179.78    4.30
   6   2   5  179.78    4.80
   6   2   5  181.68    4.80
   6   2   5  172.68    4.90
  -7  -2  -5   62.39    2.20
   7   2   5   62.29    2.00
   7   2   5   62.99    1.90
   7   2   5   63.79    2.90
   7   2   5   62.79    1.80
   8   2   5   11.40    0.80
   8   2   5   14.10    1.10
   8   2   5   14.00    0.80
   9   2   5   18.80    1.90
   9   2   5   18.10    1.10
   9   2   5   18.90    1.00
  10   2   5   47.10    1.70
  10   2   5   45.00    3.70
  10   2   5   43.10    1.90
   8  -3  -5    1.20    1.50
   8  -3  -5    1.20    0.50
  -8   3   5   -0.20    0.80
   7  -3  -5    6.10    0.80
   7  -3  -5    9.00    1.30
   7  -3  -5    6.50    0.60
   7  -3  -5    9.10    0.90
  -7   3   5    8.80    1.00
   6  -3  -5    5.90    0.80
   6  -3  -5    5.80    0.70
   6  -3  -5    5.20    0.50
   6  -3  -5    6.80    0.80
  -6   3   5    5.20    0.80
   5  -3  -5   15.20    1.00
   5  -3  -5   13.60    1.50
   5  -3  -5   15.20    0.80
   5  -3  -5   13.20    1.20
   5  -3  -5   12.10    1.00
  -5   3   5   13.60    1.10
   4  -3  -5    0.40    0.50
   4  -3  -5    0.40    0.20
   4  -3  -5    0.30    0.30
   4  -3  -5   -0.10    0.40
   4  -3  -5    0.00    0.30
  -4   3   5   -0.90    0.30
  -4   3   5   -1.10    0.40
  -4   3   5    0.10    0.30
   3  -3  -5   37.10    1.40
   3  -3  -5   39.20    1.20
   3  -3  -5   41.60    1.30
   3  -3  -5   38.90    2.40
   3  -3  -5   39.30    1.30
   3  -3  -5   38.90    1.50
   3  -3  -5   38.20    1.40
  -3   3   5   38.90    1.20
  -3   3   5   38.10    1.40
  -3   3   5   39.80    2.60
  -3   3   5   40.60    1.20
  -3   3   5   37.30    1.30
  -3   3   5   38.90    1.50
   2  -3  -5   99.19    2.70
   2  -3  -5   96.09    2.40
   2  -3  -5   97.39    3.00
   2  -3  -5   98.69    2.90
   2  -3  -5   96.29    2.80
   2  -3  -5   95.59    2.60
   2  -3  -5   98.89    2.90
  -2   3   5   95.99    2.70
  -2   3   5   93.79    2.70
  -2   3   5   97.99    3.00
  -2   3   5   91.69    4.10
  -2   3   5  100.19    3.10
  -2   3   5   94.89    2.90
   1  -3  -5  262.67    6.90
   1  -3  -5  253.67    6.40
   1  -3  -5  267.37    6.80
   1  -3  -5  259.97    7.80
   1  -3  -5  255.17    6.10
   1  -3  -5  263.27    7.00
  -1   3   5  250.57    7.00
  -1   3   5  253.27    6.70
  -1   3   5  253.97    7.20
  -1   3   5  249.68    7.20
  -1   3   5  251.67    6.70
  -1   3   5  261.07    7.90
   0  -3  -5    3.60    0.30
   0  -3  -5    3.10    0.30
   0  -3  -5    3.70    0.30
   0  -3  -5    2.30    0.30
   0  -3  -5    3.90    0.40
   0  -3  -5    3.20    0.30
   0   3   5    2.70    0.30
   0   3   5    2.90    0.30
   0   3   5    3.20    0.30
   0   3   5    2.50    0.30
   0   3   5    3.30    0.80
   0   3   5    3.20    0.30
  -1  -3  -5  131.89    3.70
  -1  -3  -5  149.99    3.90
  -1  -3  -5  145.19    3.40
  -1  -3  -5  149.09    3.70
  -1  -3  -5  136.79    3.30
  -1  -3  -5  138.59    4.00
   1   3   5  132.39    3.70
   1   3   5  132.99    3.70
   1   3   5  130.29    4.80
   1   3   5  127.59    3.30
   1   3   5  133.49    4.90
  -2  -3  -5 3136.39   87.09
  -2  -3  -5 3304.27   81.59
  -2  -3  -5 3139.79   82.29
  -2  -3  -5 3196.28   73.49
  -2  -3  -5 3494.15   85.19
   2   3   5 3159.68   74.09
   2   3   5 3184.08   87.79
   2   3   5 3121.49   81.39
   2   3   5 3204.88   81.59
   2   3   5 3109.29   84.59
  -3  -3  -5  250.77    6.60
  -3  -3  -5  234.48    6.80
  -3  -3  -5  240.48    6.30
  -3  -3  -5  245.38    5.60
   3   3   5  238.08    6.30
   3   3   5  239.28    5.70
   3   3   5  240.28    6.40
   3   3   5  250.47    6.80
   3   3   5  245.18    6.60
  -4  -3  -5  198.08    5.10
  -4  -3  -5  202.68    4.80
  -4  -3  -5  183.28    5.10
  -4  -3  -5  194.08    5.70
   4   3   5  198.18    5.20
   4   3   5  197.68    4.70
   4   3   5  194.68    5.50
   4   3   5  196.58    5.30
   4   3   5  208.68    5.20
  -5  -3  -5  408.66   11.00
  -5  -3  -5  401.96   10.30
  -5  -3  -5  402.66   11.10
   5   3   5  411.36    9.40
   5   3   5  393.76   10.40
   5   3   5  388.86   10.90
   5   3   5  404.26   10.50
  -6  -3  -5    0.80    0.30
   6   3   5    0.40    0.30
   6   3   5    0.50    0.30
   6   3   5    0.90    0.20
   6   3   5    1.00    0.30
   7   3   5  113.49    2.90
   7   3   5  109.49    3.30
   7   3   5  108.69    3.40
   7   3   5  111.09    7.10
   7   3   5  113.09    3.10
   8   3   5    4.70    0.50
   8   3   5    6.70    0.70
   8   3   5    5.50    1.50
   9   3   5    4.20    0.60
   9   3   5    4.30    1.80
   9   3   5    3.90    0.50
  10   3   5    0.50    0.50
  10   3   5    0.40    0.50
  10   3   5    0.40    0.70
   8  -4  -5   -0.80    0.40
   8  -4  -5   -0.50    0.50
  -8   4   5   -0.50    0.70
   7  -4  -5    6.40    0.60
   7  -4  -5    7.80    0.80
  -7   4   5    7.20    1.00
   6  -4  -5    2.10    0.40
   6  -4  -5    3.10    0.60
   6  -4  -5    2.50    0.60
  -6   4   5    1.70    0.70
   5  -4  -5   15.80    0.80
   5  -4  -5   13.20    1.00
   5  -4  -5   15.30    1.60
   5  -4  -5   15.80    1.00
   5  -4  -5   16.60    1.20
  -5   4   5   12.00    1.20
   4  -4  -5    0.40    0.30
   4  -4  -5    1.70    0.30
   4  -4  -5    1.60    0.40
   4  -4  -5    1.40    0.40
   4  -4  -5    0.60    0.30
  -4   4   5    1.20    0.50
  -4   4   5    1.50    0.40
   3  -4  -5    6.70    0.60
   3  -4  -5    5.40    0.40
   3  -4  -5    4.70    0.50
   3  -4  -5    5.20    0.50
   3  -4  -5    5.30    0.50
   3  -4  -5    4.20    0.70
  -3   4   5    4.70    0.50
  -3   4   5    5.40    0.50
  -3   4   5    4.80    0.50
  -3   4   5    4.30    0.90
  -3   4   5    4.80    0.50
  -3   4   5    5.60    0.50
   2  -4  -5   18.00    0.80
   2  -4  -5   16.70    0.60
   2  -4  -5   18.00    0.90
   2  -4  -5   17.30    0.80
   2  -4  -5   16.90    0.80
  -2   4   5   16.10    0.90
  -2   4   5   16.80    0.80
  -2   4   5   16.70    0.70
  -2   4   5   17.20    0.70
  -2   4   5   15.90    0.90
  -2   4   5   16.50    0.90
   1  -4  -5  381.06    9.20
   1  -4  -5  358.96    9.90
   1  -4  -5  375.46    8.80
   1  -4  -5  367.86    9.80
   1  -4  -5  364.96   10.20
   1  -4  -5  377.16   10.50
  -1   4   5  373.46    9.70
  -1   4   5  370.16   10.50
  -1   4   5  387.56   10.50
  -1   4   5  371.36    9.80
  -1   4   5  383.86   10.40
  -1   4   5  385.76   10.20
   0  -4  -5   22.00    0.70
   0  -4  -5   20.20    0.80
   0  -4  -5   21.40    0.90
   0  -4  -5   23.00    0.60
   0  -4  -5   20.70    0.80
   0  -4  -5   22.10    0.70
   0   4   5   20.60    0.90
   0   4   5   20.90    0.80
   0   4   5   21.00    0.90
   0   4   5   21.40    0.80
   0   4   5   20.70    0.80
   0   4   5   19.90    0.80
  -1  -4  -5   29.70    2.00
  -1  -4  -5   31.40    0.90
  -1  -4  -5   29.90    0.80
  -1  -4  -5   31.20    1.10
  -1  -4  -5   31.30    1.00
  -1  -4  -5   33.70    1.20
   1   4   5   29.10    0.90
   1   4   5   33.30    1.20
   1   4   5   31.40    1.00
   1   4   5   27.80    1.80
   1   4   5   30.00    1.10
   1   4   5   29.30    1.00
  -2  -4  -5   10.20    0.40
  -2  -4  -5    9.80    0.60
   2   4   5   10.50    0.60
   2   4   5   10.00    0.90
   2   4   5   11.80    0.50
   2   4   5   10.60    0.40
   2   4   5   10.90    0.60
  -3  -4  -5  127.09    3.30
  -3  -4  -5  122.99    3.70
  -3  -4  -5  121.29    3.60
   3   4   5  125.39    3.40
   3   4   5  128.39    3.50
   3   4   5  128.19    3.00
   3   4   5  126.29    4.60
   3   4   5  130.49    3.60
  -4  -4  -5  255.47    7.60
   4   4   5  259.47    6.00
   4   4   5  258.37    8.00
   4   4   5  248.18    8.60
   4   4   5  257.67    6.70
   4   4   5  261.77    6.80
  -5  -4  -5   30.30    1.00
   5   4   5   31.80    1.00
   5   4   5   30.90    1.10
   5   4   5   30.60    1.10
   5   4   5   30.10    0.90
   6   4   5   23.20    0.90
   6   4   5   24.10    0.90
   6   4   5   22.70    1.00
   6   4   5   24.40    0.80
   7   4   5    8.50    0.60
   7   4   5   11.10    0.60
   7   4   5    7.10    0.70
   7   4   5    8.60    0.80
   7   4   5    9.20    0.60
   8   4   5    0.50    0.40
   8   4   5    0.40    0.30
   8   4   5    0.70    0.50
   9   4   5    0.20    0.40
   9   4   5   -0.50    0.40
   9   4   5    0.20    0.50
  10   4   5   13.60    1.00
  10   4   5   13.80    1.20
  10   4   5   15.50    1.30
  -8   5   5   11.00    1.30
   7  -5  -5    5.00    0.70
   7  -5  -5    4.20    0.50
  -7   5   5    3.10    0.90
   6  -5  -5    0.50    0.40
   6  -5  -5    1.10    0.40
  -6   5   5    0.20    0.60
   5  -5  -5   -0.70    0.90
   5  -5  -5   -0.20    0.50
   5  -5  -5    0.40    0.30
  -5   5   5   -0.70    0.50
  -5   5   5   -0.60    0.70
   4  -5  -5    0.20    0.20
   4  -5  -5   -0.50    0.30
   4  -5  -5    0.10    0.30
   4  -5  -5    0.80    0.60
  -4   5   5   -0.70    0.40
  -4   5   5   -0.60    0.20
   3  -5  -5    4.10    0.50
   3  -5  -5    3.30    0.30
   3  -5  -5    3.80    0.50
   3  -5  -5    4.20    0.60
  -3   5   5    5.30    0.60
  -3   5   5    3.80    0.50
  -3   5   5    4.20    0.40
  -3   5   5    4.10    0.50
  -3   5   5    4.50    0.40
   2  -5  -5  177.78    5.10
   2  -5  -5  182.28    4.30
   2  -5  -5  182.08    5.30
   2  -5  -5  181.98    5.00
   2  -5  -5  183.88    4.70
  -2   5   5  178.98    4.90
  -2   5   5  177.88    5.30
  -2   5   5  179.38    5.20
  -2   5   5  178.78    5.20
  -2   5   5  185.38    4.90
   1  -5  -5  229.08    5.40
   1  -5  -5  233.98    7.20
   1  -5  -5  225.78    6.30
   1  -5  -5  225.38    6.20
   1  -5  -5  237.18    6.50
  -1   5   5  225.38    6.10
  -1   5   5  226.48    6.30
  -1   5   5  236.78    6.50
  -1   5   5  224.88    6.50
  -1   5   5  221.48    6.10
  -1   5   5  227.38    6.60
   0  -5  -5   75.19    2.40
   0  -5  -5   73.19    1.70
   0  -5  -5   69.89    2.20
   0  -5  -5   73.39    2.20
   0   5   5   70.79    2.30
   0   5   5   69.49    2.10
   0   5   5   69.49    2.20
   0   5   5   71.39    2.20
   0   5   5   70.19    2.30
   0   5   5   69.49    2.00
  -1  -5  -5   95.99    3.30
  -1  -5  -5   90.59    2.70
  -1  -5  -5   96.29    2.50
   1   5   5   88.69    2.30
   1   5   5   94.69    2.80
   1   5   5   94.99    2.70
   1   5   5   94.59    2.90
   1   5   5   96.29    2.70
   1   5   5   96.09    2.80
   1   5   5   96.49    2.60
  -2  -5  -5   28.50    1.10
   2   5   5   28.40    0.80
   2   5   5   30.20    1.10
   2   5   5   28.50    1.60
   2   5   5   30.40    1.10
   2   5   5   29.30    1.00
  -3  -5  -5  162.58    4.40
  -3  -5  -5  158.68    4.60
   3   5   5  158.38    4.20
   3   5   5  155.68    4.40
   3   5   5  159.88    3.80
   3   5   5  165.68    4.50
   3   5   5  159.08    4.60
  -4  -5  -5  143.49    4.20
   4   5   5  146.49    4.00
   4   5   5  141.79    3.90
   4   5   5  144.09    5.00
   4   5   5  146.89    3.50
   4   5   5  146.99    4.10
  -5  -5  -5    3.50    0.60
   5   5   5    4.70    0.50
   5   5   5    4.70    0.50
   5   5   5    4.40    0.40
   5   5   5    4.70    0.40
   5   5   5    4.60    0.30
   6   5   5  127.79    3.10
   6   5   5  123.69    3.70
   6   5   5  121.29    3.40
   6   5   5  126.49    3.50
   7   5   5  122.29    3.10
   7   5   5  124.29    3.50
   7   5   5  119.79    3.70
   8   5   5   14.90    1.10
   8   5   5   14.90    0.80
   8   5   5   16.60    1.00
   9   5   5    1.10    0.40
   9   5   5    2.00    0.50
   9   5   5    1.50    0.60
  10   5   5   63.49    2.40
  10   5   5   63.39    2.50
  10   5   5   63.69    2.00
   7  -6  -5   10.40    0.90
   7  -6  -5   10.00    1.00
  -7   6   5    8.70    1.20
   6  -6  -5   14.20    1.10
   6  -6  -5   13.60    0.80
  -6   6   5   16.30    1.50
   5  -6  -5   47.80    1.50
   5  -6  -5   47.90    1.90
  -5   6   5   47.50    2.10
   4  -6  -5   47.80    1.80
   4  -6  -5   51.39    1.40
  -4   6   5   47.70    1.70
  -4   6   5   48.50    2.10
   3  -6  -5    0.80    0.20
   3  -6  -5    1.30    0.40
  -3   6   5    1.10    0.30
  -3   6   5    0.80    0.30
  -3   6   5    1.20    0.50
  -3   6   5    1.20    0.30
  -3   6   5    1.00    0.30
   2  -6  -5  200.38    5.80
   2  -6  -5  199.58    5.50
   2  -6  -5  187.18    4.70
  -2   6   5  194.88    5.30
  -2   6   5  204.78    5.60
  -2   6   5  197.88    7.30
  -2   6   5  194.38    5.30
  -2   6   5  197.18    5.80
   1  -6  -5  436.16   10.20
   1  -6  -5  433.56   12.40
   1  -6  -5  441.86   11.70
  -1   6   5  442.46   11.50
  -1   6   5  422.36   12.10
  -1   6   5  470.15   13.80
  -1   6   5  437.86   11.50
  -1   6   5  446.86   12.40
   0  -6  -5 1095.39   29.50
   0  -6  -5 1081.69   27.90
   0   6   5 1061.49   30.80
   0   6   5 1051.09   27.50
   0   6   5 1082.69   27.50
   0   6   5 1058.89   29.50
   0   6   5 1066.79   28.60
   0   6   5 1083.59   24.70
  -1  -6  -5    2.60    0.30
  -1  -6  -5    2.40    0.40
   1   6   5    2.90    0.90
   1   6   5    2.90    0.30
   1   6   5    3.40    0.30
   1   6   5    4.10    0.40
   1   6   5    3.50    0.40
   1   6   5    2.50    0.40
  -2  -6  -5  390.16   10.40
  -2  -6  -5  386.36   10.90
   2   6   5  399.56   10.60
   2   6   5  378.86    9.10
   2   6   5  391.56   10.30
   2   6   5  392.46   10.80
   2   6   5  395.26   10.10
   2   6   5  393.26   11.50
  -3  -6  -5  202.68    5.70
  -3  -6  -5  206.88    5.40
   3   6   5  193.88    5.20
   3   6   5  190.18    5.40
   3   6   5  191.48    4.60
   3   6   5  202.98    5.50
   3   6   5  197.38    5.70
  -4  -6  -5   10.20    0.60
   4   6   5   11.00    0.60
   4   6   5   11.40    0.50
   4   6   5   10.70    0.70
   4   6   5   11.10    0.40
  -5  -6  -5   96.99    3.10
   5   6   5  102.49   10.30
   5   6   5  103.19    2.80
   5   6   5   99.39    3.00
   5   6   5  105.69    3.00
   6   6   5  270.97    7.10
   6   6   5  268.67    7.50
   6   6   5  274.07    7.30
   7   6   5   66.19    2.20
   7   6   5   66.49    2.10
   8   6   5    2.60    0.50
   8   6   5    2.70    0.50
   9   6   5   33.50    1.60
   9   6   5   36.00    1.60
  10   6   5   23.00    1.50
  10   6   5   21.20    1.40
   7  -7  -5    3.40    0.50
   7  -7  -5    2.80    0.70
  -7   7   5    3.60    0.90
   6  -7  -5   28.40    1.10
   6  -7  -5   27.60    1.50
  -6   7   5   30.80    2.00
   5  -7  -5   52.29    1.50
   5  -7  -5   52.49    2.10
  -5   7   5   55.69    2.40
   4  -7  -5   11.40    0.60
   4  -7  -5   10.70    0.90
  -4   7   5   12.10    1.20
   3  -7  -5   -0.10    0.40
   3  -7  -5   -0.10    0.20
  -3   7   5    1.50    0.60
  -3   7   5    0.60    0.40
  -3   7   5   -0.20    0.40
  -3   7   5    0.30    0.30
  -3   7   5   -0.60    0.30
   2  -7  -5   65.99    2.30
  -2   7   5   71.09    6.10
  -2   7   5   69.89    2.20
  -2   7   5   69.99    2.10
  -2   7   5   67.29    2.20
  -2   7   5   68.59    2.40
   1  -7  -5   40.70    1.60
   1  -7  -5   40.80    1.70
  -1   7   5   41.90    1.90
  -1   7   5   41.90    1.40
  -1   7   5   45.70    1.60
  -1   7   5   45.80    2.10
  -1   7   5   44.10    1.60
   0  -7  -5   15.00    0.90
   0  -7  -5   15.00    0.90
   0   7   5   13.90    0.80
   0   7   5   14.80    0.70
   0   7   5   16.10    0.80
   0   7   5   14.60    0.60
   0   7   5   15.00    0.80
  -1  -7  -5  255.57    6.90
  -1  -7  -5  246.18    7.20
   1   7   5  250.27    5.90
   1   7   5  259.47    7.00
   1   7   5  254.77    6.60
   1   7   5  242.28    7.10
   1   7   5  250.17    6.80
  -2  -7  -5  481.75   13.60
  -2  -7  -5  499.85   12.90
   2   7   5  484.05   11.30
   2   7   5  485.05   13.50
   2   7   5  483.55   13.70
   2   7   5  490.95   12.60
   2   7   5  480.95   12.80
   2   7   5  500.35   13.20
  -3  -7  -5  518.95   13.20
  -3  -7  -5  500.45   13.90
   3   7   5  485.65   12.80
   3   7   5  489.75   13.90
   3   7   5  492.35   13.00
   3   7   5  498.55   14.90
  -4  -7  -5  238.28    6.70
   4   7   5  240.48    6.50
   4   7   5  234.98    8.20
   4   7   5  228.28    6.40
   4   7   5  238.08    6.20
   5   7   5   97.89    2.90
   5   7   5   96.39    2.90
   5   7   5   95.29    2.70
   6   7   5  139.19    4.10
   6   7   5  144.99    4.10
   7   7   5  110.89    3.30
   7   7   5  109.49    3.30
   8   7   5    0.20    0.40
   9   7   5   27.70    1.50
   9   7   5   28.60    1.40
   6  -8  -5   18.50    1.30
  -6   8   5   18.30    1.80
   5  -8  -5   16.70    1.20
  -5   8   5   19.40    1.60
   4  -8  -5   98.89    3.30
  -4   8   5  102.39    3.60
   3  -8  -5    5.90    0.70
  -3   8   5    5.30    0.50
  -3   8   5    6.20    0.60
  -3   8   5    7.00    0.70
  -3   8   5    5.90    0.80
   2  -8  -5    0.50    0.40
  -2   8   5    1.70    0.80
  -2   8   5    0.50    0.40
  -2   8   5    1.10    0.40
  -2   8   5    1.00    0.80
   1  -8  -5   67.89    2.30
  -1   8   5   63.79    2.20
  -1   8   5   66.09    2.10
  -1   8   5   69.59    2.60
  -1   8   5   66.89    2.30
  -1   8   5   68.69    3.20
   0  -8  -5  140.59    4.20
   0   8   5  139.19    4.20
   0   8   5  133.79    3.80
   0   8   5  138.29    3.40
   0   8   5  134.79    4.00
   0   8   5  135.19    3.90
  -1  -8  -5  179.88    5.40
  -1  -8  -5  180.28    5.10
   1   8   5  181.38    4.30
   1   8   5  181.68    4.90
   1   8   5  180.08    5.10
   1   8   5  183.08    5.30
   1   8   5  176.98    5.00
  -2  -8  -5  131.09    5.70
  -2  -8  -5  145.19    6.20
   2   8   5  137.09    3.70
   2   8   5  135.69    4.00
   2   8   5  138.59    4.00
  -3  -8  -5  115.89    3.50
  -3  -8  -5  115.59    3.40
   3   8   5  113.59    3.40
   3   8   5  107.49    3.10
   3   8   5  112.29    3.30
  -4  -8  -5  112.79    3.50
   4   8   5  107.39    3.50
   4   8   5  114.89    3.30
   4   8   5  109.19    3.00
   4   8   5  113.49    3.30
   5   8   5   37.10    1.20
   5   8   5   36.80    1.50
   5   8   5   37.70    1.40
   6   8   5    8.50    0.70
   6   8   5    7.30    0.80
   7   8   5   39.70    2.20
   7   8   5   35.60    1.50
   8   8   5   57.59    2.00
   9   8   5   11.30    1.00
   9   8   5   11.90    1.20
   5  -9  -5    5.80    0.80
  -5   9   5    4.80    1.00
   4  -9  -5    2.10    0.60
  -4   9   5    3.30    0.80
   3  -9  -5    0.10    0.40
  -3   9   5    0.10    0.60
  -3   9   5   -0.50    0.40
  -3   9   5   -0.10    0.40
   2  -9  -5   14.60    1.00
  -2   9   5   13.60    1.10
  -2   9   5   11.70    1.80
  -2   9   5   15.80    1.10
   1  -9  -5   46.20    1.80
  -1   9   5   47.10    1.90
  -1   9   5   44.00    2.90
  -1   9   5   45.00    1.80
   0  -9  -5  104.69    3.20
   0   9   5  102.99    3.30
   0   9   5  103.79    3.20
   0   9   5  101.89    2.60
   0   9   5  100.79    3.20
  -1  -9  -5   84.39    2.70
   1   9   5   82.49    2.50
   1   9   5   82.69    2.60
   1   9   5   82.29    2.70
   1   9   5   85.89    2.70
  -2  -9  -5   79.49    4.00
   2   9   5   77.49    2.50
   2   9   5   76.09    2.30
   2   9   5   77.99    2.50
  -3  -9  -5  250.97    6.70
   3   9   5  243.88    6.80
   3   9   5  238.08    6.60
   3   9   5  230.38    6.40
  -4  -9  -5  142.19    4.60
   4   9   5  156.58    4.50
   4   9   5  155.18    4.10
   4   9   5  159.58    4.50
   5   9   5   16.00    0.80
   5   9   5   16.80    1.10
   6   9   5   11.50    0.70
   6   9   5    9.20    0.90
   7   9   5   32.80    1.50
   7   9   5   32.20    1.30
   8   9   5    1.80    5.10
   9   9   5    2.50    0.50
   9   9   5    2.30    0.70
  -5  10   5    7.20    1.10
   4 -10  -5   47.80    2.10
  -4  10   5   52.99    2.50
   3 -10  -5   59.69    2.30
  -3  10   5   66.99    4.30
  -3  10   5   59.09    2.30
  -3  10   5   60.09    2.30
   2 -10  -5    4.40    0.70
  -2  10   5    4.90    0.70
  -2  10   5    3.70    0.60
  -2  10   5    5.20    0.80
   1 -10  -5   93.99    3.10
  -1  10   5   94.39    3.10
  -1  10   5   92.19    3.20
  -1  10   5   93.49    3.40
   0 -10  -5    0.70    0.50
   0  10   5    0.50    0.40
   0  10   5    0.10    0.40
   0  10   5    0.00    0.50
   0  10   5    0.10    0.40
  -1 -10  -5   41.80    1.70
   1  10   5   43.30    1.70
   1  10   5   41.80    1.60
  -2 -10  -5  173.28    7.10
   2  10   5  172.28    5.00
   2  10   5  165.38    4.90
   3  10   5  201.98    5.70
   3  10   5  193.78    5.60
   4  10   5  100.59    3.10
   4  10   5  102.29    3.20
   5  10   5   39.10    2.20
   5  10   5   36.00    1.60
   6  10   5   19.20    1.00
   6  10   5   17.60    1.20
   7  10   5    6.30    0.70
   7  10   5    6.60    0.70
   8  10   5   49.20    1.80
  -4  11   5   10.80    1.30
   3 -11  -5    7.20    0.90
  -3  11   5    6.50    1.80
  -3  11   5    7.90    0.90
  -3  11   5    9.30    2.70
   2 -11  -5   34.60    2.40
  -2  11   5   36.60    1.80
  -2  11   5   36.20    1.70
  -2  11   5   34.90    1.60
   1 -11  -5   44.40    1.90
  -1  11   5   42.20    1.90
  -1  11   5   40.40    4.20
  -1  11   5   44.00    1.90
   0 -11  -5  106.49    3.40
   0  11   5  100.49    3.50
   0  11   5  101.69    3.40
  -1 -11  -5  144.59    4.70
   1  11   5  146.99    4.40
   1  11   5  141.89    4.40
  -2 -11  -5   68.49    2.50
   2  11   5   68.59    2.50
   2  11   5   67.39    2.30
   3  11   5  130.49    3.80
   3  11   5  124.19    4.00
   4  11   5   95.89    3.10
   4  11   5  104.29    3.30
   5  11   5   33.00    1.60
   5  11   5   30.50    1.30
   6  11   5   18.40    1.30
   6  11   5   18.10    1.90
   7  11   5   26.10    1.20
   7  11   5   26.30    1.50
   2 -12  -5   24.10    1.50
  -2  12   5   23.20    1.50
  -2  12   5   24.70    1.60
  -2  12   5   22.30    1.40
   1 -12  -5   42.30    2.00
  -1  12   5   40.70    3.30
  -1  12   5   41.90    2.00
   0 -12  -5  125.59    4.00
   0  12   5  120.99    4.00
   0  12   5  121.89    5.50
  -1 -12  -5   53.39    3.50
   1  12   5   57.39    2.30
   1  12   5   57.29    2.10
  -2 -12  -5   24.40    1.50
   2  12   5   25.20    1.30
   2  12   5   24.60    1.50
   3  12   5   11.50    0.90
   3  12   5   10.00    1.00
   4  12   5   53.79    2.20
   4  12   5   49.80    1.90
   5  12   5    1.00    0.60
   5  12   5    1.20    0.40
   6  12   5    4.20    0.70
   6  12   5    3.10    0.50
   0 -13  -5   67.09    4.70
   0  13   5   64.99    2.60
   0  13   5   66.69    4.60
  -1 -13  -5   20.70    2.00
   1  13   5   23.60    1.60
   1  13   5   22.40    2.10
   2  13   5    6.90    0.80
   2  13   5    5.40    0.90
   3  13   5   11.40    1.00
   3  13   5   10.60    1.10
   4  13   5   12.70    1.20
   4  13   5   15.10    1.00
   2  10  -6   -0.10    0.30
  -2 -10   6    0.50    0.60
   1  10  -6   11.70    0.70
  -1 -10   6   14.20    1.30
   0  10  -6   19.30    1.00
   0 -10   6   21.70    1.50
  -1  10  -6    2.30    0.50
   1 -10   6    2.80    0.70
  -2  10  -6    9.10    0.80
   2 -10   6   11.90    1.10
  -3  -9   6    0.30    0.50
   2   9  -6    0.10    0.30
  -2  -9   6    0.20    0.50
   1   9  -6    1.50    0.30
  -1  -9   6    1.90    0.60
   0   9  -6    0.10    0.30
   0  -9   6   -0.10    0.50
  -1   9  -6   -0.20    0.40
   1  -9   6   -0.40    0.50
  -2   9  -6    2.70    2.60
   2  -9   6    2.70    0.70
  -3   9  -6    3.70    0.90
   3  -9   6    2.30    0.70
  -4   9  -6    1.40    0.50
   4  -9   6    1.60    0.70
  -3  -8   6    0.80    0.50
   2   8  -6    6.00    0.50
  -2  -8   6    4.50    0.70
   1   8  -6   -0.10    0.20
  -1  -8   6   -0.40    0.40
   0   8  -6   40.90    1.40
   0  -8   6   42.20    1.80
  -1   8  -6   41.20    2.40
   1  -8   6   41.70    1.80
  -2   8  -6   15.70    3.50
   2  -8   6   15.20    1.10
  -3   8  -6   39.70    2.40
   3  -8   6   41.90    1.80
  -4   8  -6   54.99    2.10
   4  -8   6   56.59    2.20
  -5   8  -6   32.10    1.60
   5  -8   6   32.40    1.70
   6   7  -6    6.40    0.70
   5   7  -6    8.30    0.70
  -4  -7   6   46.00    1.90
   3   7  -6   17.30    2.60
   3   7  -6   16.60    0.90
  -3  -7   6   16.60    1.10
  -3  -7   6   16.20    1.20
   2   7  -6    0.00    0.60
   2   7  -6    0.40    0.20
  -2  -7   6   -0.30    0.40
  -2  -7   6    0.00    0.50
   1   7  -6   21.70    2.30
   1   7  -6   21.50    0.80
  -1  -7   6   23.70    1.30
  -1  -7   6   22.10    1.20
   0   7  -6    6.30    0.50
   0  -7   6    5.60    0.70
   0  -7   6    6.00    0.80
  -1   7  -6   32.50    1.20
   1  -7   6   30.90    1.50
  -2   7  -6   85.39    3.70
   2  -7   6   83.29    2.80
  -3   7  -6   24.80    2.60
   3  -7   6   22.30    1.30
  -4   7  -6   15.20    1.10
   4  -7   6   16.40    1.10
  -5   7  -6    4.10    0.60
   5  -7   6    3.40    0.60
  -6   7  -6    0.80    0.50
   6  -7   6    0.60    0.50
   7   6  -6    2.30    0.50
   7   6  -6    2.70    0.60
   6   6  -6   16.90    1.00
   6   6  -6   20.70    1.20
   5   6  -6    6.60    0.60
   5   6  -6    7.20    0.80
   5   6  -6    6.40    0.70
  -5  -6   6    6.00    0.70
   4   6  -6    1.80    0.40
   4   6  -6    1.70    0.30
  -4  -6   6    1.70    0.50
   3   6  -6    1.50    0.30
   3   6  -6    1.60    0.80
  -3  -6   6    1.50    0.50
  -3  -6   6    1.40    0.40
   2   6  -6    5.30    0.50
   2   6  -6    6.10    0.80
  -2  -6   6    7.20    0.70
  -2  -6   6    6.90    0.60
   1   6  -6    0.50    0.40
   1   6  -6    1.20    0.30
  -1  -6   6    0.50    0.80
  -1  -6   6    0.70    0.40
   0   6  -6   69.39    2.20
   0   6  -6   66.29    2.00
   0  -6   6   70.69    2.40
   0  -6   6   66.39    2.30
  -1   6  -6  325.27    9.00
  -1   6  -6  320.77    8.80
   1  -6   6  337.47    8.90
   1  -6   6  336.87    9.10
  -2   6  -6   34.20    1.40
  -2   6  -6   34.50    1.30
   2  -6   6   37.10    1.50
  -3   6  -6  141.09    4.10
   3  -6   6  141.99    4.20
  -4   6  -6   25.90    1.20
   4  -6   6   27.00    1.30
  -5   6  -6    9.80    0.90
   5  -6   6    7.90    0.80
  -6   6  -6    1.90    0.50
   6  -6   6    1.90    0.50
  -7   6  -6    1.10    0.40
  -7   6  -6    1.00    0.90
   7  -6   6    1.80    0.60
   7   5  -6   27.90    1.50
   7   5  -6   28.30    1.40
   6   5  -6    4.10    0.50
   6   5  -6    4.30    0.60
   6   5  -6    5.60    1.80
   5   5  -6    0.50    0.30
   5   5  -6    1.00    0.50
   5   5  -6    0.70    0.40
  -5  -5   6    1.00    1.00
   4   5  -6    0.60    0.60
   4   5  -6    0.00    0.20
   4   5  -6    0.20    0.30
  -4  -5   6    0.00    0.50
   3   5  -6   54.29    1.70
   3   5  -6   52.59    1.90
   3   5  -6   51.89    1.90
  -3  -5   6   51.69    1.80
  -3  -5   6   48.50    2.50
   2   5  -6   31.10    1.40
   2   5  -6   32.80    1.20
   2   5  -6   33.80    1.10
  -2  -5   6   32.60    1.30
  -2  -5   6   33.00    1.30
   1   5  -6    8.40    0.50
   1   5  -6    9.00    0.60
   1   5  -6    7.60    1.10
  -1  -5   6    8.20    0.80
  -1  -5   6    8.30    0.70
  -1  -5   6    9.50    0.60
   0   5  -6    0.60    0.20
   0   5  -6    0.70    0.80
   0   5  -6    1.10    0.30
   0  -5   6    0.70    0.30
   0  -5   6    0.90    0.40
   0  -5   6    0.70    0.20
  -1   5  -6    0.30    0.20
  -1   5  -6    0.20    0.30
   1  -5   6   -0.10    0.30
   1  -5   6    0.20    0.50
  -2   5  -6    0.90    0.30
  -2   5  -6    0.30    0.30
   2  -5   6    0.40    0.30
   2  -5   6    0.30    0.40
  -3   5  -6    1.70    0.40
  -3   5  -6    3.40    0.40
   3  -5   6    2.50    0.50
  -4   5  -6   60.19    3.60
  -4   5  -6   64.59    2.10
   4  -5   6   64.09    2.20
  -5   5  -6   86.29    2.80
   5  -5   6   90.79    2.80
  -6   5  -6   -0.20    0.40
  -6   5  -6    0.50    0.30
   6  -5   6   -0.20    0.40
  -7   5  -6    0.40    0.80
  -7   5  -6    1.90    0.40
   7  -5   6    1.70    0.50
  -8   5  -6    8.00    1.20
  -8   5  -6    6.90    0.60
   7   4  -6    0.00    0.40
   7   4  -6   -0.20    0.50
   6   4  -6   -0.10    0.40
   6   4  -6   -1.10    0.50
   6   4  -6   -0.10    0.40
   5   4  -6    4.20    0.50
   5   4  -6    4.20    0.50
   5   4  -6    4.00    0.60
  -5  -4   6    4.20    0.50
   4   4  -6    0.20    0.40
   4   4  -6    1.00    0.40
   4   4  -6   -0.20    0.30
  -4  -4   6    0.70    0.40
   3   4  -6  257.77    7.10
   3   4  -6  265.27    7.00
   3   4  -6  258.07    7.90
  -3  -4   6  271.27    7.00
  -3  -4   6  253.77    7.20
   2   4  -6   39.30    1.30
   2   4  -6   38.10    1.30
   2   4  -6   38.20    1.50
  -2  -4   6   36.70    1.40
  -2  -4   6   39.20    1.70
  -2  -4   6   38.40    1.30
   1   4  -6   52.69    2.00
   1   4  -6   53.09    1.50
   1   4  -6   50.09    1.70
   1   4  -6   50.99    2.00
   1   4  -6   50.39    1.60
  -1  -4   6   51.69    2.40
  -1  -4   6   48.00    1.70
  -1  -4   6   50.69    1.80
   0   4  -6  234.58    6.60
   0   4  -6  240.78    6.50
   0   4  -6  244.88    6.80
   0  -4   6  245.58    6.70
   0  -4   6  249.68    7.60
   0  -4   6  242.88    6.50
  -1   4  -6  266.67    7.00
  -1   4  -6  259.97    7.10
   1  -4   6  256.47    7.20
   1  -4   6  269.77    8.00
   1  -4   6  254.97    7.00
  -2   4  -6  127.89    3.80
  -2   4  -6  131.49    3.70
   2  -4   6  130.29    3.70
   2  -4   6  134.59    3.90
  -3   4  -6   82.89    2.50
  -3   4  -6   83.19    4.30
   3  -4   6   80.39    2.50
   3  -4   6   86.39    2.60
  -4   4  -6  113.69    5.40
  -4   4  -6  113.39    3.50
   4  -4   6  120.79    3.40
  -5   4  -6    7.90    0.70
  -5   4  -6    7.70    0.70
   5  -4   6    7.20    0.70
  -6   4  -6   14.10    1.70
  -6   4  -6   16.50    1.50
  -6   4  -6   16.20    1.00
  -6   4  -6   14.20    0.80
   6  -4   6   15.00    0.90
  -7   4  -6    4.30    0.90
  -7   4  -6    4.50    0.50
   7  -4   6    5.10    0.60
  -8   4  -6   12.80    1.50
  -8   4  -6   17.80    1.80
   8   3  -6    5.20    0.80
   8   3  -6    7.30    1.80
   7   3  -6   93.89    3.10
   7   3  -6   97.39    3.20
   6   3  -6   54.99    2.00
   6   3  -6   54.99    3.20
   6   3  -6   55.49    2.00
   5   3  -6   24.10    1.10
   5   3  -6   24.30    1.10
   5   3  -6   25.00    1.40
  -5  -3   6   21.10    1.30
   4   3  -6  111.59    3.90
   4   3  -6  117.79    3.30
   4   3  -6  115.69    3.60
   4   3  -6  114.79    3.40
  -4  -3   6  112.99    3.40
   3   3  -6   21.70    0.90
   3   3  -6   22.60    0.90
   3   3  -6   22.10    0.90
  -3  -3   6   22.90    1.00
  -3  -3   6   22.50    1.30
  -3  -3   6   25.20    0.90
   2   3  -6   36.20    2.10
   2   3  -6   38.30    1.20
   2   3  -6   35.30    1.20
   2   3  -6   35.60    1.30
  -2  -3   6   35.30    2.30
  -2  -3   6   34.70    1.20
  -2  -3   6   36.40    1.40
   1   3  -6  208.88    6.00
   1   3  -6  202.68    5.80
   1   3  -6  207.38    7.00
   1   3  -6  213.08    6.30
   1   3  -6  219.18    5.60
  -1  -3   6  207.88    7.30
  -1  -3   6  204.48    5.80
  -1  -3   6  211.08    5.60
   0   3  -6  374.46    9.30
   0   3  -6  355.56    9.70
   0   3  -6  363.66   10.00
   0   3  -6  361.26   10.20
   0   3  -6  351.16    9.70
   0  -3   6  362.56   10.80
   0  -3   6  363.96    9.70
   0  -3   6  355.06    9.50
  -1   3  -6  230.58    7.70
  -1   3  -6  224.38    6.20
   1  -3   6  227.18    6.30
   1  -3   6  222.48    6.10
   1  -3   6  226.68    6.20
  -2   3  -6  130.39    3.70
  -2   3  -6  127.49    3.70
   2  -3   6  125.59    3.60
   2  -3   6  131.99    3.70
  -3   3  -6   52.89    1.70
  -3   3  -6   54.89    1.90
   3  -3   6   53.09    1.80
   3  -3   6   54.99    1.60
   3  -3   6   55.19    1.90
  -4   3  -6  165.08    4.60
  -4   3  -6  168.78    4.60
  -4   3  -6  162.08    4.70
   4  -3   6  168.48    4.70
   4  -3   6  168.28    4.60
  -5   3  -6  254.67    6.10
  -5   3  -6  245.48    7.10
  -5   3  -6  255.77    7.00
   5  -3   6  261.97    6.90
  -6   3  -6   85.19    2.30
  -6   3  -6   91.29    3.70
  -6   3  -6   88.49    2.70
  -6   3  -6   84.29    2.80
   6  -3   6   88.29    2.70
  -7   3  -6   44.90    2.00
  -7   3  -6   41.90    1.40
  -7   3  -6   42.40    2.80
   7  -3   6   42.40    1.60
  -8   3  -6   69.39    2.90
  -8   3  -6   70.19    2.00
  -9   3  -6   21.80    1.00
  -9   3  -6   25.50    1.90
   8   2  -6   37.90    2.30
   8   2  -6   35.80    1.80
   7   2  -6   52.39    2.10
   7   2  -6   53.79    2.10
   6   2  -6   34.50    3.00
   6   2  -6   33.00    1.50
   6   2  -6   33.50    1.50
   5   2  -6  145.09    4.00
   5   2  -6  143.99    4.20
   5   2  -6  141.29    4.70
   5   2  -6  148.29    4.20
  -5  -2   6  145.89    4.20
   4   2  -6  122.39    3.70
   4   2  -6  122.09    3.40
   4   2  -6  122.89    3.50
   4   2  -6  118.39    3.50
  -4  -2   6  118.79    3.50
   3   2  -6   38.80    1.30
   3   2  -6   37.40    1.50
   3   2  -6   40.30    1.40
   3   2  -6   38.10    1.30
  -3  -2   6   40.20    1.20
  -3  -2   6   37.80    1.50
  -3  -2   6   40.50    1.40
   2   2  -6  400.16   11.10
   2   2  -6  406.26   10.40
   2   2  -6  395.06   10.70
   2   2  -6  389.16   10.30
   2   2  -6  403.36   10.20
   2   2  -6  395.36   10.70
  -2  -2   6  399.56   10.30
  -2  -2   6  384.06   10.60
  -2  -2   6  391.86   12.10
   1   2  -6  417.66   11.50
   1   2  -6  427.96   11.20
   1   2  -6  426.96   10.90
   1   2  -6  419.76   11.70
   1   2  -6  421.16   11.30
   1   2  -6  435.46   11.00
  -1  -2   6  410.76   11.30
  -1  -2   6  419.66   11.70
  -1  -2   6  416.86   11.00
   0   2  -6  338.77    9.00
   0   2  -6  323.47    8.70
   0   2  -6  343.87    8.80
   0   2  -6  331.47    9.00
   0   2  -6  332.87    9.20
   0   2  -6  333.07   13.90
   0  -2   6  327.67    8.70
   0  -2   6  322.27    8.90
   0  -2   6  329.37    9.20
  -1   2  -6  209.48    5.80
  -1   2  -6  213.68    5.50
  -1   2  -6  211.28    5.70
   1  -2   6  217.08    5.90
   1  -2   6  205.48    5.80
   1  -2   6  209.38    5.70
  -2   2  -6  885.71   23.60
  -2   2  -6  882.61   22.70
  -2   2  -6  930.21   23.40
   2  -2   6  886.01   22.80
   2  -2   6  884.61   24.20
   2  -2   6  853.71   23.30
  -3   2  -6   28.50    1.10
  -3   2  -6   27.40    0.80
  -3   2  -6   27.20    1.00
  -3   2  -6   29.00    1.10
   3  -2   6   29.00    1.10
   3  -2   6   27.80    1.00
  -4   2  -6  370.66   10.60
  -4   2  -6  364.86    8.70
  -4   2  -6  370.46   10.10
  -4   2  -6  368.16   10.40
   4  -2   6  371.56   10.00
   4  -2   6  376.36    9.80
   4  -2   6  380.56    8.60
  -5   2  -6  147.29    4.30
  -5   2  -6  138.19    4.20
  -5   2  -6  146.99    4.10
  -5   2  -6  148.09    3.60
   5  -2   6  150.58    3.50
   5  -2   6  145.89    4.10
  -6   2  -6   77.29    2.60
  -6   2  -6   82.59    4.00
  -6   2  -6   79.19    2.10
  -6   2  -6   79.09    2.80
   6  -2   6   78.29    2.40
   6  -2   6   78.79    2.10
  -7   2  -6  140.49    3.50
  -7   2  -6  138.99    4.30
  -7   2  -6  143.29    4.50
   7  -2   6  138.39    4.00
   7  -2   6  138.29    3.50
  -8   2  -6   25.70    1.70
  -8   2  -6   24.40    1.00
   8  -2   6   25.80    1.10
  -9   2  -6    4.30    1.00
   9  -2   6    3.00    0.50
   8   1  -6   14.80    1.30
   8   1  -6   13.90    1.30
   7   1  -6    4.10    0.70
   7   1  -6    3.90    0.70
   7   1  -6    4.20    1.40
   6   1  -6  111.39    3.40
   6   1  -6  110.09    3.40
   6   1  -6  108.09    3.30
   5   1  -6  148.69    4.30
   5   1  -6  148.09    4.30
   5   1  -6  148.99    5.50
   5   1  -6  142.89    5.70
  -5  -1   6  148.69    5.30
   4   1  -6    0.60    0.30
   4   1  -6    0.50    0.30
   4   1  -6    0.70    0.30
   4   1  -6    0.60    0.40
  -4  -1   6    0.70    0.30
   3   1  -6    7.60    0.60
   3   1  -6    8.50    0.60
   3   1  -6    7.80    0.60
   3   1  -6    7.20    0.40
   3   1  -6    8.30    0.60
  -3  -1   6    7.70    0.80
  -3  -1   6    9.20    0.60
  -3  -1   6    9.50    0.40
   2   1  -6  145.69    3.80
   2   1  -6  141.69    4.30
   2   1  -6  148.89    3.90
   2   1  -6  145.99    4.20
   2   1  -6  148.39    3.50
   2   1  -6  142.79    3.90
   2   1  -6  141.29    4.00
   2   1  -6  121.99    4.00
   2   1  -6  143.39    4.60
  -2  -1   6  141.59    5.30
  -2  -1   6  146.39    4.60
  -2  -1   6  145.99    3.80
  -2  -1   6  143.29    4.10
   1   1  -6    6.20    0.40
   1   1  -6    6.30    0.90
   1   1  -6    6.40    0.40
   1   1  -6    6.60    0.40
   1   1  -6    6.90    0.30
   1   1  -6    6.90    0.20
   1   1  -6    6.40    0.50
  -1  -1   6    7.00    1.00
  -1  -1   6    6.50    0.40
  -1  -1   6    6.20    0.50
  -1  -1   6    6.50    0.50
   0   1  -6    9.60    0.40
   0   1  -6    9.30    0.40
   0   1  -6    9.50    1.30
   0   1  -6    8.30    0.60
   0   1  -6    9.50    0.60
   0   1  -6   11.30    0.40
   0  -1   6    8.60    0.60
   0  -1   6   10.60    1.30
   0  -1   6    9.00    0.50
  -1   1  -6  337.17    7.80
  -1   1  -6  327.97    8.70
  -1   1  -6  340.87    9.00
  -1   1  -6  333.47    8.70
   1  -1   6  330.97    9.20
   1  -1   6  336.47    8.90
   1  -1   6  330.47    8.70
  -2   1  -6  149.99    4.00
  -2   1  -6  148.39    4.10
  -2   1  -6  147.29    3.50
  -2   1  -6  142.79    4.00
   2  -1   6  152.58    4.10
   2  -1   6  145.39    4.20
   2  -1   6  149.49    4.10
  -3   1  -6  118.89    3.40
  -3   1  -6  117.49    2.90
  -3   1  -6  121.99    3.50
  -3   1  -6  115.59    3.30
   3  -1   6  120.69    3.00
   3  -1   6  120.29    3.40
   3  -1   6  120.79    3.40
   3  -1   6  128.79    3.50
  -4   1  -6   80.99    2.10
  -4   1  -6   82.59    2.50
  -4   1  -6   82.19    2.50
  -4   1  -6   82.99    2.60
   4  -1   6   83.99    2.40
   4  -1   6   82.59    2.30
   4  -1   6   84.29    2.10
   4  -1   6   85.59    2.50
   4  -1   6   86.09   13.90
  -5   1  -6   39.70    1.50
  -5   1  -6   38.70    1.40
  -5   1  -6   41.90    1.50
  -5   1  -6   39.40    1.90
   5  -1   6   38.70    1.20
   5  -1   6   33.50    1.40
   5  -1   6   38.30    1.50
   5  -1   6   39.80    1.30
  -6   1  -6  444.16   10.60
  -6   1  -6  459.35   12.90
  -6   1  -6  447.36   11.80
   6  -1   6  454.15   10.60
   6  -1   6  447.86   11.90
   6  -1   6  451.05   11.80
  -7   1  -6   39.80    1.80
  -7   1  -6   39.50    1.20
   7  -1   6   39.80    1.30
   7  -1   6   40.70    1.40
  -8   1  -6    1.50    0.30
  -8   1  -6    1.80    0.60
   8  -1   6    1.50    0.40
   9  -1   6   28.90    1.20
  10  -1   6    6.40    0.60
   8   0  -6    0.20    0.60
   8   0  -6    0.50    0.40
   8   0  -6    0.10    0.60
   7   0  -6   -0.30    0.40
   7   0  -6    0.60    0.50
   7   0  -6   -0.30    0.30
   7   0  -6    0.30    0.50
   6   0  -6   17.70    3.10
   6   0  -6   18.80    1.20
   6   0  -6   16.80    1.10
   6   0  -6   19.30    0.80
   5   0  -6    1.30    0.50
   5   0  -6    2.00    0.40
   5   0  -6    1.40    0.40
   5   0  -6    1.30    0.30
   5   0  -6    1.50    0.40
  -5   0   6    1.10    0.40
   4   0  -6   15.00    0.80
   4   0  -6   14.30    2.20
   4   0  -6   15.50    1.00
   4   0  -6   14.10    0.60
   4   0  -6   15.00    0.80
  -4   0   6   15.00    0.80
   3   0  -6    6.40    0.60
   3   0  -6    7.20    0.60
   3   0  -6    6.20    0.60
   3   0  -6    6.10    0.40
   3   0  -6    6.40    0.30
   3   0  -6    7.90    0.80
  -3   0   6    8.20    0.70
  -3   0   6    7.90    0.60
  -3   0   6    7.50    0.40
  -3   0   6    7.70    0.60
   2   0  -6  118.29    3.30
   2   0  -6  118.29    3.50
   2   0  -6  120.49    3.50
   2   0  -6  119.59    2.80
   2   0  -6  118.39    3.20
   2   0  -6  116.39    3.20
  -2   0   6  102.39    3.30
  -2   0   6  119.89    3.20
  -2   0   6  123.39    4.20
  -2   0   6  121.09    3.50
   1   0  -6   66.29    2.30
   1   0  -6   63.39    2.90
   1   0  -6   64.29    1.90
   1   0  -6   67.69    2.10
   1   0  -6   67.99    2.20
   1   0  -6   64.59    1.60
  -1   0   6   64.19    2.10
  -1   0   6   68.09    2.00
  -1   0   6   69.09    1.90
  -1   0   6   66.39    1.90
   0   0  -6    6.80    1.00
   0   0  -6    6.10    0.70
   0   0  -6    6.10    0.30
   0   0  -6    6.10    0.40
   0   0  -6    6.70    0.30
   0   0   6    7.10    0.40
   0   0   6    5.90    0.50
   0   0   6    7.00    1.10
   0   0   6    6.20    0.50
  -1   0  -6  815.02   18.40
  -1   0  -6  791.52   20.60
  -1   0  -6  856.41   20.50
  -1   0  -6  755.32   31.20
  -1   0  -6  801.82   20.40
   1   0   6  781.12   21.00
   1   0   6  787.92   20.40
   1   0   6  802.02   21.40
   1   0   6  786.52   22.90
   1   0   6  791.32   20.50
  -2   0  -6 1343.97   35.90
  -2   0  -6 1363.46   32.40
  -2   0  -6 1339.97   37.20
  -2   0  -6 1449.85   35.90
   2   0   6 1377.56   36.70
   2   0   6 1513.35   37.30
   2   0   6 1450.45   32.50
  -3   0  -6  544.35   13.50
  -3   0  -6  522.95   13.50
  -3   0  -6  453.35   15.20
  -3   0  -6  520.15   12.10
   3   0   6  528.95   13.50
   3   0   6  539.05   13.80
   3   0   6  532.45   12.10
  -4   0  -6    0.50    0.10
  -4   0  -6    1.30    0.50
  -4   0  -6    0.30    0.20
   4   0   6    0.50    0.10
   4   0   6    0.40    0.20
   4   0   6    0.00    3.00
   4   0   6    1.60    0.30
   4   0   6    0.40    0.20
  -5   0  -6  101.29    3.90
  -5   0  -6  106.99    3.00
  -5   0  -6  102.89    3.10
  -5   0  -6  105.59    2.60
   5   0   6  107.09    3.00
   5   0   6  105.59    2.60
   5   0   6  106.29    3.20
   5   0   6  107.69    6.00
   5   0   6  105.39    2.90
  -6   0  -6   42.40    1.60
  -6   0  -6   40.50    1.20
   6   0   6   41.20    1.60
   6   0   6   41.50    1.40
   6   0   6   41.50    1.40
   6   0   6   41.10    1.30
  -7   0  -6   27.80    1.40
  -7   0  -6   28.30    0.90
   7   0   6   26.70    1.10
   7   0   6   27.70    1.10
   7   0   6   29.00    1.10
  -8   0  -6    1.60    0.60
   8   0   6    1.20    0.40
   8   0   6    1.70    0.40
   9   0   6   25.50    1.20
  10   0   6   11.10    1.00
   8  -1  -6    1.00    0.60
   8  -1  -6   -0.40    0.40
   8  -1  -6    0.70    0.60
   7  -1  -6    0.10    0.40
   7  -1  -6   -0.40    0.30
   7  -1  -6   -0.80    0.50
   6  -1  -6   34.30    1.60
   6  -1  -6   34.70    1.20
   6  -1  -6   33.30    1.50
   6  -1  -6   35.50    1.50
   5  -1  -6   14.50    1.00
   5  -1  -6   11.90    1.10
   5  -1  -6   12.20    0.90
   5  -1  -6   12.30    0.70
   5  -1  -6   11.00    1.20
  -5   1   6   13.60    0.90
   4  -1  -6    2.50    0.50
   4  -1  -6    1.40    0.30
   4  -1  -6    1.40    0.40
   4  -1  -6    1.50    0.40
   4  -1  -6    2.40    0.30
  -4   1   6    1.90    0.70
  -4   1   6    1.80    0.30
   3  -1  -6   36.60    1.80
   3  -1  -6   34.80    1.00
   3  -1  -6   35.40    1.30
   3  -1  -6   35.90    1.40
   3  -1  -6   35.10    1.40
   3  -1  -6   36.60    1.20
  -3   1   6   38.10    1.10
  -3   1   6   36.60    1.40
  -3   1   6   37.00    1.10
  -3   1   6   36.10    1.30
   2  -1  -6   57.79    2.10
   2  -1  -6   57.99    1.70
   2  -1  -6   58.39    1.50
   2  -1  -6   57.99    1.90
   2  -1  -6   57.29    2.90
   2  -1  -6   57.19    1.70
   2  -1  -6   57.89    1.90
  -2   1   6   57.09    1.80
  -2   1   6   56.89    1.70
  -2   1   6   58.69    1.70
  -2   1   6   59.39    1.90
  -2   1   6   60.79    1.60
   1  -1  -6  127.79    3.10
   1  -1  -6  124.29    3.80
   1  -1  -6  125.79    3.40
   1  -1  -6  124.99    4.60
   1  -1  -6  127.59    3.60
   1  -1  -6  129.99    3.50
  -1   1   6  124.59    3.70
  -1   1   6  126.19    3.40
  -1   1   6  127.89    3.60
  -1   1   6  126.69    3.30
  -1   1   6  134.59    4.00
   0  -1  -6  204.38    6.90
   0  -1  -6  202.58    4.90
   0  -1  -6  207.98    5.50
   0  -1  -6  195.68    5.70
   0  -1  -6  211.48    5.40
   0   1   6  200.68    5.60
   0   1   6  220.88    5.50
   0   1   6  217.28    6.30
   0   1   6  198.08    5.40
   0   1   6  203.48    5.80
   0   1   6  204.88    5.40
  -1  -1  -6  227.68    6.10
  -1  -1  -6  231.78    6.40
  -1  -1  -6  233.98    5.50
  -1  -1  -6  234.38    6.10
  -1  -1  -6  242.18    8.10
   1   1   6  232.28    6.30
   1   1   6  232.58    6.50
   1   1   6  236.08    6.20
   1   1   6  232.38    6.10
   1   1   6  233.28    6.10
   1   1   6  230.88    6.50
  -2  -1  -6 1104.09   29.80
  -2  -1  -6 1134.79   27.80
  -2  -1  -6 1109.29   28.90
  -2  -1  -6 1090.89   25.10
  -2  -1  -6 1078.39   28.10
   2   1   6 1089.29   27.80
   2   1   6 1088.49   28.40
   2   1   6 1067.49   28.90
   2   1   6 1042.30   27.80
   2   1   6 1068.39   25.00
  -3  -1  -6  280.57    6.60
  -3  -1  -6  280.07    7.30
  -3  -1  -6  277.57    7.70
   3   1   6  280.87    7.30
   3   1   6  293.07    7.70
   3   1   6  273.97    7.40
   3   1   6  275.57    6.60
   3   1   6  278.77    7.50
  -4  -1  -6    0.50    0.10
  -4  -1  -6    0.50    0.20
   4   1   6    0.90    0.20
   4   1   6    0.20    2.70
   4   1   6    0.50    0.20
   4   1   6    0.60    0.20
  -5  -1  -6  140.09    4.90
  -5  -1  -6  140.79    4.10
  -5  -1  -6  143.09    3.40
   5   1   6  143.89    4.10
   5   1   6  140.79    3.50
   5   1   6  141.19    3.90
   5   1   6  143.89    4.00
   5   1   6  137.49    3.90
  -6  -1  -6   40.90    1.60
  -6  -1  -6   43.10    1.10
   6   1   6   38.70    1.40
   6   1   6   42.30    1.60
   6   1   6   39.90    1.40
   6   1   6   41.00    1.30
  -7  -1  -6    0.90    0.60
   7   1   6    0.60    0.60
   7   1   6   -0.40    0.40
   7   1   6   -1.10    0.30
   7   1   6   -0.30    0.30
   8   1   6    7.70    0.80
   8   1   6    6.60    0.60
   8   1   6    7.60    0.70
   9   1   6   69.99    2.40
   9   1   6   71.79    2.10
  10   1   6    4.60    0.60
   8  -2  -6    5.30    0.60
   8  -2  -6    6.00    0.90
   8  -2  -6    7.90    1.00
   7  -2  -6    2.90    1.00
   7  -2  -6    2.70    0.70
   7  -2  -6    3.00    0.50
   6  -2  -6    1.40    0.40
   6  -2  -6    1.40    1.20
   6  -2  -6    1.30    0.50
   6  -2  -6    2.30    0.60
  -6   2   6    2.10    0.80
   5  -2  -6    1.80    1.20
   5  -2  -6    0.40    0.40
   5  -2  -6    0.90    0.30
   5  -2  -6    0.30    0.50
   5  -2  -6    0.60    0.40
  -5   2   6    0.70    0.40
  -5   2   6   -0.40    0.50
   4  -2  -6   37.00    2.00
   4  -2  -6   39.20    2.80
   4  -2  -6   37.50    1.50
   4  -2  -6   37.00    1.20
   4  -2  -6   37.90    1.60
   4  -2  -6   40.60    1.40
  -4   2   6   39.60    1.60
  -4   2   6   37.40    1.50
  -4   2   6   41.00    1.40
   3  -2  -6   42.90    1.50
   3  -2  -6   42.80    1.60
   3  -2  -6   44.60    1.40
   3  -2  -6   44.20    2.00
   3  -2  -6   43.20    1.30
   3  -2  -6   43.90    1.60
  -3   2   6   45.00    1.30
  -3   2   6   44.00    2.80
  -3   2   6   44.40    1.50
  -3   2   6   44.50    1.60
  -3   2   6   44.20    1.40
   2  -2  -6  497.25   13.10
   2  -2  -6  500.25   11.70
   2  -2  -6  508.75   13.00
   2  -2  -6  496.85   14.10
   2  -2  -6  505.85   13.50
   2  -2  -6  495.65   14.00
  -2   2   6  494.95   14.10
  -2   2   6  490.35   13.30
  -2   2   6  505.25   12.90
  -2   2   6  514.05   13.60
  -2   2   6  511.75   12.90
  -2   2   6  488.55   15.00
  -2   2   6  495.35   13.80
   1  -2  -6 2001.70   54.69
   1  -2  -6 2125.29   56.29
   1  -2  -6 2011.30   52.69
   1  -2  -6 2170.38   53.19
   1  -2  -6 2123.19   56.09
   1  -2  -6 1969.10   51.19
   1  -2  -6 1947.81   47.50
  -1   2   6 2076.29   56.29
  -1   2   6 2042.90   52.49
  -1   2   6 1968.60   52.89
  -1   2   6 2126.59   56.09
  -1   2   6 2092.79   53.89
  -1   2   6 2197.18   54.69
   0  -2  -6    6.30    0.50
   0  -2  -6    8.30    0.40
   0  -2  -6    7.40    1.20
   0  -2  -6    7.40    0.40
   0  -2  -6    6.40    0.50
   0  -2  -6    7.10    0.50
   0   2   6    6.90    1.20
   0   2   6    8.40    0.60
   0   2   6    7.10    0.50
   0   2   6    7.80    0.70
   0   2   6    7.90    0.40
   0   2   6    6.90    0.40
  -1  -2  -6  876.01   24.00
  -1  -2  -6  864.01   23.30
  -1  -2  -6  910.51   22.40
  -1  -2  -6  849.61   22.60
  -1  -2  -6  895.41   20.20
   1   2   6  863.31   22.40
   1   2   6  876.71   22.90
   1   2   6  898.81   22.40
   1   2   6  869.91   20.10
   1   2   6  831.62   23.50
  -2  -2  -6    0.30    0.10
  -2  -2  -6    0.30    0.20
  -2  -2  -6    0.10    0.20
  -2  -2  -6    0.40    0.20
  -2  -2  -6    0.70    0.10
   2   2   6   -0.10    0.20
   2   2   6    0.30    0.20
   2   2   6    0.10    0.20
   2   2   6    0.10    0.10
   2   2   6   -0.20    0.10
  -3  -2  -6   13.20    0.70
  -3  -2  -6   15.20    0.70
  -3  -2  -6   15.10    0.60
  -3  -2  -6   14.20    0.50
   3   2   6   14.40    0.60
   3   2   6   14.70    0.70
   3   2   6   14.60    0.60
   3   2   6   14.00    0.70
  -4  -2  -6   92.19    2.20
  -4  -2  -6   89.89    4.30
  -4  -2  -6   91.89    2.70
   4   2   6   89.69    2.50
   4   2   6   88.59    2.30
   4   2   6   89.19    2.50
   4   2   6   91.59    2.70
   4   2   6   91.49    2.60
  -5  -2  -6  147.79    4.80
  -5  -2  -6  148.59    4.30
  -5  -2  -6  151.48    3.60
  -5  -2  -6  147.99    4.90
   5   2   6  145.49    4.30
   5   2   6  152.08    4.00
   5   2   6  151.78    3.70
   5   2   6  154.18    4.30
   5   2   6  149.49    4.10
  -6  -2  -6   72.69    2.40
   6   2   6   74.09    2.40
   6   2   6   73.89    2.00
   6   2   6   74.29    2.20
   6   2   6   75.19    2.20
   6   2   6   76.69    2.20
   7   2   6    0.00    0.40
   7   2   6    0.80    0.30
   7   2   6    0.80    0.30
   7   2   6   -0.90    0.30
   8   2   6   23.50    1.10
   8   2   6   23.70    1.30
   8   2   6   22.10    1.10
   9   2   6    2.00    0.50
   9   2   6    1.80    0.60
   9   2   6    2.60    0.50
  10   2   6   73.79    2.30
  10   2   6   69.29    2.50
   8  -3  -6   15.80    1.70
   8  -3  -6   14.30    1.10
  -8   3   6   17.90    1.70
   7  -3  -6    4.00    1.80
   7  -3  -6    3.70    0.70
   7  -3  -6    3.00    0.50
  -7   3   6    3.00    0.80
   6  -3  -6    0.50    1.10
   6  -3  -6   -0.10    0.30
   6  -3  -6   -0.10    0.50
   6  -3  -6    0.40    0.50
  -6   3   6    0.20    0.40
  -6   3   6   -0.20    0.50
   5  -3  -6   17.00    0.80
   5  -3  -6   15.20    1.00
   5  -3  -6   15.10    1.00
   5  -3  -6   16.10    1.10
   5  -3  -6   15.00    1.30
  -5   3   6   17.10    1.20
   4  -3  -6   10.70    0.80
   4  -3  -6   12.80    0.90
   4  -3  -6   11.70    0.90
   4  -3  -6   12.80    0.80
   4  -3  -6   11.70    0.60
  -4   3   6   10.60    0.70
   3  -3  -6   99.79    2.80
   3  -3  -6  101.09    3.20
   3  -3  -6   98.79    2.60
   3  -3  -6   97.19    3.00
   3  -3  -6   98.39    3.00
  -3   3   6   97.79    3.10
  -3   3   6  101.59    2.70
  -3   3   6  101.49    3.20
  -3   3   6   98.79    3.10
   2  -3  -6  207.98    6.00
   2  -3  -6  207.68    5.40
   2  -3  -6  204.08    6.60
   2  -3  -6  210.98    5.90
   2  -3  -6  216.98    5.60
   2  -3  -6  211.28    5.00
   2  -3  -6  211.58    7.70
  -2   3   6  202.98    6.50
  -2   3   6  211.08    6.00
  -2   3   6  212.48    6.10
  -2   3   6  212.38    5.50
  -2   3   6  207.88    5.50
  -2   3   6  207.58    6.10
   1  -3  -6  465.65   11.90
   1  -3  -6  443.36   11.30
   1  -3  -6  464.15   12.00
   1  -3  -6  452.05   12.40
   1  -3  -6  459.75   10.70
   1  -3  -6  467.65   12.80
  -1   3   6  459.55   12.80
  -1   3   6  456.05   12.70
  -1   3   6  445.06   11.80
  -1   3   6  450.25   12.80
  -1   3   6  463.55   12.40
  -1   3   6  472.95   11.90
   0  -3  -6   34.70    1.20
   0  -3  -6   37.20    1.20
   0  -3  -6   41.00    1.40
   0  -3  -6   37.60    1.10
   0  -3  -6   36.60    1.30
   0   3   6   37.70    1.10
   0   3   6   36.40    1.20
   0   3   6   37.90    2.10
   0   3   6   35.90    1.30
   0   3   6   35.90    1.30
  -1  -3  -6   51.89    1.50
  -1  -3  -6   50.79    1.30
  -1  -3  -6   50.39    1.30
  -1  -3  -6   48.40    1.50
  -1  -3  -6   48.10    1.70
  -1  -3  -6   50.89    1.60
   1   3   6   49.70    1.70
   1   3   6   48.40    2.00
   1   3   6   50.19    1.50
   1   3   6   47.10    1.50
   1   3   6   48.90    1.30
  -2  -3  -6   57.89    1.90
  -2  -3  -6   67.69    2.10
  -2  -3  -6   60.09    1.50
  -2  -3  -6   60.79    1.70
  -2  -3  -6   57.29    1.80
   2   3   6   60.99    1.70
   2   3   6   58.29    1.80
   2   3   6   59.39    1.90
   2   3   6   58.79    1.50
   2   3   6   60.49    2.20
  -3  -3  -6 1129.79   29.00
  -3  -3  -6 1088.19   25.10
  -3  -3  -6 1031.70   29.80
   3   3   6 1077.89   27.90
   3   3   6 1098.99   28.00
   3   3   6 1152.88   28.50
   3   3   6 1081.19   25.20
   3   3   6 1072.59   29.00
  -4  -3  -6    8.60    0.30
  -4  -3  -6    9.10    0.50
  -4  -3  -6    8.50    0.50
  -4  -3  -6    8.90    0.50
   4   3   6    8.90    0.50
   4   3   6    8.90    0.40
   4   3   6    7.60    0.40
   4   3   6    9.00    0.60
   4   3   6    8.20    0.40
  -5  -3  -6   11.00    0.50
  -5  -3  -6   10.70    0.60
   5   3   6   10.20    0.50
   5   3   6   10.20    0.50
   5   3   6   11.40    0.70
   5   3   6   10.50    0.60
   6   3   6    5.50    0.60
   6   3   6    6.60    0.60
   6   3   6    6.70    0.60
   6   3   6    7.50    0.60
   7   3   6   28.30    7.80
   7   3   6   31.10    1.20
   7   3   6   31.40    1.40
   7   3   6   30.60    1.20
   7   3   6   31.20    1.10
   8   3   6    0.70    0.30
   8   3   6    0.30    0.50
   8   3   6   -0.30    0.30
   9   3   6   11.10    0.90
   9   3   6   11.10    0.90
   9   3   6   11.90    1.20
  10   3   6   64.09    2.10
  10   3   6   67.99    2.60
  10   3   6   63.59    2.40
  -8   4   6    5.10    1.00
   7  -4  -6    9.80    1.00
   7  -4  -6   10.60    0.90
  -7   4   6    9.70    1.10
   6  -4  -6    8.10    0.60
   6  -4  -6    9.60    1.40
   6  -4  -6    9.00    0.90
  -6   4   6    9.10    1.00
   5  -4  -6  106.99    2.80
   5  -4  -6  106.49    3.30
   5  -4  -6  106.59    3.40
   5  -4  -6  103.09    3.20
  -5   4   6  107.09    3.60
   4  -4  -6    2.00    0.30
   4  -4  -6    1.90    0.40
   4  -4  -6    2.80    0.50
   4  -4  -6    1.80    0.50
   4  -4  -6    1.70    0.40
  -4   4   6    1.70    0.40
  -4   4   6    2.10    0.50
   3  -4  -6    0.80    0.40
   3  -4  -6    0.60    0.20
   3  -4  -6    0.00    0.40
   3  -4  -6    0.80    0.30
   3  -4  -6   -0.30    0.30
  -3   4   6    0.70    0.30
  -3   4   6    0.90    0.40
  -3   4   6    0.90    0.30
  -3   4   6    0.70    0.30
   2  -4  -6   33.70    1.00
   2  -4  -6   34.40    1.20
   2  -4  -6   33.60    1.30
   2  -4  -6   35.00    1.40
   2  -4  -6   35.60    1.30
  -2   4   6   36.90    2.50
  -2   4   6   34.90    1.60
  -2   4   6   34.20    1.30
  -2   4   6   35.90    1.20
  -2   4   6   32.40    1.10
  -2   4   6   33.60    1.30
   1  -4  -6  326.97    8.10
   1  -4  -6  325.27    9.20
   1  -4  -6  333.37    7.70
   1  -4  -6  324.67    8.70
   1  -4  -6  333.27    8.90
  -1   4   6  329.97    9.20
  -1   4   6  321.37    8.90
  -1   4   6  308.37    8.50
  -1   4   6  330.17    9.10
  -1   4   6  321.27    9.20
  -1   4   6  325.07    8.50
   0  -4  -6  132.89    3.30
   0  -4  -6  134.69    3.80
   0  -4  -6  139.79    4.10
   0  -4  -6  144.19    3.50
   0   4   6  129.79    3.70
   0   4   6  134.79    3.90
   0   4   6  136.49    3.70
   0   4   6  137.19    4.00
   0   4   6  131.99    4.00
   0   4   6  135.39    3.90
  -1  -4  -6  111.99    2.60
  -1  -4  -6  112.49    3.30
  -1  -4  -6  108.79    2.90
  -1  -4  -6  109.89    2.80
  -1  -4  -6  102.39    3.10
  -1  -4  -6  116.89    3.10
   1   4   6  102.29    3.10
   1   4   6  109.49    3.00
   1   4   6  102.29    4.70
   1   4   6  104.29    2.60
   1   4   6  102.69    3.00
  -2  -4  -6  343.77    8.30
  -2  -4  -6  314.17    7.90
  -2  -4  -6  290.47    8.00
  -2  -4  -6  295.97    8.50
  -2  -4  -6  302.87    7.00
   2   4   6  291.87    7.10
   2   4   6  297.47    7.90
   2   4   6  289.57    7.90
   2   4   6  300.67    8.50
   2   4   6  292.87    9.10
  -3  -4  -6    5.60    0.50
  -3  -4  -6    6.20    0.50
   3   4   6    6.10    0.50
   3   4   6    5.60    0.50
   3   4   6    6.40    0.40
   3   4   6    6.40    0.50
  -4  -4  -6   65.99    1.80
  -4  -4  -6   63.89    2.00
   4   4   6   65.59    2.10
   4   4   6   68.39    2.20
   4   4   6   63.39    1.90
   4   4   6   67.59    2.00
   4   4   6   66.29    1.70
   4   4   6   67.69    1.90
  -5  -4  -6    0.50    0.10
  -5  -4  -6    0.20    0.20
   5   4   6    0.50    0.20
   5   4   6    0.00    0.30
   5   4   6    0.20    0.20
   5   4   6    0.30    0.20
   6   4   6  394.16   10.30
   6   4   6  390.76    9.20
   6   4   6  389.26   10.70
   6   4   6  394.56   10.30
   7   4   6   13.40    0.80
   7   4   6   11.50    0.70
   7   4   6   11.40    0.90
   8   4   6    0.50    0.30
   8   4   6    1.20    0.40
   8   4   6    1.40    0.50
   9   4   6    4.60    0.50
   9   4   6    5.30    0.70
   9   4   6    5.00    0.60
  10   4   6   33.40    1.80
  10   4   6   30.30    1.30
  10   4   6   27.30    1.50
   7  -5  -6    3.10    0.70
   7  -5  -6    2.20    0.50
  -7   5   6    2.10    0.90
   6  -5  -6    9.00    0.80
   6  -5  -6    6.40    0.80
   6  -5  -6    8.40    0.90
  -6   5   6    9.10    1.00
   5  -5  -6   17.80    1.70
   5  -5  -6   16.60    0.80
   5  -5  -6   15.50    1.20
  -5   5   6   17.20    1.30
   4  -5  -6    0.40    0.40
   4  -5  -6    1.30    0.90
   4  -5  -6    1.30    0.30
  -4   5   6    0.10    0.50
  -4   5   6    0.80    0.70
   3  -5  -6    1.10    0.40
   3  -5  -6    0.50    0.70
   3  -5  -6    0.70    0.40
   3  -5  -6    0.90    0.40
   3  -5  -6    0.90    0.30
  -3   5   6    0.80    0.30
  -3   5   6    0.40    0.30
  -3   5   6    0.40    0.30
  -3   5   6    0.60    0.40
   2  -5  -6   76.99    2.50
   2  -5  -6   77.89    2.30
   2  -5  -6   80.49    2.60
   2  -5  -6   80.99    2.50
   2  -5  -6   78.89    2.00
  -2   5   6   79.39    2.50
  -2   5   6   76.69    2.60
  -2   5   6   78.69    2.30
  -2   5   6   78.99    2.80
  -2   5   6   76.59    2.30
   1  -5  -6  320.47    7.60
   1  -5  -6  336.27    8.00
   1  -5  -6  314.87    8.70
   1  -5  -6  321.57    9.20
   1  -5  -6  321.57    8.90
  -1   5   6  322.17    9.00
  -1   5   6  322.37    8.50
  -1   5   6  322.47    9.10
  -1   5   6  325.27    8.90
  -1   5   6  319.27    8.50
   0  -5  -6  149.19    3.50
   0  -5  -6  148.89    4.10
   0  -5  -6  147.59    4.30
   0  -5  -6  151.28    3.70
   0  -5  -6  137.89    4.10
   0   5   6  138.39    4.30
   0   5   6  143.89    4.10
   0   5   6  143.59    3.90
   0   5   6  141.99    4.00
   0   5   6  142.39    4.20
   0   5   6  143.69    4.20
  -1  -5  -6  128.09    4.80
  -1  -5  -6  131.89    3.00
  -1  -5  -6  128.89    3.20
  -1  -5  -6  135.09    3.70
  -1  -5  -6  129.19    3.90
   1   5   6  126.99    3.50
   1   5   6  122.89    3.10
   1   5   6  128.39    3.70
   1   5   6  123.49    3.70
   1   5   6  132.39    3.90
   1   5   6  127.59    3.60
  -2  -5  -6  188.68    5.20
  -2  -5  -6  194.08    5.50
   2   5   6  188.28    5.30
   2   5   6  189.98    5.20
   2   5   6  186.48    4.50
   2   5   6  194.38    5.50
   2   5   6  192.98    5.10
  -3  -5  -6   70.69    2.00
  -3  -5  -6   70.39    1.90
  -3  -5  -6   69.29    2.20
  -3  -5  -6   67.59    2.10
   3   5   6   68.19    2.00
   3   5   6   70.49    1.80
   3   5   6   73.99    2.20
   3   5   6   71.89    2.20
   3   5   6   73.29    2.70
  -4  -5  -6   53.79    1.80
   4   5   6   55.29    1.70
   4   5   6   52.99    1.60
   4   5   6   52.99    1.40
   4   5   6   53.29    1.80
   4   5   6   53.79    1.70
  -5  -5  -6   36.80    1.30
   5   5   6   37.10    1.20
   5   5   6   36.40    1.40
   5   5   6   38.10    1.30
   5   5   6   37.90    1.30
   5   5   6   39.40    1.10
   6   5   6  257.17    7.00
   6   5   6  258.47    7.30
   6   5   6  265.57    7.10
   6   5   6  272.87    6.30
   7   5   6   82.59    2.10
   7   5   6   77.99    2.40
   7   5   6   80.19    2.60
   8   5   6   71.09    2.40
   8   5   6   72.49    2.00
   8   5   6   69.09    2.40
   9   5   6   10.60    0.80
   9   5   6   11.30    1.10
   9   5   6    9.60    1.00
  10   5   6   35.60    1.40
  10   5   6   36.10    1.80
  10   5   6   35.10    1.70
   7  -6  -6    0.50    0.40
   7  -6  -6    0.10    0.50
  -7   6   6    0.80    0.80
   6  -6  -6    1.80    0.40
   6  -6  -6    1.80    0.60
  -6   6   6    3.50    0.80
   5  -6  -6   25.20    1.00
   5  -6  -6   24.80    1.30
  -5   6   6   26.50    1.60
   4  -6  -6   30.50    1.40
   4  -6  -6   28.90    1.50
   4  -6  -6   30.40    1.10
  -4   6   6   30.30    1.60
  -4   6   6   31.50    1.50
   3  -6  -6   21.60    2.70
   3  -6  -6   21.60    1.10
   3  -6  -6   20.70    0.80
  -3   6   6   22.00    1.20
  -3   6   6   21.50    1.00
  -3   6   6   21.30    1.00
  -3   6   6   19.60    1.00
  -3   6   6   20.00    1.00
   2  -6  -6   84.69    3.90
   2  -6  -6   86.39    2.20
   2  -6  -6   84.49    2.70
   2  -6  -6   85.39    2.90
  -2   6   6   86.39    2.80
  -2   6   6   86.59    4.40
  -2   6   6   86.59    2.60
  -2   6   6   88.59    2.70
  -2   6   6   86.99    2.60
   1  -6  -6  145.49    4.20
   1  -6  -6  142.89    4.40
   1  -6  -6  148.19    3.50
  -1   6   6  154.58    4.30
  -1   6   6  143.49    4.10
  -1   6   6  139.09    4.00
  -1   6   6  143.89    4.30
   0  -6  -6  846.72   22.90
   0  -6  -6  821.32   21.60
   0  -6  -6  810.92   19.00
   0   6   6  809.12   19.30
   0   6   6  830.92   22.70
   0   6   6  810.72   22.10
   0   6   6  830.82   21.30
   0   6   6  830.62   21.30
   0   6   6  852.81   22.80
  -1  -6  -6  139.39    4.00
  -1  -6  -6  143.09    4.20
   1   6   6  139.29    4.20
   1   6   6  139.59    4.90
   1   6   6  142.39    3.80
   1   6   6  133.69    3.40
   1   6   6  143.99    4.00
   1   6   6  138.29    3.90
  -2  -6  -6  701.63   18.80
  -2  -6  -6  652.53   17.80
   2   6   6  689.83   18.80
   2   6   6  680.43   17.50
   2   6   6  668.13   17.60
   2   6   6  694.03   19.00
   2   6   6  666.93   15.70
  -3  -6  -6  211.68    6.10
  -3  -6  -6  216.98    5.80
   3   6   6  212.58    5.80
   3   6   6  215.08    6.10
   3   6   6  207.58    5.60
   3   6   6  212.18    5.00
   3   6   6  214.68    7.40
  -4  -6  -6    9.70    0.60
   4   6   6    9.40    0.40
   4   6   6    8.20    0.70
   4   6   6    9.70    0.60
   4   6   6    8.40    0.70
   4   6   6    9.10    0.50
  -5  -6  -6   45.10    1.50
   5   6   6   44.60    1.60
   5   6   6   46.00    1.20
   5   6   6   44.70    1.60
   5   6   6   44.50    2.30
   5   6   6   43.60    1.40
   6   6   6  118.99    2.90
   6   6   6  114.59    3.20
   6   6   6  118.89    3.40
   6   6   6  111.79    6.60
   7   6   6   80.39    2.50
   7   6   6   80.99    2.60
   8   6   6    3.80    0.60
   9   6   6   39.20    1.70
   9   6   6   38.10    1.70
  10   6   6    8.80    0.90
  10   6   6    5.90    0.80
   6  -7  -6    9.50    1.00
   6  -7  -6    9.40    0.80
  -6   7   6    9.40    1.20
   5  -7  -6   52.19    2.10
   5  -7  -6   51.39    1.50
  -5   7   6   51.19    2.30
   4  -7  -6   51.49    1.50
   4  -7  -6   51.69    2.00
  -4   7   6   49.30    2.20
   3  -7  -6   24.40    1.30
   3  -7  -6   23.90    0.80
  -3   7   6   25.10    1.10
  -3   7   6   23.00    1.20
  -3   7   6   23.70    1.10
  -3   7   6   23.60    1.10
  -3   7   6   26.10    1.40
   2  -7  -6   46.70    1.30
   2  -7  -6   47.50    1.80
  -2   7   6   46.80    1.70
  -2   7   6   49.50    1.70
  -2   7   6   46.90    2.70
  -2   7   6   50.09    1.90
  -2   7   6   52.39    1.70
   1  -7  -6   97.09    3.10
  -1   7   6   99.99    3.00
  -1   7   6  101.39    3.00
  -1   7   6   97.19    3.10
  -1   7   6  102.59    3.40
  -1   7   6   99.09    2.90
   0  -7  -6  135.39    4.20
   0  -7  -6  133.39    4.00
   0   7   6  134.79    3.90
   0   7   6  132.99    3.80
   0   7   6  143.09    4.00
   0   7   6  132.99    3.80
   0   7   6  138.99    4.10
  -1  -7  -6  111.99    3.40
  -1  -7  -6  111.69    3.30
   1   7   6  108.89    3.10
   1   7   6  111.39    3.30
   1   7   6  108.99    3.30
   1   7   6  107.49    2.70
   1   7   6  106.19    3.20
  -2  -7  -6  396.36   11.00
  -2  -7  -6  384.66   10.40
   2   7   6  385.86    9.10
   2   7   6  400.46   10.80
   2   7   6  391.56   10.30
   2   7   6  384.96   10.10
   2   7   6  377.06   10.60
  -3  -7  -6  215.28    6.00
  -3  -7  -6  211.98    5.70
   3   7   6  202.88    4.90
   3   7   6  205.08    5.70
   3   7   6  203.78    5.50
   3   7   6  209.88    7.70
   3   7   6  200.28    6.00
  -4  -7  -6  412.76   11.40
   4   7   6  405.26   10.80
   4   7   6  414.56   11.50
   4   7   6  408.16    9.50
   4   7   6  405.46   10.60
   4   7   6  407.16   11.10
   5   7   6    0.40    0.30
   5   7   6    0.60    0.20
   5   7   6    0.60    0.40
   6   7   6   12.60    0.80
   6   7   6   11.40    0.80
   7   7   6   21.10    1.00
   7   7   6   21.70    2.40
   8   7   6   15.00    1.00
   9   7   6   12.70    1.10
   9   7   6   12.70    1.10
   6  -8  -6   12.60    1.20
  -6   8   6   17.10    1.60
   5  -8  -6    6.60    0.80
  -5   8   6    6.10    1.00
   4  -8  -6   93.29    3.20
  -4   8   6   95.59    3.40
   3  -8  -6   20.30    1.20
  -3   8   6   20.20    1.10
  -3   8   6   24.10    1.40
  -3   8   6   20.80    1.10
  -3   8   6   21.40    1.20
   2  -8  -6   10.90    0.90
  -2   8   6   12.10    1.10
  -2   8   6   10.30    5.40
  -2   8   6   10.30    0.80
  -2   8   6   11.50    0.90
   1  -8  -6   61.79    2.20
  -1   8   6   59.49    2.00
  -1   8   6   61.89    2.20
  -1   8   6   62.79    2.10
  -1   8   6   64.19    2.10
  -1   8   6   62.99    2.10
   0  -8  -6   54.29    3.60
   0   8   6   56.29    1.90
   0   8   6   54.39    2.20
   0   8   6   51.59    1.70
   0   8   6   50.99    1.90
   0   8   6   54.69    1.90
  -1  -8  -6   12.60    0.90
   1   8   6   12.10    0.90
   1   8   6   13.10    0.70
   1   8   6   12.90    0.70
   1   8   6   12.70    0.60
   1   8   6   12.30    0.80
  -2  -8  -6  309.27    8.30
  -2  -8  -6  307.37    8.80
   2   8   6  305.17    8.20
   2   8   6  300.37    7.20
   2   8   6  307.87    8.40
   2   8   6  301.87    8.00
  -3  -8  -6  375.26   10.70
  -3  -8  -6  393.46   10.20
   3   8   6  373.06   10.10
   3   8   6  365.86    9.90
   3   8   6  384.36   10.30
  -4  -8  -6   28.20    1.30
   4   8   6   30.40    1.00
   4   8   6   30.20    1.30
   4   8   6   30.50    2.20
   5   8   6   13.30    0.80
   5   8   6   13.40    0.90
   6   8   6    7.70    0.70
   7   8   6   24.80    1.20
   7   8   6   27.80    1.20
   8   8   6   56.59    5.40
   9   8   6   19.20    1.20
   5  -9  -6    0.40    0.50
  -5   9   6    1.00    0.80
   4  -9  -6    1.10    0.50
  -4   9   6    1.10    0.70
   3  -9  -6   -0.10    0.50
  -3   9   6    1.00    0.40
  -3   9   6    0.30    0.50
  -3   9   6    1.30    0.60
   2  -9  -6  116.89    3.80
  -2   9   6  122.89    3.70
  -2   9   6  123.39    4.20
  -2   9   6  122.59    4.00
   1  -9  -6   70.79    2.50
  -1   9   6   75.39    2.60
  -1   9   6   73.39    2.80
  -1   9   6   73.99    2.50
   0  -9  -6   95.99    3.40
   0   9   6   98.59    3.10
   0   9   6  100.99    3.30
   0   9   6  101.59    4.50
   0   9   6   97.69    3.10
   0   9   6   95.39    3.10
  -1  -9  -6  170.58    4.90
   1   9   6  164.78    4.10
   1   9   6  167.48    4.80
   1   9   6  169.78    4.90
  -2  -9  -6   21.40    1.50
   2   9   6   23.60    1.20
   2   9   6   23.60    1.10
  -3  -9  -6    2.00    0.50
   3   9   6    1.80    0.60
   3   9   6    2.60    0.50
  -4  -9  -6   97.69    3.10
   4   9   6   95.19    3.00
   4   9   6   95.09    4.90
   5   9   6   42.30    1.50
   5   9   6   41.70    1.70
   6   9   6    3.10    0.50
   6   9   6    2.70    0.50
   7   9   6   74.09    2.70
   7   9   6   94.59    2.80
   8   9   6    1.60    0.50
   9   9   6   19.70    1.30
   4 -10  -6    4.90    0.80
  -4  10   6    6.30    1.00
   3 -10  -6   61.89    2.50
  -3  10   6   64.09    2.40
  -3  10   6   69.39    2.70
  -3  10   6   65.89    2.40
   2 -10  -6   25.20    1.40
  -2  10   6   26.00    2.30
  -2  10   6   24.20    1.40
  -2  10   6   25.20    1.50
   1 -10  -6  115.89    6.10
  -1  10   6  119.99    3.70
  -1  10   6  113.99    4.10
  -1  10   6  116.89    5.70
   0 -10  -6   97.99    3.20
   0  10   6   95.89    3.10
   0  10   6   96.49    3.30
   0  10   6  103.29    4.30
  -1 -10  -6  125.29    3.90
   1  10   6  130.69    3.90
   1  10   6  126.39    3.30
   1  10   6  130.69    3.90
  -2 -10  -6   34.80    2.80
   2  10   6   36.90    2.30
   2  10   6   34.30    1.60
  -3 -10  -6  272.67    7.60
   3  10   6  267.77    7.60
   3  10   6  271.57    7.50
   4  10   6  164.28    4.80
   4  10   6  158.58    6.20
   5  10   6   36.60    1.40
   5  10   6   36.50    1.60
   6  10   6   16.90    1.10
   6  10   6   14.60    0.90
   7  10   6    0.90    0.50
   7  10   6    2.00    0.40
   8  10   6   23.20    1.20
   3 -11  -6   31.30    1.70
  -3  11   6   35.80    2.00
  -3  11   6   32.40    1.70
  -3  11   6   33.80    1.70
   2 -11  -6   16.00    3.20
  -2  11   6   19.50    1.50
  -2  11   6   16.70    1.20
  -2  11   6   16.50    1.30
   1 -11  -6   55.59    2.50
  -1  11   6   53.59    5.40
  -1  11   6   51.09    2.10
  -1  11   6   53.99    3.80
   0 -11  -6  156.08    4.80
   0  11   6  160.08    4.90
   0  11   6  162.48    4.80
  -1 -11  -6  102.29    3.40
   1  11   6  100.89    3.30
   1  11   6  103.09    3.30
  -2 -11  -6    1.70    1.00
   2  11   6    1.80    0.50
   2  11   6    1.40    0.60
   3  11   6   60.39    2.10
   3  11   6   54.99    2.20
   4  11   6   10.80    0.80
   4  11   6    9.00    0.90
   5  11   6   19.50    1.00
   5  11   6   21.40    1.30
   6  11   6   17.10    1.20
   6  11   6   20.20    1.30
   7  11   6   56.59    2.20
   7  11   6   52.39    1.90
   2 -12  -6    6.20    2.00
  -2  12   6    7.90    0.90
  -2  12   6    7.10    0.90
   1 -12  -6   91.99    3.30
  -1  12   6   91.79    3.30
  -1  12   6   96.79    3.40
   0 -12  -6  106.99    3.60
   0  12   6  107.59    3.60
   0  12   6  110.69    5.30
  -1 -12  -6    2.80    1.90
   1  12   6    2.60    0.70
   1  12   6    2.90    1.10
  -2 -12  -6   10.30    1.00
   2  12   6    9.00    0.90
   2  12   6   10.60    1.00
   3  12   6    1.20    0.50
   3  12   6    1.30    0.60
   4  12   6    6.40    1.10
   4  12   6    5.90    0.80
   5  12   6    3.10    0.50
   5  12   6    2.80    0.70
   6  12   6    1.10    0.40
   6  12   6    0.70    0.60
   0 -13  -6    0.20    0.60
   0  13   6    0.10    1.40
   0  13   6   -0.20    0.70
  -1 -13  -6    3.00    0.80
   1  13   6    0.90    1.10
   1  13   6    1.40    0.70
  -2 -13  -6    6.90    0.90
   2  13   6    5.10    0.90
   2  13   6    4.90    0.70
   3  13   6    3.10    0.80
   3  13   6    3.70    0.60
   4  13   6    2.10    0.70
   4  13   6    3.40    0.60
   3   9  -7    1.00    1.00
   2   9  -7    0.40    0.60
  -2  -9   7    0.00    0.50
   1   9  -7    2.60    0.40
  -1  -9   7    2.30    0.70
   0   9  -7    5.60    0.50
   0  -9   7    6.00    0.80
  -1   9  -7    4.50    0.50
   1  -9   7    4.70    0.80
  -2   9  -7    2.60    0.50
   2  -9   7    2.10    0.70
  -3   9  -7    2.80    0.60
   3  -9   7    4.00    0.80
   4   8  -7    0.20    0.60
  -4  -8   7   -0.70    0.60
   3   8  -7    0.10    0.30
  -3  -8   7   -0.60    0.50
  -3  -8   7   -0.10    0.60
   2   8  -7    8.40    1.00
  -2  -8   7    8.30    0.80
  -2  -8   7    6.80    0.90
   1   8  -7    0.10    0.30
  -1  -8   7    0.50    0.50
   0   8  -7   21.40    1.00
   0  -8   7   21.60    1.40
  -1   8  -7   30.30    1.30
   1  -8   7   31.70    1.60
  -2   8  -7   18.40    1.00
   2  -8   7   16.90    1.30
  -3   8  -7   23.10    1.30
   3  -8   7   22.20    1.40
  -4   8  -7   38.70    1.70
   4  -8   7   39.90    1.90
  -5   8  -7   10.30    1.10
   5  -8   7    8.10    0.90
   5   7  -7    0.00    0.30
   4   7  -7   10.80    0.90
  -4  -7   7   11.30    1.10
   3   7  -7   60.49    1.90
  -3  -7   7   59.39    2.30
  -3  -7   7   59.09    2.20
   2   7  -7   36.50    1.30
  -2  -7   7   33.50    1.70
  -2  -7   7   36.20    1.60
   1   7  -7   30.80    1.10
  -1  -7   7   33.40    1.50
  -1  -7   7   31.20    1.60
   0   7  -7   21.70    0.90
   0  -7   7   22.80    1.40
   0  -7   7   20.80    1.20
  -1   7  -7   15.10    0.80
   1  -7   7   15.10    1.10
  -2   7  -7   65.79    2.20
   2  -7   7   63.29    2.30
  -3   7  -7   23.20    1.20
   3  -7   7   22.80    1.30
  -4   7  -7   13.80    1.10
   4  -7   7   13.70    1.20
  -5   7  -7    5.30    0.70
   5  -7   7    5.40    0.70
  -6   7  -7    1.50    0.60
   6  -7   7    1.00    0.60
   6   6  -7   12.20    0.90
   5   6  -7    1.70    0.40
   4   6  -7    7.20    1.60
   4   6  -7    6.00    0.50
  -4  -6   7    6.10    0.70
   3   6  -7   53.39    2.20
  -3  -6   7   56.19    2.00
  -3  -6   7   55.99    2.10
   2   6  -7   65.39    2.00
   2   6  -7   64.39    2.10
  -2  -6   7   65.69    2.20
  -2  -6   7   62.19    2.30
   1   6  -7   22.10    1.30
   1   6  -7   21.90    0.90
  -1  -6   7   22.40    1.20
  -1  -6   7   21.60    1.20
   0   6  -7  175.78    5.00
   0   6  -7  165.38    4.90
   0  -6   7  176.18    5.10
   0  -6   7  181.88    5.00
  -1   6  -7  306.77    8.50
  -1   6  -7  305.87    8.60
   1  -6   7  326.37    8.80
   1  -6   7  323.67    8.60
  -2   6  -7   39.30    1.50
   2  -6   7   41.20    1.60
   2  -6   7   41.90    1.70
  -3   6  -7   56.99    2.00
   3  -6   7   56.69    2.10
  -4   6  -7   23.80    1.20
   4  -6   7   24.10    1.30
  -5   6  -7   12.80    1.00
   5  -6   7   11.10    1.00
  -6   6  -7    3.50    0.50
  -6   6  -7    3.50    0.60
   6  -6   7    2.40    0.60
  -7   6  -7    4.30    0.50
   7  -6   7    5.00    0.70
   6   5  -7   27.00    1.40
   6   5  -7   24.50    1.20
   5   5  -7    0.70    0.40
   5   5  -7    1.00    0.50
   5   5  -7    1.50    0.40
  -5  -5   7    1.30    0.50
   4   5  -7   62.79    2.00
   4   5  -7   60.09    2.10
   4   5  -7   59.09    1.90
  -4  -5   7   59.29    2.20
   3   5  -7   61.29    2.00
  -3  -5   7   64.29    2.20
  -3  -5   7   66.69    2.10
   2   5  -7   37.80    2.70
   2   5  -7   36.00    2.00
  -2  -5   7   37.50    1.90
  -2  -5   7   34.50    1.40
  -2  -5   7   37.80    1.50
   1   5  -7  135.99    4.00
   1   5  -7  134.49    4.60
  -1  -5   7  138.09    4.20
  -1  -5   7  141.19    4.00
   0   5  -7   74.49    2.30
   0   5  -7   70.59    2.20
   0  -5   7   71.49    2.40
   0  -5   7   72.99    2.40
  -1   5  -7    1.40    0.50
  -1   5  -7    0.10    0.30
   1  -5   7    0.80    0.40
   1  -5   7    0.10    0.40
  -2   5  -7    9.70    1.90
  -2   5  -7   12.50    0.70
   2  -5   7   11.40    0.90
   2  -5   7   12.10    0.90
  -3   5  -7    1.90    0.50
  -3   5  -7    2.30    0.40
   3  -5   7    2.40    0.50
   3  -5   7    2.80    0.50
  -4   5  -7   42.90    1.60
   4  -5   7   44.90    1.70
  -5   5  -7  185.08    5.50
   5  -5   7  190.28    5.40
  -6   5  -7   11.60    0.80
  -6   5  -7   12.90    1.00
   6  -5   7   12.60    1.00
  -7   5  -7    7.80    0.60
   7  -5   7    6.60    0.80
   7   4  -7    1.40    0.50
   7   4  -7    0.70    0.60
   6   4  -7    0.70    0.50
   6   4  -7    0.80    0.50
   5   4  -7   36.60    1.50
   5   4  -7   38.90    1.60
   5   4  -7   39.60    1.60
  -5  -4   7   36.40    1.60
   4   4  -7   27.30    1.60
   4   4  -7   28.80    1.20
   4   4  -7   29.50    1.40
  -4  -4   7   28.20    1.30
   3   4  -7   62.09    2.10
   3   4  -7   67.59    2.00
   3   4  -7   63.19    2.40
  -3  -4   7   65.39    2.00
  -3  -4   7   62.09    2.20
   2   4  -7   51.89    1.60
   2   4  -7   46.80    1.60
   2   4  -7   48.50    2.30
  -2  -4   7   47.70    1.70
  -2  -4   7   51.09    1.80
  -2  -4   7   49.10    2.30
   1   4  -7   89.09    2.70
   1   4  -7   84.89    2.80
  -1  -4   7   90.09    2.80
  -1  -4   7   85.29    2.60
  -1  -4   7   88.09    2.70
   0   4  -7    6.70    0.50
   0   4  -7    8.70    1.60
   0   4  -7    8.40    0.60
   0  -4   7    6.60    0.60
   0  -4   7    5.80    0.60
   0  -4   7    7.40    1.10
  -1   4  -7  133.69    3.90
  -1   4  -7  136.19    4.60
   1  -4   7  143.59    4.00
   1  -4   7  140.59    4.00
  -2   4  -7   23.80    1.00
  -2   4  -7   22.50    1.30
   2  -4   7   22.00    1.10
   2  -4   7   23.20    1.10
  -3   4  -7   30.30    1.50
  -3   4  -7   29.60    1.10
   3  -4   7   28.20    1.30
   3  -4   7   27.90    1.20
  -4   4  -7   99.59    3.20
  -4   4  -7  101.79    3.20
   4  -4   7  103.79    3.20
   4  -4   7  110.39    3.30
  -5   4  -7   19.80    1.00
  -5   4  -7   19.70    0.80
  -5   4  -7   19.50    1.10
   5  -4   7   20.60    1.10
  -6   4  -7   26.50    1.00
  -6   4  -7   25.80    1.30
   6  -4   7   25.80    1.30
  -7   4  -7   27.30    1.10
   7  -4   7   28.80    1.40
  -8   4  -7   29.70    1.30
  -8   4  -7   31.70    2.10
   7   3  -7    6.90    0.80
   7   3  -7    7.20    0.80
   6   3  -7   31.30    1.70
   6   3  -7   32.60    1.50
   6   3  -7   34.50    1.60
   5   3  -7   59.99    2.10
   5   3  -7   64.19    2.10
   5   3  -7   63.59    2.20
  -5  -3   7   58.89    2.30
   4   3  -7   -0.80    0.40
   4   3  -7    0.10    0.30
   4   3  -7    0.20    0.40
  -4  -3   7    1.40    0.40
   3   3  -7    6.00    0.50
   3   3  -7    5.10    0.80
   3   3  -7    5.60    0.50
   3   3  -7    5.90    1.10
  -3  -3   7    5.40    0.60
  -3  -3   7    5.60    0.50
   2   3  -7   19.00    0.80
   2   3  -7   17.30    0.80
   2   3  -7   17.30    0.80
  -2  -3   7   15.60    1.20
  -2  -3   7   16.90    1.80
  -2  -3   7   16.40    0.80
   1   3  -7   63.99    1.80
   1   3  -7   63.29    6.40
   1   3  -7   63.29    2.10
   1   3  -7   63.59    2.50
  -1  -3   7   63.59    2.10
  -1  -3   7   63.49    3.00
  -1  -3   7   63.49    2.00
   0   3  -7   55.89    1.80
   0   3  -7   54.69    1.80
   0   3  -7   50.59    2.40
   0  -3   7   57.49    1.90
   0  -3   7   54.79    2.10
   0  -3   7   55.09    1.80
  -1   3  -7  398.86   11.10
  -1   3  -7  414.86   10.90
   1  -3   7  427.76   11.40
   1  -3   7  412.96   11.10
   1  -3   7  410.46   10.90
  -2   3  -7  154.48    4.90
  -2   3  -7  144.59    4.20
   2  -3   7  144.99    4.20
   2  -3   7  151.08    4.30
   2  -3   7  150.78    4.30
  -3   3  -7  168.38    4.70
  -3   3  -7  161.38    4.60
   3  -3   7  163.08    4.60
   3  -3   7  167.58    4.70
  -4   3  -7   34.00    1.00
  -4   3  -7   30.80    1.30
  -4   3  -7   34.10    1.30
   4  -3   7   33.50    1.30
   4  -3   7   33.50    1.30
  -5   3  -7   30.90    1.30
  -5   3  -7   31.90    1.60
  -5   3  -7   32.20    1.10
   5  -3   7   33.20    1.30
  -6   3  -7   85.19    3.90
  -6   3  -7   77.69    2.70
  -6   3  -7   80.69    2.80
  -6   3  -7   82.59    2.20
   6  -3   7   83.79    2.60
  -7   3  -7   34.10    1.60
   7  -3   7   34.40    1.40
  -8   3  -7    9.70    1.20
  -8   3  -7    9.70    0.80
   8  -3   7    9.40    1.00
  -9   3  -7    4.90    1.10
  -9   3  -7    5.10    0.50
   7   2  -7    8.70    0.90
   7   2  -7    8.20    0.80
   6   2  -7   20.90    1.30
   6   2  -7   21.10    1.20
   6   2  -7   24.40    1.40
   5   2  -7   10.20    0.80
   5   2  -7    9.90    0.90
   5   2  -7    9.00    0.80
  -5  -2   7   10.10    0.80
   4   2  -7   29.10    1.20
   4   2  -7   28.70    1.30
   4   2  -7   31.00    1.30
   4   2  -7   29.20    1.60
  -4  -2   7   29.20    1.30
   3   2  -7   31.10    1.20
   3   2  -7   29.20    1.10
   3   2  -7   29.50    1.10
   3   2  -7   29.80    1.40
   3   2  -7   31.50    1.30
  -3  -2   7   29.70    1.10
  -3  -2   7   29.40    1.20
   2   2  -7   67.49    2.10
   2   2  -7   66.39    2.00
   2   2  -7   72.79    2.10
  -2  -2   7   67.29    2.30
  -2  -2   7   66.29    2.00
  -2  -2   7   68.59    2.20
   1   2  -7    3.40    0.30
   1   2  -7    3.20    0.20
   1   2  -7    3.00    0.60
   1   2  -7    3.30    0.90
   1   2  -7    3.10    0.30
  -1  -2   7    2.50    0.40
  -1  -2   7    3.20    0.40
  -1  -2   7    3.00    0.40
   0   2  -7  124.49    3.40
   0   2  -7  127.49    3.60
   0   2  -7  132.99    3.40
   0   2  -7  127.59    4.00
   0   2  -7  132.69    3.80
   0  -2   7  127.89    3.80
   0  -2   7  125.69    3.70
   0  -2   7  134.09    3.60
  -1   2  -7  197.88    5.30
  -1   2  -7  197.18    5.50
  -1   2  -7  187.28    6.10
   1  -2   7  191.68    5.30
   1  -2   7  198.88    5.60
   1  -2   7  194.48    5.50
  -2   2  -7  802.32   21.50
  -2   2  -7  787.12   18.30
  -2   2  -7  792.12   21.10
  -2   2  -7  787.82   20.40
   2  -2   7  784.42   20.40
   2  -2   7  821.72   21.60
   2  -2   7  768.72   20.90
  -3   2  -7   97.39    3.00
  -3   2  -7  104.89    3.70
  -3   2  -7  100.69    4.60
  -3   2  -7  100.09    2.50
   3  -2   7  103.39    3.00
   3  -2   7  100.59    3.50
   3  -2   7   99.89    3.00
  -4   2  -7   13.50    0.80
  -4   2  -7   14.90    0.60
  -4   2  -7   14.60    0.80
   4  -2   7   15.10    0.80
   4  -2   7   14.50    0.80
  -5   2  -7   36.10    2.70
  -5   2  -7   36.40    1.40
  -5   2  -7   34.80    1.10
   5  -2   7   34.80    1.30
   5  -2   7   35.50    1.00
   5  -2   7   36.00    1.40
  -6   2  -7   67.49    2.20
  -6   2  -7   66.19    2.30
  -6   2  -7   64.49    2.20
  -6   2  -7   67.99    3.30
   6  -2   7   66.49    2.20
   6  -2   7   66.99    1.80
  -7   2  -7    0.00    0.30
  -7   2  -7    0.00    0.80
  -7   2  -7    0.80    0.60
   7  -2   7    0.80    0.40
   7  -2   7   -0.20    0.30
  -8   2  -7    2.10    0.80
  -8   2  -7    2.20    0.40
   8  -2   7    3.50    0.50
   8  -2   7    2.60    0.40
   9  -2   7   24.10    1.60
   8   1  -7    0.90    0.60
   8   1  -7    0.80    1.20
   7   1  -7    0.70    0.60
   7   1  -7    0.40    0.60
   6   1  -7    5.70    0.70
   6   1  -7    4.80    0.70
   6   1  -7    7.10    0.80
   5   1  -7    0.60    0.40
   5   1  -7    0.50    0.60
   5   1  -7   -0.10    0.40
   5   1  -7   -0.10    1.00
  -5  -1   7    0.70    0.40
   4   1  -7    3.30    0.50
   4   1  -7    4.30    0.60
   4   1  -7    4.70    0.50
   4   1  -7    4.80    1.60
  -4  -1   7    4.40    1.20
   3   1  -7  108.09    3.00
   3   1  -7  103.49    3.90
   3   1  -7  103.99    3.10
   3   1  -7  107.79    3.10
  -3  -1   7  101.89    4.60
  -3  -1   7  107.59    2.90
   2   1  -7   73.89    2.30
   2   1  -7   73.79    3.90
   2   1  -7   76.49    2.20
   2   1  -7   75.69    3.10
   2   1  -7   74.19    1.80
   2   1  -7   76.59    2.90
   2   1  -7   74.19    2.10
  -2  -1   7   73.99    2.40
  -2  -1   7   75.49    2.20
  -2  -1   7   75.09    2.70
  -2  -1   7   73.09    3.00
   1   1  -7   27.20    0.70
   1   1  -7   25.60    0.90
   1   1  -7   24.70    1.10
   1   1  -7   25.80    1.00
   1   1  -7   26.10    1.00
   1   1  -7   26.00    0.80
  -1  -1   7   25.70    1.00
  -1  -1   7   26.60    1.00
  -1  -1   7   25.70    1.00
   0   1  -7  132.09    3.50
   0   1  -7  129.79    3.70
   0   1  -7  130.59    3.80
   0   1  -7  129.69    3.60
   0   1  -7  125.09    3.50
   0   1  -7  131.99    3.10
   0  -1   7  131.09    3.60
   0  -1   7  127.09    3.80
   0  -1   7  126.39    3.70
  -1   1  -7  149.19    3.50
  -1   1  -7  145.09    4.70
  -1   1  -7  149.69    4.00
  -1   1  -7  149.29    4.20
   1  -1   7  142.69    4.30
   1  -1   7  146.89    4.10
   1  -1   7  149.59    4.20
  -2   1  -7  223.68    6.90
  -2   1  -7  224.58    5.90
  -2   1  -7  214.58    5.20
  -2   1  -7  218.38    7.20
   2  -1   7  218.28    6.90
   2  -1   7  223.48    6.00
   2  -1   7  224.88    6.10
  -3   1  -7    0.30    0.20
  -3   1  -7    0.40    0.30
  -3   1  -7    1.10    0.20
   3  -1   7    0.90    0.20
   3  -1   7    2.20    0.30
  -4   1  -7    1.30    0.30
  -4   1  -7    1.60    0.20
  -4   1  -7    1.50    0.50
   4  -1   7    0.90    0.20
   4  -1   7    1.50    0.30
   4  -1   7    1.70    0.30
  -5   1  -7    0.30    0.30
  -5   1  -7   -0.10    0.20
  -5   1  -7    0.00    0.70
  -5   1  -7    0.10    0.20
   5  -1   7   -0.10    0.20
   5  -1   7    0.60    0.60
   5  -1   7    0.10    0.30
  -6   1  -7   16.40    1.40
  -6   1  -7   16.90    1.50
  -6   1  -7   15.70    0.80
   6  -1   7   17.60    0.80
   6  -1   7   16.00    0.90
  -7   1  -7   41.60    1.80
  -7   1  -7   39.50    1.30
   7  -1   7   38.20    1.30
   7  -1   7   39.90    1.50
  -8   1  -7    0.30    0.30
  -8   1  -7    2.20    0.70
   8  -1   7    0.70    0.40
   8  -1   7    0.30    0.40
   9  -1   7   20.20    1.10
   8   0  -7    0.00    0.60
   8   0  -7    0.30    0.60
   8   0  -7    0.30    0.40
   7   0  -7   -0.40    0.50
   7   0  -7   -0.40    0.30
   7   0  -7   -0.40    0.50
   6   0  -7    1.50    0.50
   6   0  -7    0.80    0.30
   6   0  -7    1.90    0.60
   6   0  -7    1.00    0.50
   5   0  -7   10.10    0.90
   5   0  -7   11.00    0.90
   5   0  -7    8.70    0.90
   5   0  -7    9.60    0.60
   5   0  -7    9.70    1.30
  -5   0   7    9.30    0.70
   4   0  -7   46.10    1.70
   4   0  -7   48.70    1.70
   4   0  -7   48.50    3.30
   4   0  -7   46.50    1.30
   4   0  -7   46.40    1.70
  -4   0   7   46.40    1.60
   3   0  -7    0.80    0.40
   3   0  -7   -0.40    0.30
   3   0  -7    0.10    0.20
   3   0  -7    0.50    0.50
   3   0  -7    0.00    0.30
  -3   0   7    0.30    0.30
  -3   0   7    0.30    0.20
  -3   0   7    0.70    0.30
   2   0  -7  208.28    5.80
   2   0  -7  209.68    6.60
   2   0  -7  201.98    5.40
   2   0  -7  207.68    4.90
   2   0  -7  210.18    6.00
   2   0  -7  211.08    5.50
  -2   0   7  205.28    5.70
  -2   0   7  203.98    6.30
  -2   0   7  200.48    5.90
  -2   0   7  202.08    6.10
   1   0  -7  144.69    4.70
   1   0  -7  149.19    4.00
   1   0  -7  149.88    3.50
   1   0  -7  148.09    3.90
   1   0  -7  148.79    5.80
   1   0  -7  145.59    4.30
  -1   0   7  145.59    4.30
  -1   0   7  150.68    4.20
  -1   0   7  148.09    4.20
  -1   0   7  141.69    4.00
   0   0  -7    7.20    0.40
   0   0  -7    7.70    0.40
   0   0  -7    6.50    0.70
   0   0  -7    7.50    0.50
   0   0  -7    7.10    0.30
   0   0   7    6.50    0.50
   0   0   7    6.60    0.50
   0   0   7    6.70    0.50
  -1   0  -7    3.60    0.30
  -1   0  -7    3.30    0.30
  -1   0  -7    3.00    0.30
  -1   0  -7    3.90    0.30
  -1   0  -7    3.80    1.00
   1   0   7    3.20    0.30
   1   0   7    3.70    1.00
   1   0   7    3.30    0.30
  -2   0  -7  325.27    8.10
  -2   0  -7  304.67    8.40
  -2   0  -7  300.27    9.30
  -2   0  -7  307.97    7.30
   2   0   7  324.37    8.50
   2   0   7  304.87    8.60
   2   0   7  305.97    8.20
   2   0   7  304.47    8.30
  -3   0  -7    4.00    0.30
  -3   0  -7    3.90    0.90
  -3   0  -7    4.60    0.40
  -3   0  -7    4.40    0.40
   3   0   7    4.50    0.40
   3   0   7    4.00    0.40
   3   0   7    3.30    0.40
   3   0   7    4.50    0.40
  -4   0  -7    3.80    0.30
  -4   0  -7    2.70    0.90
   4   0   7    3.00    0.40
   4   0   7    3.10    0.30
   4   0   7    2.90    0.30
   4   0   7    2.90    0.20
   4   0   7    3.50    0.40
  -5   0  -7   57.09    3.20
  -5   0  -7   57.69    1.60
   5   0   7   56.09   11.40
   5   0   7   56.79    1.80
   5   0   7   57.99    1.60
   5   0   7   55.99    1.70
   5   0   7   50.39    6.20
  -6   0  -7  208.18    5.00
   6   0   7  207.38    5.70
   6   0   7  208.58    5.00
  -7   0  -7   14.90    0.70
  -7   0  -7   16.70    1.20
   7   0   7   16.40    0.90
   7   0   7   15.40    0.80
   8   0   7   23.70    1.10
   8   0   7   23.60    1.10
   9   0   7   34.70    1.40
  10   0   7   37.60    1.50
   8  -1  -7    2.50    0.50
   8  -1  -7    3.00    0.80
   8  -1  -7    3.00    1.90
   7  -1  -7   -0.50    1.10
   7  -1  -7   -0.10    0.40
   7  -1  -7   -0.40    0.50
   6  -1  -7    6.50    0.80
   6  -1  -7    5.40    0.70
   6  -1  -7    5.30    0.50
   6  -1  -7    4.10    0.70
   5  -1  -7   26.30    1.30
   5  -1  -7   28.40    1.10
   5  -1  -7   27.40    1.50
   5  -1  -7   29.30    1.40
   5  -1  -7   27.10    1.30
  -5   1   7   29.00    1.20
   4  -1  -7   11.80    1.40
   4  -1  -7   11.30    0.80
   4  -1  -7   11.70    0.80
   4  -1  -7   10.50    1.50
   4  -1  -7   12.00    0.60
  -4   1   7   11.20    0.80
   3  -1  -7   52.89    1.50
   3  -1  -7   54.79    2.00
   3  -1  -7   54.39    1.90
   3  -1  -7   55.69    1.80
   3  -1  -7   52.49    1.70
   3  -1  -7   55.09    2.10
  -3   1   7   53.49    1.90
  -3   1   7   55.09    1.80
  -3   1   7   55.49    1.60
   2  -1  -7  174.18    5.00
   2  -1  -7  180.38    4.80
   2  -1  -7  178.58    4.90
   2  -1  -7  174.38    4.60
   2  -1  -7  170.98    5.40
   2  -1  -7  177.98    4.30
  -2   1   7  183.28    5.30
  -2   1   7  176.18    4.70
  -2   1   7  173.48    4.90
  -2   1   7  180.18    5.20
   1  -1  -7   43.60    1.30
   1  -1  -7   41.30    1.40
   1  -1  -7   44.80    1.50
   1  -1  -7   44.20    1.40
   1  -1  -7   43.50    1.20
   1  -1  -7   43.60    1.50
   1  -1  -7   40.60    1.60
  -1   1   7   40.30    1.30
  -1   1   7   40.50    1.40
  -1   1   7   45.80    1.20
  -1   1   7   44.20    1.50
  -1   1   7   40.40    1.50
   0  -1  -7  249.18    6.50
   0  -1  -7  243.28    7.70
   0  -1  -7  253.47    6.50
   0  -1  -7  244.28    6.80
   0  -1  -7  238.48    5.80
   0   1   7  251.07    6.70
   0   1   7  245.98    6.50
   0   1   7  242.88    7.00
   0   1   7  245.68    6.70
  -1  -1  -7  118.79    3.80
  -1  -1  -7  132.09    3.30
  -1  -1  -7  119.09    3.00
  -1  -1  -7  121.39    3.30
   1   1   7  119.39    3.60
   1   1   7  121.59    3.40
   1   1   7  120.29    3.30
   1   1   7  123.29    3.50
   1   1   7  126.09    3.50
  -2  -1  -7  105.19    4.60
  -2  -1  -7  108.19    2.60
  -2  -1  -7  112.39    3.00
  -2  -1  -7  107.99    2.90
  -2  -1  -7  106.19    3.10
   2   1   7  107.09    2.80
   2   1   7  107.39    3.00
   2   1   7  109.29    3.10
   2   1   7  102.69    3.70
   2   1   7  107.19    3.10
  -3  -1  -7   69.99    2.70
  -3  -1  -7   70.99    1.90
  -3  -1  -7   74.89    3.00
  -3  -1  -7   71.49    2.10
   3   1   7   76.59    2.30
   3   1   7   71.49    2.10
   3   1   7   72.39    2.20
   3   1   7   72.89    3.10
   3   1   7   72.89    1.80
  -4  -1  -7   69.29    1.80
  -4  -1  -7   70.39    2.80
  -4  -1  -7   69.69    2.20
   4   1   7   70.59    1.80
   4   1   7   73.59    2.20
   4   1   7   68.29    2.10
   4   1   7   68.29    2.00
  -5  -1  -7    6.50    1.00
  -5  -1  -7    7.70    0.40
  -5  -1  -7    7.20    0.60
   5   1   7    7.20    4.30
   5   1   7    7.70    0.60
   5   1   7    7.70    0.50
   5   1   7    7.30    0.50
   5   1   7    6.70    0.50
  -6  -1  -7   14.30    0.90
  -6  -1  -7   11.30    0.50
   6   1   7   10.70    0.60
   6   1   7   10.50    0.90
   6   1   7   10.90    0.60
   6   1   7   11.00    0.70
  -7  -1  -7  102.89    2.50
   7   1   7  106.69    3.70
   7   1   7  101.89    3.30
   7   1   7   97.29    3.00
   7   1   7  102.19    2.70
   8   1   7    1.90    0.40
   8   1   7    1.10    0.30
   9   1   7   64.19    2.00
  10   1   7   20.30    1.20
   7  -2  -7   16.90    1.30
   7  -2  -7   16.30    1.00
   7  -2  -7   15.50    1.20
   6  -2  -7   17.80    2.40
   6  -2  -7   18.90    1.00
   6  -2  -7   19.90    1.20
   6  -2  -7   19.40    1.30
  -6   2   7   19.90    1.10
   5  -2  -7   32.00    1.40
   5  -2  -7   28.20    1.70
   5  -2  -7   30.90    1.40
   5  -2  -7   30.40    1.10
  -5   2   7   29.60    1.30
   4  -2  -7   35.00    1.50
   4  -2  -7   35.60    1.90
   4  -2  -7   35.50    1.20
   4  -2  -7   34.30    2.00
  -4   2   7   35.40    1.40
   3  -2  -7    2.10    0.80
   3  -2  -7    1.50    0.30
   3  -2  -7    1.80    0.40
   3  -2  -7    1.50    0.40
   3  -2  -7    2.20    0.40
   3  -2  -7    1.80    0.30
  -3   2   7    1.70    0.40
  -3   2   7    1.50    0.40
   2  -2  -7  297.07    7.50
   2  -2  -7  306.47    7.90
   2  -2  -7  299.37    8.60
   2  -2  -7  302.17    8.00
   2  -2  -7  300.97    7.10
   2  -2  -7  299.37    8.30
  -2   2   7  306.67    8.80
  -2   2   7  288.67    8.10
  -2   2   7  302.87    8.50
  -2   2   7  291.27    7.80
   1  -2  -7 1001.00   22.80
   1  -2  -7  996.00   26.30
   1  -2  -7  938.81   23.90
   1  -2  -7  984.10   27.80
   1  -2  -7  979.40   25.50
   1  -2  -7 1008.60   25.30
  -1   2   7 1029.80   26.20
  -1   2   7  967.80   25.20
  -1   2   7  947.41   26.90
  -1   2   7  983.30   25.90
  -1   2   7  986.80   25.20
  -1   2   7  996.00   25.10
   0  -2  -7   57.69    2.00
   0  -2  -7   57.29    1.50
   0  -2  -7   54.79    1.70
   0  -2  -7   58.99    1.80
   0  -2  -7   56.79    1.80
   0  -2  -7   58.99    1.70
   0   2   7   59.99    1.80
   0   2   7   57.69    1.70
   0   2   7   57.89    1.80
   0   2   7   56.59    1.60
   0   2   7   56.59    1.90
  -1  -2  -7  133.79    3.70
  -1  -2  -7  133.89    5.30
  -1  -2  -7  136.39    3.60
  -1  -2  -7  129.99    3.20
  -1  -2  -7  133.99    3.80
   1   2   7  134.69    3.80
   1   2   7  130.19    3.70
   1   2   7  131.59    3.60
   1   2   7  132.99    3.90
   1   2   7  141.79    3.80
  -2  -2  -7   21.80    0.80
  -2  -2  -7   23.80    1.00
  -2  -2  -7   22.50    0.90
  -2  -2  -7   23.90    0.80
   2   2   7   21.50    1.00
   2   2   7   23.40    0.90
   2   2   7   24.10    1.60
   2   2   7   21.00    0.90
   2   2   7   22.80    0.80
  -3  -2  -7  118.89    3.50
  -3  -2  -7  124.89    3.50
  -3  -2  -7  118.29    2.90
   3   2   7  115.09    3.30
   3   2   7  121.49    3.30
   3   2   7  118.19    2.90
   3   2   7  118.79    3.50
   3   2   7  117.69    3.30
  -4  -2  -7  101.59    3.00
  -4  -2  -7  103.59    2.50
  -4  -2  -7  105.09    3.10
   4   2   7  101.79    3.10
   4   2   7  104.29    2.90
   4   2   7  101.49    2.90
   4   2   7  101.89    3.20
   4   2   7  100.59    2.90
  -5  -2  -7  355.16    9.90
  -5  -2  -7  358.36    9.30
  -5  -2  -7  360.26    8.30
   5   2   7  350.16   10.50
   5   2   7  344.97    8.30
   5   2   7  351.06    9.30
   5   2   7  354.46   10.00
   5   2   7  351.96    9.40
  -6  -2  -7  439.36   10.10
   6   2   7  433.46   11.40
   6   2   7  433.36   11.90
   6   2   7  434.46   11.40
   6   2   7  428.26   11.40
   6   2   7  435.06   10.20
   7   2   7  165.58    4.90
   7   2   7  163.68    4.10
   7   2   7  161.28    4.60
   7   2   7  165.28    4.60
   8   2   7   40.30    1.40
   8   2   7   40.90    3.60
   8   2   7   38.60    1.50
   8   2   7   41.60    1.80
   9   2   7    8.70    0.80
   9   2   7    7.00    0.60
  10   2   7   69.39    2.20
   7  -3  -7    0.00    0.60
   7  -3  -7   -0.50    0.40
   7  -3  -7    0.20    0.50
   6  -3  -7    7.70    0.80
   6  -3  -7    6.80    0.60
   6  -3  -7    7.80    0.80
   6  -3  -7    7.60    0.80
  -6   3   7    6.90    0.70
   5  -3  -7   13.40    1.10
   5  -3  -7   14.80    1.10
   5  -3  -7   12.90    0.80
   5  -3  -7   14.10    1.00
  -5   3   7   15.60    1.20
  -5   3   7   15.70    1.00
   4  -3  -7   37.70    1.50
   4  -3  -7   40.90    1.70
   4  -3  -7   37.60    1.50
   4  -3  -7   37.00    1.30
   4  -3  -7   38.30    1.60
  -4   3   7   38.30    1.70
  -4   3   7   39.70    1.60
   3  -3  -7  106.59    4.80
   3  -3  -7  111.49    3.40
   3  -3  -7  112.09    5.40
   3  -3  -7  107.99    3.30
   3  -3  -7  111.99    2.80
  -3   3   7  107.69    3.40
  -3   3   7  113.49    3.00
   2  -3  -7  418.06   11.20
   2  -3  -7  421.16    9.90
   2  -3  -7  424.96   11.50
   2  -3  -7  413.66   11.90
   2  -3  -7  411.36   10.50
  -2   3   7  430.26   10.90
  -2   3   7  422.26   11.80
  -2   3   7  428.56   10.90
   1  -3  -7  452.85   11.50
   1  -3  -7  412.26   10.20
   1  -3  -7  427.66   11.30
   1  -3  -7  449.36   11.40
   1  -3  -7  437.06   12.30
   1  -3  -7  452.45   11.90
  -1   3   7  430.46   12.30
  -1   3   7  421.66   11.30
  -1   3   7  439.06   11.80
  -1   3   7  438.76   12.10
  -1   3   7  433.56   11.30
   0  -3  -7  493.75   13.50
   0  -3  -7  506.15   13.00
   0  -3  -7  482.45   13.90
   0  -3  -7  509.55   13.10
   0  -3  -7  510.45   12.20
   0  -3  -7  505.35   11.70
   0   3   7  501.85   13.50
   0   3   7  517.95   12.90
   0   3   7  488.05   15.10
   0   3   7  486.85   14.30
   0   3   7  495.55   12.90
  -1  -3  -7  119.09    3.60
  -1  -3  -7  118.59    3.30
  -1  -3  -7  123.49    2.90
  -1  -3  -7  118.99    3.50
  -1  -3  -7  122.69    3.30
  -1  -3  -7  118.39    3.00
   1   3   7  117.79    4.90
   1   3   7  118.59    3.30
   1   3   7  118.99    3.40
   1   3   7  117.99    3.40
   1   3   7  119.69    3.00
   1   3   7  117.79    3.20
  -2  -3  -7   78.79    2.30
  -2  -3  -7   78.39    1.90
  -2  -3  -7   70.39    2.30
  -2  -3  -7   73.39    2.20
   2   3   7   72.79    2.20
   2   3   7   73.89    3.80
   2   3   7   73.49    1.90
   2   3   7   73.19    2.10
   2   3   7   76.59    2.20
  -3  -3  -7  376.46   10.40
  -3  -3  -7  362.76    9.80
  -3  -3  -7  375.26    8.70
  -3  -3  -7  386.96   10.20
   3   3   7  372.66    9.90
   3   3   7  365.26    9.70
   3   3   7  372.76    9.80
   3   3   7  379.36   10.20
   3   3   7  369.76    8.70
  -4  -3  -7    0.50    0.20
  -4  -3  -7    0.60    0.20
  -4  -3  -7    0.20    0.10
   4   3   7    0.40    0.20
   4   3   7    0.60    0.20
   4   3   7    0.60    0.20
   4   3   7    0.50    0.30
   4   3   7    0.60    0.20
  -5  -3  -7   46.00    1.20
  -5  -3  -7   47.10    1.50
   5   3   7   47.90    1.40
   5   3   7   44.90    1.60
   5   3   7   48.60    1.50
   5   3   7   44.50    1.30
   5   3   7   46.20    1.50
   6   3   7   60.09    1.90
   6   3   7   60.09    1.70
   6   3   7   59.69    2.10
   6   3   7   59.29    2.20
   7   3   7   30.10    1.40
   7   3   7   33.10    3.00
   7   3   7   31.40    1.20
   7   3   7   34.00    1.20
   7   3   7   34.90    1.30
   8   3   7    0.00    0.40
   8   3   7    0.20    0.50
   8   3   7    0.00    0.30
   8   3   7    0.40    0.30
   9   3   7   48.00    2.00
   9   3   7   40.40    1.70
   9   3   7   42.40    1.50
  10   3   7   54.99    1.90
  10   3   7   54.79    2.40
  10   3   7   52.49    2.10
   7  -4  -7   -0.10    0.50
   7  -4  -7    0.10    0.50
  -7   4   7    0.30    0.70
   6  -4  -7    5.30    0.70
   6  -4  -7    5.00    0.80
   6  -4  -7    5.00    0.50
  -6   4   7    4.70    0.80
  -6   4   7    4.20    0.70
   5  -4  -7   78.29    2.60
   5  -4  -7   79.19    2.70
   5  -4  -7   79.69    2.80
   5  -4  -7   81.19    2.30
  -5   4   7   85.79    3.00
   4  -4  -7   11.70    0.70
   4  -4  -7   11.20    0.90
   4  -4  -7   13.10    1.00
   4  -4  -7   14.40    1.00
  -4   4   7   13.30    1.10
   3  -4  -7   -0.20    0.30
   3  -4  -7    0.90    0.40
   3  -4  -7    0.60    0.30
   3  -4  -7    0.00    0.20
   3  -4  -7    0.50    0.40
  -3   4   7    0.20    0.30
  -3   4   7    0.20    0.30
  -3   4   7    0.20    0.30
   2  -4  -7    8.10    0.70
   2  -4  -7    8.00    0.50
   2  -4  -7    8.00    0.70
   2  -4  -7    7.90    0.60
   2  -4  -7    6.70    0.70
  -2   4   7    7.10    0.50
  -2   4   7    7.70    0.70
  -2   4   7    8.70    1.60
  -2   4   7    7.50    0.60
  -2   4   7    8.60    0.60
   1  -4  -7  200.38    5.50
   1  -4  -7  197.38    5.30
   1  -4  -7  197.78    5.80
   1  -4  -7  195.68    5.90
   1  -4  -7  185.18    4.60
  -1   4   7  187.68    5.60
  -1   4   7  196.58    5.60
  -1   4   7  188.68    5.10
  -1   4   7  187.48    5.40
  -1   4   7  185.78    5.20
   0  -4  -7   57.39    1.90
   0  -4  -7   59.99    1.70
   0  -4  -7   59.69    2.50
   0  -4  -7   62.69    1.60
   0  -4  -7   55.59    1.80
   0   4   7   57.59    2.00
   0   4   7   56.69    1.90
   0   4   7   56.99    1.80
   0   4   7   55.99    1.90
   0   4   7   58.39    1.70
  -1  -4  -7  335.27    8.90
  -1  -4  -7  323.37    9.20
  -1  -4  -7  323.77    8.00
  -1  -4  -7  332.47    7.70
  -1  -4  -7  317.77    8.70
   1   4   7  326.07    8.50
   1   4   7  320.97    7.70
   1   4   7  315.37    8.90
   1   4   7  343.87    9.20
  -2  -4  -7  266.47    6.40
  -2  -4  -7  256.17    6.10
  -2  -4  -7  254.47    7.00
  -2  -4  -7  256.47    7.40
  -2  -4  -7  275.37    7.20
   2   4   7  253.77    6.90
   2   4   7  261.57    7.20
   2   4   7  258.87    6.80
   2   4   7  260.47    6.10
   2   4   7  260.27    7.40
  -3  -4  -7  139.89    3.40
  -3  -4  -7  146.39    5.50
  -3  -4  -7  137.59    4.30
  -3  -4  -7  142.29    4.20
   3   4   7  144.79    4.10
   3   4   7  140.99    3.90
   3   4   7  139.79    3.40
   3   4   7  143.89    4.10
   3   4   7  137.89    3.80
  -4  -4  -7   10.10    1.10
   4   4   7    9.70    0.60
[truncated: 199,160 more chars]
