# Supplementary material for: Crystal structure of di­aqua­bis­(4-tert-butyl­benzoato-κO)bis­(nicotinamide-κN 1)cobalt(II) dihydrate
Source: Acta Crystallogr E Crystallogr Commun. 2016 Jun 3;72(Pt 7):888–91. doi: 10.1107/S2056989016008689 (PMC4992899; doi:10.1107/S2056989016008689)
Supplement: Supplementary file 2 [file e-72-00888-Isup2.hkl]

data_I                                                                          
_shelx_title ' saf8 in P-1'                                                     
_shelx_refln_list_code          4                                               
_shelx_F_calc_maximum      127.80                                               
_exptl_crystal_F_000       384.93                                               
_reflns_d_resolution_high  0.7475                                               
                                                                                
loop_                                                                           
 _space_group_symop_operation_xyz                                               
 'x, y, z'                                                                      
 '-x, -y, -z'                                                                   
                                                                                
_cell_length_a     7.9608                                                       
_cell_length_b    10.0679                                                       
_cell_length_c    12.3007                                                       
_cell_angle_alpha  72.087                                                       
_cell_angle_beta   74.841                                                       
_cell_angle_gamma  78.660                                                       
                                                                                
_shelx_F_squared_multiplier     1.000                                           
                                                                                
loop_                                                                           
 _refln_index_h                                                                 
 _refln_index_k                                                                 
 _refln_index_l                                                                 
 _refln_F_squared_calc                                                          
 _refln_F_squared_meas                                                          
 _refln_F_squared_sigma                                                         
 _refln_observed_status                                                         
   1   0   0       3879.73       4034.21        28.87 o                         
   2   0   0       1485.81       1552.81         9.69 o                         
   3   0   0       1327.27       1406.01        11.49 o                         
   4   0   0        546.86        549.14         4.54 o                         
   5   0   0          1.34          1.55         0.11 o                         
   6   0   0        139.57        147.95         1.83 o                         
   7   0   0        113.02        112.53         1.82 o                         
   8   0   0         42.23         40.80         1.04 o                         
   9   0   0         57.54         58.71         1.45 o                         
  10   0   0          2.95          3.15         0.79 o                         
 -10   1   0         41.28         44.11         1.61 o                         
  -9   1   0         35.44         31.70         1.40 o                         
  -8   1   0        235.71        256.69         4.76 o                         
  -7   1   0        182.02        198.18         3.01 o                         
  -6   1   0        108.21        106.81         1.37 o                         
  -5   1   0        133.93        137.35         1.08 o                         
  -4   1   0       1896.37       2112.14        14.08 o                         
  -3   1   0        161.22        165.48         1.25 o                         
  -2   1   0        508.31        492.61         3.36 o                         
  -1   1   0       7711.09       8264.00        61.46 o                         
   0   1   0       1925.99       2129.01        39.50 o                         
   1   1   0         61.34         41.18         0.68 o                         
   2   1   0       1375.27       1447.00        11.86 o                         
   3   1   0        741.87        734.73         6.08 o                         
   4   1   0        486.18        445.50         4.16 o                         
   5   1   0         76.40         75.25         0.86 o                         
   6   1   0         14.51         14.59         0.47 o                         
   7   1   0        306.03        295.11         3.68 o                         
   8   1   0        193.30        174.65         2.45 o                         
   9   1   0         17.06         14.58         0.84 o                         
  10   1   0         15.14         19.78         1.29 o                         
  -9   2   0          0.42         -0.47         0.64 o                         
  -8   2   0         23.36         18.37         0.98 o                         
  -7   2   0         28.74         27.97         0.90 o                         
  -6   2   0         77.23         80.31         1.10 o                         
  -5   2   0         43.86         52.35         0.56 o                         
  -4   2   0       2030.34       2259.06        19.01 o                         
  -3   2   0        864.58        873.84         6.40 o                         
  -2   2   0        362.95        387.43         3.06 o                         
  -1   2   0        721.39        738.75         7.38 o                         
   0   2   0         18.62         29.15         0.92 o                         
   1   2   0       1141.87       1392.03        21.41 o                         
   2   2   0         75.10         68.15         1.65 o                         
   3   2   0        415.22        343.15         3.48 o                         
   4   2   0        754.69        855.61         7.14 o                         
   5   2   0         15.97          9.52         0.25 o                         
   6   2   0         16.18         18.65         0.53 o                         
   7   2   0        170.38        146.22         2.20 o                         
   8   2   0         61.60         60.28         1.31 o                         
   9   2   0         25.05         28.30         1.09 o                         
  10   2   0         36.11         40.65         1.66 o                         
  -9   3   0          1.94          0.38         0.69 o                         
  -8   3   0          5.53          6.28         0.82 o                         
  -7   3   0         31.37         32.66         0.84 o                         
  -6   3   0          0.40          0.15         0.21 o                         
  -5   3   0         76.85         78.14         0.80 o                         
  -4   3   0          2.62          3.39         0.19 o                         
  -3   3   0         82.56         59.82         0.62 o                         
  -2   3   0        327.11        346.94         3.14 o                         
  -1   3   0        393.36        393.08         5.47 o                         
   0   3   0        427.78        540.43         7.79 o                         
   1   3   0        613.68        607.68        12.42 o                         
   2   3   0         72.23         75.10         1.47 o                         
   3   3   0          8.03          2.76         0.20 o                         
   4   3   0        297.29        298.59         2.87 o                         
   5   3   0        146.52        139.78         1.31 o                         
   6   3   0          5.04          2.83         0.33 o                         
   7   3   0         82.69         87.56         1.83 o                         
   8   3   0         64.71         72.74         2.40 o                         
   9   3   0        128.35        141.90         3.30 o                         
  10   3   0         38.56         38.46         2.34 o                         
  -9   4   0          5.37          5.82         0.71 o                         
  -8   4   0         31.61         30.52         1.25 o                         
  -7   4   0          6.44          7.63         0.49 o                         
  -6   4   0         23.75         20.61         0.81 o                         
  -5   4   0          3.40          2.32         0.32 o                         
  -4   4   0         12.49          9.13         0.42 o                         
  -3   4   0       1761.02       1873.01        15.02 o                         
  -2   4   0        257.79        230.51         2.64 o                         
  -1   4   0        420.36        418.79         4.61 o                         
   0   4   0         60.12         61.08         1.26 o                         
   1   4   0       5017.92       5610.28       136.01 o                         
   2   4   0         61.24         51.94         2.70 o                         
   3   4   0        172.50        165.10         2.79 o                         
   4   4   0        426.38        426.07         4.67 o                         
   5   4   0        173.19        167.72         2.25 o                         
   6   4   0         18.43         17.55         0.90 o                         
   7   4   0          2.07          1.12         0.44 o                         
   8   4   0         45.41         48.93         1.82 o                         
   9   4   0         15.40         19.24         1.19 o                         
  10   4   0          0.86         -0.92         1.02 o                         
  -8   5   0         21.76         23.17         0.90 o                         
  -7   5   0         86.36         81.96         1.54 o                         
  -6   5   0         74.97         74.35         1.58 o                         
  -5   5   0          2.24          2.49         0.27 o                         
  -4   5   0         56.05         56.06         0.73 o                         
  -3   5   0        527.26        507.60         5.47 o                         
  -2   5   0        352.21        330.00         3.78 o                         
  -1   5   0        323.61        316.65         3.29 o                         
   0   5   0        749.09        827.35        13.77 o                         
   1   5   0        116.83         85.63         1.72 o                         
   2   5   0         35.11         36.61         1.02 o                         
   3   5   0        479.17        481.54         7.93 o                         
   4   5   0        331.08        321.26         4.74 o                         
   5   5   0        786.64        759.49         8.93 o                         
   6   5   0         69.77         73.95         1.33 o                         
   7   5   0          3.24          2.68         0.50 o                         
   8   5   0         31.12         33.50         2.10 o                         
   9   5   0         15.39         13.46         1.03 o                         
  -8   6   0          1.41          1.41         0.46 o                         
  -7   6   0         26.36         24.32         1.49 o                         
  -6   6   0          1.72          2.00         0.65 o                         
  -5   6   0         92.22         85.62         1.35 o                         
  -4   6   0          2.25          2.72         0.27 o                         
  -3   6   0        538.81        519.39         6.34 o                         
  -2   6   0        836.09        818.40         9.76 o                         
  -1   6   0        395.21        394.73         4.14 o                         
   0   6   0        262.65        244.10         4.08 o                         
   1   6   0        379.84        424.17         5.49 o                         
   2   6   0        228.39        243.12         3.87 o                         
   3   6   0        127.57        108.50         2.01 o                         
   4   6   0        181.27        176.55         3.68 o                         
   5   6   0         40.98         35.61         0.71 o                         
   6   6   0         26.12         23.25         0.98 o                         
   7   6   0          4.34          5.60         0.84 o                         
   8   6   0         40.65         45.00         1.78 o                         
   9   6   0         21.38         18.36         1.61 o                         
  -7   7   0         30.49         38.20         3.54 o                         
  -6   7   0         94.50         93.30         4.28 o                         
  -5   7   0          1.62          0.98         0.39 o                         
  -4   7   0          2.06          1.93         0.31 o                         
  -3   7   0          6.44          7.41         0.41 o                         
  -2   7   0         36.65         35.92         0.83 o                         
  -1   7   0        167.38        177.67         2.58 o                         
   0   7   0        504.08        513.62         5.88 o                         
   1   7   0        324.21        322.65         5.35 o                         
   2   7   0        237.92        247.11         4.62 o                         
   3   7   0          2.74          2.39         0.32 o                         
   4   7   0         18.56         17.16         1.96 o                         
   5   7   0         48.55         48.43         1.38 o                         
   6   7   0        201.45        207.09         3.54 o                         
   7   7   0          1.64          1.04         0.56 o                         
   8   7   0         61.85         64.97         2.89 o                         
   9   7   0         13.22         12.71         1.03 o                         
  -7   8   0         19.95         14.72         2.24 o                         
  -6   8   0         10.69         13.98         2.05 o                         
  -5   8   0         22.08         20.90         1.11 o                         
  -4   8   0         35.09         33.75         0.99 o                         
  -3   8   0         16.40         16.10         1.05 o                         
  -2   8   0        667.33        677.53         9.13 o                         
  -1   8   0         60.33         60.30         1.18 o                         
   0   8   0        222.10        224.43         4.69 o                         
   1   8   0        168.23        164.48         4.29 o                         
   2   8   0        115.89        130.58         2.12 o                         
   3   8   0          0.86          1.30         0.75 o                         
   4   8   0         78.94         79.38         2.98 o                         
   5   8   0        114.22        110.30         3.73 o                         
   6   8   0         30.88         35.22         1.49 o                         
   7   8   0         82.57         83.96         2.15 o                         
   8   8   0         17.45         17.76         1.30 o                         
  -6   9   0          0.54          1.30         1.49 o                         
  -5   9   0         31.43         30.24         1.41 o                         
  -4   9   0        166.12        165.20         3.71 o                         
  -3   9   0        213.41        209.42         4.45 o                         
  -2   9   0        107.02        108.31         2.19 o                         
  -1   9   0        143.61        138.36         2.62 o                         
   0   9   0        141.17        138.90         3.37 o                         
   1   9   0        112.08         96.88         2.50 o                         
   2   9   0        378.10        355.75         6.98 o                         
   3   9   0         24.54         19.24         1.40 o                         
   4   9   0         25.43         26.27         1.86 o                         
   5   9   0         32.01         32.24         1.86 o                         
   7   9   0         37.47         35.95         1.27 o                         
   8   9   0         51.89         53.53         2.29 o                         
  -5  10   0         84.16         90.56         2.40 o                         
  -4  10   0         56.91         58.48         3.52 o                         
  -3  10   0         38.49         38.94         1.50 o                         
  -2  10   0        233.69        232.10         5.96 o                         
  -1  10   0        145.51        146.58         3.42 o                         
   0  10   0         54.75         48.30         1.31 o                         
   1  10   0        168.73        152.28         4.74 o                         
   2  10   0         18.56         17.14         0.93 o                         
   3  10   0        103.94         95.21         2.33 o                         
   4  10   0          3.27          3.73         0.93 o                         
   5  10   0          2.10          1.86         0.93 o                         
   7  10   0         10.02          8.60         0.76 o                         
  -4  11   0         20.72         19.76         1.80 o                         
  -3  11   0         53.34         49.89         1.69 o                         
  -2  11   0        115.40        107.74         3.67 o                         
  -1  11   0         17.74         13.33         1.03 o                         
   0  11   0          4.16          5.38         0.76 o                         
   1  11   0          0.84          1.89         0.56 o                         
   2  11   0         47.49         43.95         1.65 o                         
   3  11   0         38.53         26.46         1.49 o                         
   4  11   0          0.43          1.49         0.93 o                         
   5  11   0         37.63         35.03         2.42 o                         
  -2  12   0         32.29         28.79         1.98 o                         
  -1  12   0        103.88        116.33         3.55 o                         
   0  12   0         10.06         10.93         0.89 o                         
   1  12   0          5.84          4.24         0.58 o                         
   2  12   0         25.82         20.41         1.32 o                         
   3  12   0          2.91          2.14         0.79 o                         
   4  12   0         11.75         10.99         1.49 o                         
  -4 -12   1          5.18          6.71         1.49 o                         
  -3 -12   1          0.85         -0.43         0.50 o                         
  -2 -12   1         12.43         10.92         1.16 o                         
  -1 -12   1          5.32          4.27         0.84 o                         
   0 -12   1         14.95         12.03         1.03 o                         
   1 -12   1        146.48        155.97         3.87 o                         
  -5 -11   1          9.23         10.81         1.49 o                         
  -3 -11   1         22.05         28.84         2.05 o                         
  -2 -11   1         56.26         53.29         1.69 o                         
  -1 -11   1         54.19         50.13         2.42 o                         
   0 -11   1         34.23         30.25         1.77 o                         
   1 -11   1         17.67         16.67         1.43 o                         
   2 -11   1         24.58         24.28         2.70 o                         
   3 -11   1          2.93          3.56         0.76 o                         
  -6 -10   1          0.24         -0.75         0.75 o                         
  -5 -10   1          2.59          2.42         0.93 o                         
  -4 -10   1          2.18          2.98         0.93 o                         
  -3 -10   1         20.15         25.34         2.05 o                         
  -2 -10   1         19.27         21.67         1.77 o                         
  -1 -10   1        202.75        186.23         4.06 o                         
   0 -10   1         53.14         51.28         1.61 o                         
   1 -10   1         60.95         56.52         2.31 o                         
   2 -10   1         57.48         59.54         2.28 o                         
   3 -10   1         23.54         24.34         1.43 o                         
   4 -10   1         21.02         17.63         2.22 o                         
   5 -10   1         13.97         14.13         1.00 o                         
  -7  -9   1         10.15         11.58         0.93 o                         
  -6  -9   1         27.62         28.14         2.05 o                         
  -5  -9   1         57.97         55.34         2.61 o                         
  -4  -9   1         22.40         23.85         1.86 o                         
  -3  -9   1         60.55         53.67         2.61 o                         
  -2  -9   1        444.76        405.82         7.90 o                         
  -1  -9   1        260.99        246.18         5.46 o                         
   0  -9   1        160.00        139.01         3.15 o                         
   1  -9   1        151.81        134.37         3.15 o                         
   2  -9   1          5.64          3.29         0.85 o                         
   3  -9   1         31.65         29.65         1.43 o                         
   4  -9   1         16.88         17.04         1.07 o                         
   5  -9   1          2.78          4.12         0.72 o                         
   6  -9   1         14.41         12.49         2.24 o                         
  -8  -8   1          6.77          7.24         1.07 o                         
  -7  -8   1         44.78         46.73         1.78 o                         
  -6  -8   1          0.96          0.19         0.75 o                         
  -5  -8   1         53.07         53.07         1.94 o                         
  -4  -8   1         68.98         60.89         1.84 o                         
  -3  -8   1         30.72         32.98         1.86 o                         
  -2  -8   1          1.92          4.71         0.58 o                         
  -1  -8   1        192.77        193.50         4.34 o                         
   0  -8   1        366.19        349.53         5.63 o                         
   1  -8   1         71.80         68.89         1.50 o                         
   2  -8   1        723.03        703.51        10.94 o                         
   3  -8   1        133.00        124.69         2.65 o                         
   4  -8   1         13.29         11.19         0.76 o                         
   5  -8   1          9.25          8.68         0.76 o                         
   6  -8   1         23.41         27.72         1.72 o                         
   7  -8   1         11.93         10.62         2.05 o                         
  -8  -7   1         27.24         30.28         1.58 o                         
  -7  -7   1          4.38          4.43         0.65 o                         
  -6  -7   1         61.99         59.23         1.59 o                         
  -5  -7   1        362.73        350.80         7.42 o                         
  -4  -7   1         79.99         78.27         2.80 o                         
  -3  -7   1         26.08         28.38         1.30 o                         
  -2  -7   1        184.55        169.91         3.68 o                         
  -1  -7   1        154.21        135.18         2.99 o                         
   0  -7   1        167.26        160.35         2.43 o                         
   1  -7   1         77.30         67.42         1.43 o                         
   2  -7   1         29.75         31.29         1.06 o                         
   3  -7   1         19.80         24.32         0.83 o                         
   4  -7   1         10.56          9.02         0.62 o                         
   5  -7   1         46.68         42.03         1.31 o                         
   6  -7   1         66.57         68.73         2.37 o                         
   7  -7   1         47.20         54.97         3.91 o                         
  -9  -6   1         35.02         42.71         2.27 o                         
  -8  -6   1          1.23          2.16         0.76 o                         
  -7  -6   1         13.38         12.01         1.08 o                         
  -6  -6   1         30.80         27.41         1.23 o                         
  -5  -6   1         49.89         46.62         0.80 o                         
  -4  -6   1        259.02        262.22         5.33 o                         
  -3  -6   1          7.75          8.59         0.55 o                         
  -2  -6   1        195.08        187.54         4.37 o                         
  -1  -6   1        287.62        302.89         4.17 o                         
   0  -6   1        242.13        252.15         4.48 o                         
   1  -6   1         55.72         51.38         0.89 o                         
   2  -6   1        330.76        300.78         4.10 o                         
   3  -6   1        350.02        348.66         4.15 o                         
   4  -6   1          0.62          0.09         0.23 o                         
   5  -6   1         17.94         15.47         0.61 o                         
   6  -6   1          6.29          5.16         0.54 o                         
   7  -6   1          2.86          6.34         1.68 o                         
   8  -6   1          2.45          2.93         0.68 o                         
  -9  -5   1         43.80         51.94         2.04 o                         
  -8  -5   1         31.39         35.00         1.22 o                         
  -7  -5   1          0.48          0.17         0.38 o                         
  -6  -5   1        117.70        119.24         2.41 o                         
  -5  -5   1        385.37        376.13         4.26 o                         
  -4  -5   1        343.49        314.32         5.18 o                         
  -3  -5   1        138.97        118.97         2.31 o                         
  -2  -5   1        122.55         99.48         1.98 o                         
  -1  -5   1          1.13          1.03         0.54 o                         
   0  -5   1          3.24          2.22         0.19 o                         
   1  -5   1         20.07         27.13         0.54 o                         
   2  -5   1        617.57        620.11         6.89 o                         
   3  -5   1        415.70        423.11         4.55 o                         
   4  -5   1         91.12         81.71         1.41 o                         
   5  -5   1         25.61         29.90         0.59 o                         
   6  -5   1         22.70         22.42         0.73 o                         
   7  -5   1         81.93         81.41         1.45 o                         
   8  -5   1          5.44          5.14         0.47 o                         
  -9  -4   1          3.09          4.21         0.77 o                         
  -8  -4   1        101.17        110.93         2.29 o                         
  -7  -4   1        169.86        160.42         3.22 o                         
  -6  -4   1        140.77        129.00         1.92 o                         
  -5  -4   1          7.32          7.64         0.49 o                         
  -4  -4   1        374.82        344.65         3.36 o                         
  -3  -4   1        142.29        116.64         1.79 o                         
  -2  -4   1       1027.20       1110.92        14.84 o                         
  -1  -4   1       3040.94       3454.40        53.59 o                         
   0  -4   1        140.06        131.48         2.57 o                         
   1  -4   1       2496.35       2809.88        30.71 o                         
   2  -4   1        265.14        286.62         3.32 o                         
   3  -4   1        935.06        998.85         8.78 o                         
   4  -4   1        552.03        614.02         5.53 o                         
   5  -4   1        280.09        263.58         2.57 o                         
   6  -4   1         28.41         29.70         1.22 o                         
   7  -4   1         30.43         29.37         1.21 o                         
   8  -4   1         16.69         21.87         1.13 o                         
   9  -4   1         15.80         17.60         1.09 o                         
  -9  -3   1         56.09         60.55         2.00 o                         
  -8  -3   1        261.14        249.86         4.30 o                         
  -7  -3   1        266.39        250.28         4.23 o                         
  -6  -3   1          1.93          4.08         0.28 o                         
  -5  -3   1         70.33         69.56         0.76 o                         
  -4  -3   1        230.40        197.16         2.06 o                         
  -3  -3   1       1227.62       1285.39        12.79 o                         
  -2  -3   1       1451.37       1503.48        20.04 o                         
  -1  -3   1       2428.56       2529.84        52.42 o                         
   0  -3   1       5171.17       5796.53        82.67 o                         
   1  -3   1       2704.16       2816.43        30.40 o                         
   2  -3   1         26.90         21.96         0.37 o                         
   3  -3   1        371.85        332.13         3.02 o                         
   4  -3   1        157.08        141.26         1.32 o                         
   5  -3   1        108.33        113.09         1.13 o                         
   6  -3   1         10.45          9.37         0.38 o                         
   7  -3   1        118.14        121.39         2.03 o                         
   8  -3   1         53.16         57.18         1.53 o                         
   9  -3   1         11.55         10.95         0.95 o                         
 -10  -2   1          7.17          5.44         0.74 o                         
  -9  -2   1         16.28         15.07         0.87 o                         
  -8  -2   1         84.86         76.31         1.48 o                         
  -7  -2   1         40.38         47.13         1.29 o                         
  -6  -2   1          1.22          0.83         0.24 o                         
  -5  -2   1         62.72         50.92         0.63 o                         
  -4  -2   1          7.81          7.05         0.18 o                         
  -3  -2   1       2389.29       2540.11        23.41 o                         
  -2  -2   1         72.24         64.60         1.65 o                         
  -1  -2   1       4307.17       4647.87        74.22 o                         
   0  -2   1      16332.73      16639.88       334.53 o                         
   1  -2   1       2739.78       3029.82        55.69 o                         
   2  -2   1         71.62         91.11         0.87 o                         
   3  -2   1        503.84        488.12         3.96 o                         
   4  -2   1        937.50       1003.18         7.99 o                         
   5  -2   1         23.35         27.88         0.36 o                         
   6  -2   1        169.68        153.27         1.72 o                         
   7  -2   1          1.48          2.05         0.97 o                         
   8  -2   1          9.62          7.56         1.08 o                         
   9  -2   1         12.23          8.95         0.73 o                         
 -10  -1   1          0.14          0.69         0.69 o                         
  -9  -1   1          0.35         -0.67         0.67 o                         
  -8  -1   1          7.45          8.01         0.52 o                         
  -7  -1   1         65.85         68.13         1.46 o                         
  -6  -1   1         36.25         40.63         0.79 o                         
  -5  -1   1        225.20        231.25         2.15 o                         
  -4  -1   1       2763.23       3058.57        25.04 o                         
  -3  -1   1        833.48        833.61         6.70 o                         
  -2  -1   1        115.42        126.36         1.35 o                         
  -1  -1   1       6650.12       6744.30       236.04 o                         
   0  -1   1       1015.49       1196.52        22.33 o                         
   1  -1   1        354.48        371.57         6.35 o                         
   2  -1   1        281.63        232.63         2.07 o                         
   3  -1   1        341.81        341.28         2.65 o                         
   4  -1   1          9.18          3.39         0.30 o                         
   5  -1   1         12.70          8.09         0.22 o                         
   6  -1   1         64.24         63.74         1.00 o                         
   7  -1   1        245.62        229.83         3.37 o                         
   8  -1   1        683.04        673.63         9.36 o                         
   9  -1   1         30.98         27.81         1.22 o                         
  10  -1   1         47.74         53.67         1.72 o                         
 -10   0   1          0.28         -0.15         0.55 o                         
  -9   0   1          3.36          5.03         0.67 o                         
  -8   0   1         32.82         29.11         1.04 o                         
  -7   0   1         28.21         28.56         1.50 o                         
  -6   0   1         69.98         76.26         1.09 o                         
  -5   0   1        674.05        721.10         5.69 o                         
  -4   0   1        419.65        477.46         3.69 o                         
  -3   0   1       1175.76       1157.87         8.69 o                         
  -2   0   1       1003.47       1072.12         7.69 o                         
  -1   0   1       1012.08       1088.80         9.61 o                         
   0   0   1       4353.75       4360.95        83.86 o                         
   1   0   1       2419.57       2500.32        21.43 o                         
   2   0   1        714.34        840.47         7.03 o                         
   3   0   1         51.15         75.59         0.59 o                         
   4   0   1         48.33         68.58         0.57 o                         
   5   0   1          0.59          0.92         0.08 o                         
   6   0   1        243.15        229.59         2.54 o                         
   7   0   1        558.37        528.25         7.30 o                         
   8   0   1        165.45        166.50         2.73 o                         
   9   0   1         65.27         75.47         2.02 o                         
  10   0   1         35.40         37.45         1.30 o                         
  -9   1   1          8.58          9.12         0.68 o                         
  -8   1   1         48.67         52.28         1.22 o                         
  -7   1   1        212.58        216.20         2.90 o                         
  -6   1   1          7.48          6.20         0.71 o                         
  -5   1   1         96.41        104.31         0.98 o                         
  -4   1   1        375.60        347.49         2.49 o                         
  -3   1   1        582.64        609.30         4.11 o                         
  -2   1   1        600.30        707.94         4.94 o                         
  -1   1   1          4.55          1.59         0.12 o                         
   0   1   1        169.90        171.18         1.22 o                         
   1   1   1       1040.36       1090.20        15.79 o                         
   2   1   1        588.14        618.78         5.28 o                         
   3   1   1        652.92        733.51         5.22 o                         
   4   1   1       1957.32       2099.47        15.46 o                         
   5   1   1        113.76        114.70         1.14 o                         
   6   1   1         12.81         12.40         0.41 o                         
   7   1   1         24.83         21.01         0.75 o                         
   8   1   1         55.21         61.42         1.30 o                         
   9   1   1         19.96         22.87         1.02 o                         
  10   1   1         11.30         11.01         0.79 o                         
  -9   2   1         20.20         20.72         1.17 o                         
  -8   2   1          6.67          6.42         0.57 o                         
  -7   2   1          8.64          8.03         0.55 o                         
  -6   2   1        112.64        120.26         1.51 o                         
  -5   2   1         11.22         10.59         0.23 o                         
  -4   2   1        802.22        804.63         5.72 o                         
  -3   2   1       1198.47       1312.90         9.52 o                         
  -2   2   1       1531.06       1630.76        12.21 o                         
  -1   2   1       3656.20       4014.07        36.90 o                         
   0   2   1        602.47        648.31        12.01 o                         
   1   2   1         67.33         81.65         2.27 o                         
   2   2   1         32.45         24.72         0.32 o                         
   3   2   1       1076.03       1117.09        10.11 o                         
   4   2   1        161.97        156.63         1.53 o                         
   5   2   1         61.87         60.89         0.66 o                         
   6   2   1          0.63          1.14         0.22 o                         
   7   2   1          0.98          1.91         0.41 o                         
   8   2   1          7.25          8.10         0.74 o                         
   9   2   1         54.14         58.09         1.55 o                         
  10   2   1          0.99          1.10         0.66 o                         
  -9   3   1          4.99          2.93         0.76 o                         
  -8   3   1          1.76          1.80         0.58 o                         
  -7   3   1         31.02         30.83         1.11 o                         
  -6   3   1         35.73         31.40         0.69 o                         
  -5   3   1          1.38          0.93         0.14 o                         
  -4   3   1        205.26        191.33         1.68 o                         
  -3   3   1        338.46        325.81         2.63 o                         
  -2   3   1       1713.33       1799.83        13.63 o                         
  -1   3   1          6.04          7.57         0.52 o                         
   0   3   1       1142.82       1433.38        16.29 o                         
   1   3   1        251.16        302.83         7.01 o                         
   2   3   1         45.75         54.23         0.73 o                         
   3   3   1          3.51          5.88         0.35 o                         
   4   3   1         50.56         50.11         0.60 o                         
   5   3   1        433.69        432.39         4.14 o                         
   6   3   1         68.75         64.14         1.24 o                         
   7   3   1         29.73         34.90         1.11 o                         
   8   3   1         32.58         29.86         1.17 o                         
   9   3   1        160.72        160.01         3.89 o                         
  10   3   1          4.70          1.96         0.73 o                         
  -9   4   1          9.41          6.60         0.70 o                         
  -8   4   1         57.06         58.50         1.79 o                         
  -7   4   1         26.58         23.20         0.79 o                         
  -6   4   1        117.56        114.69         2.43 o                         
  -5   4   1          0.46          0.09         0.19 o                         
  -4   4   1          1.73          1.43         0.17 o                         
  -3   4   1        710.03        716.60         5.76 o                         
  -2   4   1        641.54        651.78         5.46 o                         
  -1   4   1       2233.52       2618.72        40.35 o                         
   0   4   1        343.63        366.85         4.24 o                         
   1   4   1       1695.10       1933.32        30.22 o                         
   2   4   1         50.08         63.42         1.22 o                         
   3   4   1         67.46         57.90         0.88 o                         
   4   4   1        146.66        162.36         1.97 o                         
   5   4   1        338.18        331.25         3.37 o                         
   6   4   1         84.44         87.08         1.39 o                         
   7   4   1         75.64         66.85         1.63 o                         
   8   4   1        171.99        172.65         3.21 o                         
   9   4   1         47.31         44.72         1.96 o                         
  10   4   1         24.74         29.29         1.71 o                         
  -8   5   1          6.37          7.03         0.70 o                         
  -7   5   1         87.45         76.30         1.44 o                         
  -6   5   1        267.49        262.35         4.34 o                         
  -5   5   1         61.14         59.03         0.86 o                         
  -4   5   1         51.10         55.94         0.73 o                         
  -3   5   1        520.98        521.83         4.76 o                         
  -2   5   1        653.54        698.41         6.68 o                         
  -1   5   1        338.87        387.77         4.02 o                         
   0   5   1        839.65        999.38        10.91 o                         
   1   5   1       1236.21       1545.41        20.03 o                         
   2   5   1         12.49         17.49         0.48 o                         
   3   5   1        155.97        134.96         2.51 o                         
   4   5   1          8.81          8.22         0.35 o                         
   5   5   1        688.96        667.27         8.06 o                         
   6   5   1        411.59        404.11         5.48 o                         
   7   5   1         28.42         31.73         1.68 o                         
   8   5   1         54.30         53.51         2.23 o                         
   9   5   1         20.78         24.50         1.51 o                         
  10   5   1         27.14         33.90         1.78 o                         
  -8   6   1          1.15         -0.04         0.43 o                         
  -7   6   1         54.53         55.94         2.14 o                         
  -6   6   1          7.26          6.90         0.47 o                         
  -5   6   1        112.11        106.34         1.37 o                         
  -4   6   1         64.69         59.17         1.07 o                         
  -3   6   1        375.89        372.73         4.39 o                         
  -2   6   1        216.31        206.22         2.69 o                         
  -1   6   1        302.45        324.67         3.64 o                         
   0   6   1         17.80         15.30         0.55 o                         
   1   6   1        294.52        284.12         3.28 o                         
   2   6   1        284.32        286.05         4.83 o                         
   3   6   1         80.94         85.10         1.79 o                         
   4   6   1        193.29        177.80         3.73 o                         
   5   6   1        109.92        113.54         1.71 o                         
   6   6   1          3.00          3.50         0.47 o                         
   7   6   1         59.46         60.25         1.91 o                         
   8   6   1        115.83        114.07         2.83 o                         
   9   6   1         39.98         46.61         1.83 o                         
  -7   7   1          0.54          1.01         1.02 o                         
  -6   7   1         21.54         21.18         1.34 o                         
  -5   7   1         88.43         85.60         1.50 o                         
  -4   7   1         88.42         91.78         1.65 o                         
  -3   7   1        223.32        214.44         2.86 o                         
  -2   7   1          4.71          6.16         0.35 o                         
  -1   7   1        282.88        301.15         3.62 o                         
   0   7   1        192.18        215.21         3.05 o                         
   1   7   1        491.75        524.63         7.24 o                         
   2   7   1        148.30        149.85         2.05 o                         
   3   7   1          0.57          0.50         0.23 o                         
   4   7   1        105.41         96.90         2.52 o                         
   5   7   1         64.02         63.84         1.37 o                         
   6   7   1        100.11         96.79         2.17 o                         
   7   7   1          9.52          9.20         0.72 o                         
   8   7   1         88.29         96.98         2.57 o                         
   9   7   1         48.41         51.39         2.45 o                         
  -7   8   1          7.40          7.83         4.29 o                         
  -6   8   1          9.44         11.90         1.10 o                         
  -5   8   1        158.60        157.53         2.68 o                         
  -4   8   1         44.31         45.20         1.29 o                         
  -3   8   1          2.71          2.46         0.39 o                         
  -2   8   1        547.86        539.71         7.34 o                         
  -1   8   1         90.16         96.68         1.71 o                         
   0   8   1         34.74         33.91         0.92 o                         
   1   8   1        116.34        110.45         1.83 o                         
   2   8   1         61.43         70.56         1.14 o                         
   3   8   1         60.02         63.44         1.37 o                         
   4   8   1        255.17        234.59         6.89 o                         
   5   8   1        171.04        156.68         3.54 o                         
   6   8   1        132.16        127.12         3.26 o                         
   7   8   1        166.00        160.63         3.60 o                         
   8   8   1         19.18         19.31         1.16 o                         
   9   8   1         26.58         24.59         1.29 o                         
  -6   9   1         69.78         76.22         4.47 o                         
  -5   9   1        153.89        157.71         3.27 o                         
  -4   9   1        191.58        186.01         3.06 o                         
  -3   9   1        662.40        657.02         9.52 o                         
  -2   9   1        448.91        438.97         7.14 o                         
  -1   9   1        118.50        125.86         2.40 o                         
   0   9   1         33.91         32.88         0.99 o                         
   1   9   1         59.43         44.51         1.25 o                         
   2   9   1        320.27        310.48         5.09 o                         
   3   9   1        151.44        136.20         4.66 o                         
   4   9   1         19.84         17.89         1.68 o                         
   5   9   1         76.06         75.36         2.79 o                         
   6   9   1        349.94        325.03         9.69 o                         
   7   9   1         59.17         51.99         2.05 o                         
   8   9   1         73.70         79.00         2.98 o                         
  -5  10   1         41.39         47.79         1.75 o                         
  -4  10   1         54.42         52.13         1.72 o                         
  -3  10   1         40.34         36.34         1.46 o                         
  -2  10   1        156.12        153.79         2.60 o                         
  -1  10   1         67.07         63.11         1.61 o                         
   0  10   1         21.36         21.43         1.67 o                         
   1  10   1        188.86        160.86         5.96 o                         
   2  10   1        217.38        200.00         6.62 o                         
   3  10   1        100.57         90.98         7.63 o                         
   4  10   1         87.08         84.04         3.35 o                         
   5  10   1        241.57        241.49         7.27 o                         
   6  10   1        123.42        120.92         4.47 o                         
   7  10   1         10.92         11.55         0.93 o                         
  -4  11   1         30.00         30.05         1.27 o                         
  -3  11   1          8.58          5.57         0.98 o                         
  -2  11   1         46.66         46.94         1.56 o                         
  -1  11   1         13.59         13.39         1.38 o                         
   0  11   1         17.16         16.51         0.93 o                         
   1  11   1          3.95          2.86         0.78 o                         
   2  11   1         22.55         23.93         1.21 o                         
   3  11   1         10.69          9.77         0.76 o                         
   4  11   1         20.78         18.59         1.10 o                         
   5  11   1         83.84         71.56         1.96 o                         
  -2  12   1          0.20         -0.35         0.53 o                         
  -1  12   1         37.22         35.56         1.45 o                         
   0  12   1         34.45         34.24         1.61 o                         
   1  12   1         19.57         21.69         3.82 o                         
   2  12   1          8.03          9.62         2.14 o                         
   3  12   1         12.31         11.79         1.11 o                         
   4  12   1         28.37         26.67         1.21 o                         
   5  12   1         21.32         24.04         2.42 o                         
   1  13   1          5.33          5.22         0.79 o                         
   2  13   1          8.12          8.73         1.30 o                         
  -2 -12   2         38.01         35.27         2.15 o                         
  -1 -12   2         33.79         33.11         1.55 o                         
   0 -12   2         12.45         10.86         0.93 o                         
  -4 -11   2          2.10          2.98         1.12 o                         
  -3 -11   2          4.72          2.42         1.12 o                         
  -2 -11   2         66.58         60.40         1.83 o                         
  -1 -11   2         69.65         67.67         2.23 o                         
   0 -11   2         50.28         44.38         2.52 o                         
   1 -11   2          4.56          2.53         0.62 o                         
   2 -11   2          6.11          6.15         1.12 o                         
   3 -11   2          0.56          0.17         0.72 o                         
  -6 -10   2          0.18          1.30         0.75 o                         
  -5 -10   2          4.61          4.44         0.72 o                         
  -4 -10   2          2.25          2.42         0.93 o                         
  -3 -10   2         31.26         31.49         2.24 o                         
  -2 -10   2          6.94          9.51         0.76 o                         
  -1 -10   2         64.12         64.37         1.79 o                         
   0 -10   2         14.10          9.24         0.98 o                         
   1 -10   2         18.51         16.43         1.86 o                         
   2 -10   2          7.30          7.03         0.76 o                         
   3 -10   2          1.18          0.48         0.62 o                         
   4 -10   2          0.31         -0.62         0.62 o                         
  -7  -9   2          3.15          2.05         0.93 o                         
  -6  -9   2          0.73          0.37         0.75 o                         
  -5  -9   2         85.33         86.02         2.30 o                         
  -4  -9   2         82.41         73.98         3.17 o                         
  -3  -9   2         37.52         32.05         2.05 o                         
  -2  -9   2        169.92        147.72         3.29 o                         
  -1  -9   2        203.78        179.16         5.87 o                         
   0  -9   2         54.01         49.86         1.70 o                         
   1  -9   2         74.21         73.25         2.80 o                         
   2  -9   2          6.33          6.07         0.72 o                         
   3  -9   2          6.16          5.38         0.72 o                         
   4  -9   2          4.06          5.87         1.02 o                         
   5  -9   2          4.21          3.74         0.88 o                         
   6  -9   2         12.86         13.54         1.24 o                         
  -8  -8   2          6.01          6.21         0.76 o                         
  -7  -8   2          8.76         10.95         0.85 o                         
  -6  -8   2         20.58         21.62         1.68 o                         
  -5  -8   2         98.28        100.01         2.57 o                         
  -4  -8   2        119.35        102.84         3.54 o                         
  -3  -8   2        126.84        122.04         4.10 o                         
  -2  -8   2          5.78          4.47         0.93 o                         
  -1  -8   2         43.74         42.53         1.24 o                         
   0  -8   2        157.95        167.19         3.55 o                         
   1  -8   2          5.79          4.39         1.02 o                         
   2  -8   2        387.25        368.96         6.22 o                         
   3  -8   2        220.88        210.42         4.54 o                         
   4  -8   2          9.05          8.98         0.79 o                         
   5  -8   2          0.34         -0.28         0.48 o                         
   6  -8   2         12.23         13.95         1.21 o                         
   7  -8   2          5.90          6.15         1.86 o                         
  -8  -7   2         25.51         32.75         1.48 o                         
  -7  -7   2         19.01         20.33         1.07 o                         
  -6  -7   2         88.89         94.05         1.85 o                         
  -5  -7   2        390.21        379.88         7.31 o                         
  -4  -7   2        127.79        132.47         4.29 o                         
  -3  -7   2         31.03         28.51         1.68 o                         
  -2  -7   2         44.03         45.30         1.75 o                         
  -1  -7   2        165.37        165.62         2.80 o                         
   0  -7   2         10.33          6.89         0.93 o                         
   1  -7   2         42.58         42.18         1.25 o                         
   2  -7   2         56.01         53.62         1.18 o                         
   3  -7   2          9.54         11.58         1.05 o                         
   4  -7   2         54.33         45.85         1.48 o                         
   5  -7   2          4.13          3.82         0.56 o                         
   6  -7   2         78.36         78.22         3.26 o                         
   7  -7   2         48.26         51.80         3.91 o                         
  -9  -6   2         34.59         43.80         2.33 o                         
  -8  -6   2         15.53         16.03         1.19 o                         
  -7  -6   2         96.65         98.52         2.07 o                         
  -6  -6   2          4.97          5.48         0.49 o                         
  -5  -6   2         24.29         22.20         0.84 o                         
  -4  -6   2        157.65        153.40         3.71 o                         
  -3  -6   2         67.97         67.61         1.60 o                         
  -2  -6   2        562.82        544.52         8.77 o                         
  -1  -6   2        659.75        671.65        15.33 o                         
   0  -6   2        108.25        108.97         1.67 o                         
   1  -6   2          5.47          3.58         0.33 o                         
   2  -6   2        199.77        223.47         3.09 o                         
   3  -6   2        148.84        152.17         2.06 o                         
   4  -6   2         31.51         31.17         0.76 o                         
   5  -6   2        132.68        123.95         1.87 o                         
   6  -6   2          9.08          9.38         0.93 o                         
   7  -6   2          3.22          4.85         1.68 o                         
   8  -6   2          7.47          8.39         2.24 o                         
  -9  -5   2         16.87         18.46         1.49 o                         
  -8  -5   2        104.42        107.83         2.60 o                         
  -7  -5   2         19.80         16.96         0.93 o                         
  -6  -5   2         14.07         11.95         1.00 o                         
  -5  -5   2        129.38        132.77         1.78 o                         
  -4  -5   2        146.98        142.35         1.91 o                         
  -3  -5   2        412.48        407.71         5.76 o                         
  -2  -5   2       1272.80       1278.98        17.10 o                         
  -1  -5   2         56.84         46.16         1.30 o                         
   0  -5   2       1494.23       1519.70        16.61 o                         
   1  -5   2       1212.23       1254.44        13.65 o                         
   2  -5   2        370.60        384.97         4.51 o                         
   3  -5   2        223.58        202.37         2.32 o                         
   4  -5   2        727.86        740.77         8.17 o                         
   5  -5   2         45.80         45.18         0.93 o                         
   6  -5   2          9.69         10.85         0.60 o                         
   7  -5   2         71.53         67.96         2.03 o                         
   8  -5   2          7.56          7.66         3.17 o                         
  -9  -4   2          0.35         -0.29         0.72 o                         
  -8  -4   2         85.53         78.23         1.86 o                         
  -7  -4   2         80.82         85.16         1.86 o                         
  -6  -4   2        265.20        278.81         4.10 o                         
  -5  -4   2        146.65        134.90         1.91 o                         
  -4  -4   2        860.67        837.50         8.30 o                         
  -3  -4   2        821.23        845.28        10.10 o                         
  -2  -4   2        488.26        473.40         6.47 o                         
  -1  -4   2       2414.47       2698.72        35.80 o                         
   0  -4   2       3338.11       3642.94        78.10 o                         
   1  -4   2        945.29       1011.30        15.19 o                         
   2  -4   2        122.07        127.07         1.75 o                         
   3  -4   2        577.58        596.11         6.20 o                         
   4  -4   2        344.75        369.06         3.60 o                         
   5  -4   2        119.89        113.89         1.24 o                         
   6  -4   2        138.05        123.13         1.86 o                         
   7  -4   2        162.55        162.83         2.58 o                         
   8  -4   2        125.93        118.32         2.10 o                         
   9  -4   2         68.57         69.56         2.20 o                         
  -9  -3   2          3.38          2.42         0.79 o                         
  -8  -3   2         53.65         58.41         2.00 o                         
  -7  -3   2         32.06         36.69         1.66 o                         
  -6  -3   2        154.57        149.66         2.69 o                         
  -5  -3   2         45.95         50.04         0.69 o                         
  -4  -3   2       1284.27       1391.45        13.76 o                         
  -3  -3   2        845.28        865.70        11.39 o                         
  -2  -3   2        897.42        925.82        12.52 o                         
  -1  -3   2       1967.84       2158.64        25.82 o                         
   0  -3   2       4915.83       5015.90        69.80 o                         
   1  -3   2         64.05         58.14         0.74 o                         
   2  -3   2        180.79        207.76         2.52 o                         
   3  -3   2        249.03        243.44         2.17 o                         
   4  -3   2        158.95        193.55         1.78 o                         
   5  -3   2        140.74        126.47         1.20 o                         
   6  -3   2         12.82         10.75         0.48 o                         
   7  -3   2        380.27        369.47         4.91 o                         
   8  -3   2        191.62        180.49         2.66 o                         
   9  -3   2         18.90         21.45         1.39 o                         
  -9  -2   2          1.03          0.65         1.21 o                         
  -8  -2   2          5.49          6.96         1.03 o                         
  -7  -2   2         30.01         32.59         1.11 o                         
  -6  -2   2         41.75         44.25         1.30 o                         
  -5  -2   2        282.22        289.15         3.06 o                         
  -4  -2   2        262.35        261.57         2.41 o                         
  -3  -2   2        321.68        287.09         2.75 o                         
  -2  -2   2        169.84        171.26         1.80 o                         
  -1  -2   2        518.70        506.75         8.05 o                         
   0  -2   2         18.16         18.33         0.32 o                         
   1  -2   2         15.43         22.32         0.46 o                         
   2  -2   2        515.51        586.65         6.81 o                         
   3  -2   2        144.91        194.13         1.73 o                         
   4  -2   2          8.51          3.23         0.17 o                         
   5  -2   2          0.58          0.91         0.12 o                         
   6  -2   2        118.56        113.72         1.27 o                         
   7  -2   2        306.83        282.82         3.84 o                         
   8  -2   2         29.93         32.14         1.12 o                         
   9  -2   2          1.54          2.01         0.71 o                         
  10  -2   2         21.53         26.83         2.98 o                         
  -9  -1   2          4.43          2.32         0.54 o                         
  -8  -1   2          0.65         -0.08         0.37 o                         
  -7  -1   2         55.90         56.86         1.21 o                         
  -6  -1   2          1.04          0.72         0.25 o                         
  -5  -1   2         58.06         55.88         0.75 o                         
  -4  -1   2        459.65        418.98         3.59 o                         
  -3  -1   2        894.52        907.19         8.03 o                         
  -2  -1   2        603.08        560.21         5.18 o                         
  -1  -1   2        179.31        158.90         1.59 o                         
   0  -1   2       3476.11       3940.67        65.95 o                         
   1  -1   2        826.59        926.94        12.78 o                         
   2  -1   2        398.91        415.34         4.21 o                         
   3  -1   2        237.11        227.63         2.18 o                         
   4  -1   2        159.29        157.33         1.35 o                         
   5  -1   2        110.84        112.58         1.03 o                         
   6  -1   2         25.17         19.15         0.54 o                         
   7  -1   2          1.06          1.57         0.67 o                         
   8  -1   2        176.15        182.33         2.88 o                         
   9  -1   2          4.15          3.34         0.59 o                         
  10  -1   2         22.02         25.21         1.29 o                         
  -9   0   2          6.13          7.01         0.60 o                         
  -8   0   2          0.91          0.75         0.40 o                         
  -7   0   2         38.11         32.01         0.86 o                         
  -6   0   2         49.05         46.90         0.84 o                         
  -5   0   2        581.09        580.77         5.02 o                         
  -4   0   2        379.87        343.80         3.04 o                         
  -3   0   2       1468.14       1569.80        12.89 o                         
  -2   0   2        717.91        710.97         6.15 o                         
  -1   0   2       3146.33       3440.01        40.43 o                         
   0   0   2       2817.01       3041.00        46.72 o                         
   1   0   2        368.35        427.57         7.26 o                         
   2   0   2         11.64         11.67         0.26 o                         
   3   0   2         26.87         28.83         0.31 o                         
   4   0   2       1104.01       1168.41         8.69 o                         
   5   0   2         29.94         29.01         0.37 o                         
   6   0   2        314.23        305.21         3.32 o                         
   7   0   2        277.88        288.11         4.07 o                         
   8   0   2        203.86        208.81         3.16 o                         
   9   0   2        150.98        158.65         2.63 o                         
  10   0   2         16.48         13.21         1.49 o                         
  -9   1   2          9.98         10.42         0.71 o                         
  -8   1   2         27.05         27.05         1.01 o                         
  -7   1   2        202.29        200.75         2.91 o                         
  -6   1   2         34.95         33.37         0.73 o                         
  -5   1   2         40.87         28.11         0.44 o                         
  -4   1   2        245.27        233.40         2.09 o                         
  -3   1   2       1797.86       1938.54        13.83 o                         
  -2   1   2       3714.01       3736.96        26.94 o                         
  -1   1   2       7081.94       7563.29        57.16 o                         
   0   1   2       2112.42       2191.10        17.72 o                         
   1   1   2        179.47        176.55         2.43 o                         
   2   1   2       3534.14       3716.05        31.93 o                         
   3   1   2        356.74        360.86         2.92 o                         
   4   1   2       1253.36       1381.77        10.98 o                         
   5   1   2        270.36        302.74         2.84 o                         
   6   1   2         33.90         30.04         0.90 o                         
   7   1   2         48.83         40.42         1.24 o                         
   8   1   2        111.70        111.90         1.91 o                         
   9   1   2         53.44         54.83         1.30 o                         
  10   1   2          5.27          4.64         0.63 o                         
  -9   2   2         84.66         89.40         2.12 o                         
  -8   2   2         80.96         84.91         1.74 o                         
  -7   2   2         62.29         60.54         1.21 o                         
  -6   2   2        244.91        240.71         2.97 o                         
  -5   2   2         39.35         38.69         0.57 o                         
  -4   2   2        121.23        119.08         0.96 o                         
  -3   2   2       1402.34       1420.05        10.27 o                         
  -2   2   2       1062.10       1168.47         8.45 o                         
  -1   2   2       1983.09       2098.38        14.49 o                         
   0   2   2        150.30        171.87         1.88 o                         
   1   2   2        551.73        634.10         5.88 o                         
   2   2   2        593.63        729.74         7.95 o                         
   3   2   2        522.96        574.57         4.88 o                         
   4   2   2        852.71        926.23         8.90 o                         
   5   2   2        628.26        580.66         5.06 o                         
   6   2   2         94.75         95.24         1.10 o                         
   7   2   2         36.67         34.94         0.81 o                         
   8   2   2         86.37         80.57         1.52 o                         
   9   2   2         45.42         48.78         1.40 o                         
  10   2   2          7.24          6.69         0.71 o                         
  -9   3   2          1.81          0.42         0.60 o                         
  -8   3   2         19.46         19.37         1.10 o                         
  -7   3   2         83.11         73.16         1.87 o                         
  -6   3   2        175.49        170.02         2.20 o                         
  -5   3   2         47.50         46.00         0.72 o                         
  -4   3   2        109.30        117.55         1.11 o                         
  -3   3   2        179.46        164.05         1.35 o                         
  -2   3   2       1126.14       1283.71         9.29 o                         
  -1   3   2          1.71          1.44         0.09 o                         
   0   3   2       1295.73       1764.03        15.10 o                         
   1   3   2         16.14         39.44         0.59 o                         
   2   3   2          1.08          0.97         0.13 o                         
   3   3   2        930.94       1094.02         9.58 o                         
   4   3   2          5.88          1.60         0.18 o                         
   5   3   2        329.47        299.74         2.82 o                         
   6   3   2         22.26         21.99         0.44 o                         
   7   3   2         98.10         94.71         1.46 o                         
   8   3   2         41.23         42.65         1.04 o                         
   9   3   2         71.49         72.20         1.73 o                         
  10   3   2         11.11         11.12         0.98 o                         
  -9   4   2          0.16         -0.04         0.60 o                         
  -8   4   2         19.21         15.91         1.12 o                         
  -7   4   2         48.45         50.72         1.63 o                         
  -6   4   2        126.94        118.74         1.99 o                         
  -5   4   2         27.19         26.29         0.51 o                         
  -4   4   2          1.70          0.58         0.13 o                         
  -3   4   2        174.89        161.85         1.49 o                         
  -2   4   2         19.32         16.30         0.50 o                         
  -1   4   2        208.21        191.05         2.46 o                         
   0   4   2        312.98        345.93         3.47 o                         
   1   4   2        885.20       1091.13        10.95 o                         
   2   4   2        187.23        177.14         3.77 o                         
   3   4   2          2.36          3.68         0.27 o                         
   4   4   2         96.42         90.14         1.06 o                         
   5   4   2        529.36        548.22         5.84 o                         
   6   4   2        289.88        289.96         3.51 o                         
   7   4   2        191.15        187.24         2.76 o                         
   8   4   2        232.05        216.96         3.97 o                         
   9   4   2         86.38         98.66         2.77 o                         
  10   4   2         11.48         10.46         1.40 o                         
  -8   5   2         10.65         10.17         0.78 o                         
  -7   5   2          8.46          7.55         0.49 o                         
  -6   5   2        107.84        100.91         2.05 o                         
  -5   5   2        164.72        157.48         2.31 o                         
  -4   5   2        785.86        773.22         7.27 o                         
  -3   5   2        157.33        155.75         1.52 o                         
  -2   5   2        714.97        724.11         6.10 o                         
  -1   5   2        911.95       1077.50        13.53 o                         
   0   5   2        996.40       1288.83        14.89 o                         
   1   5   2       2143.15       2590.22        25.79 o                         
   2   5   2          9.60         11.46         0.30 o                         
   3   5   2        480.57        443.66         5.46 o                         
   4   5   2         32.19         29.98         0.50 o                         
   5   5   2        473.08        473.75         4.72 o                         
   6   5   2        118.69        123.31         1.79 o                         
   7   5   2        291.13        285.73         4.62 o                         
   8   5   2         18.49         20.59         3.26 o                         
   9   5   2         43.92         49.55         2.01 o                         
  10   5   2         18.67         23.36         1.86 o                         
  -8   6   2         22.65         26.13         1.94 o                         
  -7   6   2         16.87         17.67         0.78 o                         
  -6   6   2         75.61         77.85         1.85 o                         
  -5   6   2        639.97        618.31         8.19 o                         
  -4   6   2        289.93        293.70         3.14 o                         
  -3   6   2        269.07        241.49         2.69 o                         
  -2   6   2        733.90        736.73        11.76 o                         
  -1   6   2        267.18        297.51         3.44 o                         
   0   6   2        229.05        302.32         2.95 o                         
   1   6   2         44.49         44.44         0.70 o                         
   2   6   2        625.03        673.96         7.75 o                         
   3   6   2        200.61        169.76         2.43 o                         
   4   6   2        428.76        421.41         4.73 o                         
   5   6   2        455.13        436.71         5.51 o                         
   6   6   2        188.01        186.95         2.76 o                         
   7   6   2        262.75        262.55         5.66 o                         
   8   6   2         90.00         87.18         2.93 o                         
   9   6   2         98.27        101.36         3.04 o                         
  10   6   2         50.13         60.82         2.13 o                         
  -7   7   2          0.65          0.16         1.58 o                         
  -6   7   2        204.49        196.99         9.60 o                         
  -5   7   2        395.21        398.95         8.35 o                         
  -4   7   2        113.69        111.20         1.74 o                         
  -3   7   2        926.03        919.32        11.03 o                         
  -2   7   2        253.57        266.99         2.92 o                         
  -1   7   2         83.66         92.26         1.52 o                         
   0   7   2          0.79          0.84         0.20 o                         
   1   7   2        145.61        173.75         1.88 o                         
   2   7   2         82.61         86.69         1.43 o                         
   3   7   2        372.90        390.99         5.95 o                         
   4   7   2         42.66         36.43         0.69 o                         
   5   7   2         34.96         31.58         0.94 o                         
   6   7   2        581.97        560.04        12.58 o                         
   7   7   2         16.69         17.52         1.07 o                         
   8   7   2        128.70        129.87         2.84 o                         
   9   7   2        185.29        211.10         3.94 o                         
  -7   8   2         75.28         71.22         3.91 o                         
  -6   8   2         67.63         71.66         5.96 o                         
  -5   8   2         28.66         31.32         2.14 o                         
  -4   8   2          0.53          0.20         0.40 o                         
  -3   8   2          1.16          1.57         0.39 o                         
  -2   8   2        131.50        131.03         1.93 o                         
  -1   8   2         38.70         33.57         1.02 o                         
   0   8   2         16.23         18.33         0.58 o                         
   1   8   2         61.54         60.47         1.05 o                         
   2   8   2        537.62        552.19         8.78 o                         
   3   8   2        109.73        107.72         2.82 o                         
   4   8   2        271.13        273.05         4.74 o                         
   5   8   2       1072.49       1025.95        25.33 o                         
   6   8   2        306.95        285.39         5.67 o                         
   7   8   2         38.35         38.76         2.80 o                         
   8   8   2         51.61         53.57         3.07 o                         
   9   8   2          8.93          8.05         0.92 o                         
  -6   9   2         21.55         24.04         1.64 o                         
  -5   9   2         21.22         19.34         1.43 o                         
  -4   9   2         40.66         42.41         1.54 o                         
  -3   9   2        334.92        332.80         4.91 o                         
  -2   9   2         94.00        100.25         1.90 o                         
  -1   9   2         30.65         28.21         1.48 o                         
   0   9   2         46.85         54.33         1.03 o                         
   1   9   2          6.01          4.41         0.35 o                         
   2   9   2        191.26        192.82         3.74 o                         
   3   9   2         45.23         43.59         1.64 o                         
   4   9   2        388.78        372.62         8.56 o                         
   5   9   2        214.87        196.86         8.48 o                         
   6   9   2        151.62        146.51         3.21 o                         
   7   9   2         14.74         16.58         1.12 o                         
   8   9   2         42.09         44.30         1.61 o                         
  -5  10   2         29.35         35.03         3.35 o                         
  -4  10   2         38.06         39.19         1.63 o                         
  -3  10   2          4.40          3.50         0.77 o                         
  -2  10   2         19.07         17.20         0.76 o                         
  -1  10   2        114.51        122.42         1.96 o                         
   0  10   2         51.32         50.27         1.66 o                         
   1  10   2        197.89        190.10         3.57 o                         
   2  10   2         54.16         49.45         1.16 o                         
   3  10   2         83.36         80.74         2.49 o                         
   4  10   2        175.75        172.03         3.74 o                         
   5  10   2         25.24         22.03         0.96 o                         
   6  10   2         31.04         35.08         2.61 o                         
   7  10   2         52.64         51.43         6.52 o                         
   8  10   2          9.18          9.31         0.79 o                         
  -4  11   2         10.11         11.28         1.91 o                         
  -3  11   2          1.06          0.67         0.69 o                         
  -2  11   2         41.21         38.46         1.24 o                         
  -1  11   2         27.09         26.28         1.04 o                         
   0  11   2         92.33         94.44         2.52 o                         
   1  11   2          2.02          0.99         0.54 o                         
   2  11   2          3.30          3.07         0.62 o                         
   3  11   2         20.43         19.92         1.10 o                         
   4  11   2          8.30          7.22         0.65 o                         
   5  11   2          6.95          8.56         0.65 o                         
   6  11   2          0.70          0.07         0.65 o                         
   7  11   2         29.52         30.56         1.49 o                         
  -2  12   2          0.47          0.39         0.76 o                         
  -1  12   2          9.09          7.81         0.78 o                         
   0  12   2          8.64          9.40         0.81 o                         
   1  12   2          1.64          2.77         1.11 o                         
   2  12   2         21.63         25.30         1.51 o                         
   3  12   2         16.11         17.02         1.07 o                         
   4  12   2          0.51          0.99         0.50 o                         
   5  12   2          3.23          3.11         1.12 o                         
   0  13   2          5.88          5.76         0.89 o                         
   1  13   2          4.84          5.29         1.30 o                         
   2  13   2          0.65          0.04         0.98 o                         
   3  13   2          8.95          8.67         0.93 o                         
  -4 -11   3          8.71          5.59         1.30 o                         
  -3 -11   3          0.31         -0.56         0.93 o                         
  -2 -11   3          5.42          1.49         1.12 o                         
  -1 -11   3          7.14          7.06         0.65 o                         
   0 -11   3         50.92         57.26         1.92 o                         
   1 -11   3          5.06          7.63         0.84 o                         
   2 -11   3          3.25          2.55         0.76 o                         
  -4 -10   3         28.35         27.02         2.24 o                         
  -3 -10   3         24.31         22.73         2.05 o                         
  -2 -10   3          0.43          0.72         0.35 o                         
  -1 -10   3         19.04         21.52         1.10 o                         
   0 -10   3          0.70          1.00         0.48 o                         
   1 -10   3          9.09          7.79         1.58 o                         
   2 -10   3          0.26          0.81         0.58 o                         
   3 -10   3         10.98         10.33         0.98 o                         
   4 -10   3          0.21          0.42         0.96 o                         
  -6  -9   3         15.74         18.26         1.86 o                         
  -5  -9   3         44.02         42.86         2.24 o                         
  -4  -9   3         77.40         79.41         2.23 o                         
  -3  -9   3          4.63          3.17         0.93 o                         
  -2  -9   3         51.29         43.96         2.89 o                         
  -1  -9   3        145.32        139.66         5.68 o                         
   0  -9   3          2.79          2.70         0.48 o                         
   1  -9   3         45.51         45.77         2.05 o                         
   2  -9   3         49.78         47.21         1.96 o                         
   3  -9   3         91.85         87.71         2.49 o                         
   4  -9   3         24.36         21.97         1.30 o                         
   5  -9   3         66.06         70.57         4.20 o                         
  -7  -8   3         65.40         67.00         1.88 o                         
  -6  -8   3         48.12         50.24         1.86 o                         
  -5  -8   3         77.71         81.15         2.24 o                         
  -4  -8   3        117.45        112.81         2.70 o                         
  -3  -8   3        262.93        242.79         7.27 o                         
  -2  -8   3        166.32        151.29         4.85 o                         
  -1  -8   3        196.54        181.41         9.22 o                         
   0  -8   3         94.03         81.44         2.01 o                         
   1  -8   3         22.76         20.12         0.98 o                         
   2  -8   3        288.60        276.42         5.73 o                         
   3  -8   3        247.44        250.58         5.34 o                         
   4  -8   3         44.67         42.21         1.71 o                         
   5  -8   3         26.83         24.32         2.33 o                         
   6  -8   3         10.53         10.04         0.83 o                         
  -8  -7   3         70.44         69.84         2.15 o                         
  -7  -7   3         64.10         68.25         1.67 o                         
  -6  -7   3          7.25          7.62         0.70 o                         
  -5  -7   3        189.78        192.84         4.08 o                         
  -4  -7   3         81.88         83.96         2.11 o                         
  -3  -7   3        135.47        138.06         4.47 o                         
  -2  -7   3        237.00        252.22         7.17 o                         
  -1  -7   3        280.78        268.72         4.41 o                         
   0  -7   3        103.51        103.42         2.80 o                         
   1  -7   3       1007.59        943.24        14.52 o                         
   2  -7   3        218.84        218.25         3.85 o                         
   3  -7   3         40.75         36.32         1.31 o                         
   4  -7   3        339.06        330.01         5.68 o                         
   5  -7   3         21.78         21.28         1.25 o                         
   6  -7   3         39.81         41.56         1.51 o                         
   7  -7   3         38.84         36.90         3.54 o                         
  -8  -6   3         25.23         23.90         1.48 o                         
  -7  -6   3         70.66         79.86         2.07 o                         
  -6  -6   3         65.95         66.02         1.55 o                         
  -5  -6   3         12.52         12.03         0.78 o                         
  -4  -6   3        228.99        223.81         3.90 o                         
  -3  -6   3        524.35        504.24        10.53 o                         
  -2  -6   3        283.27        273.92         4.52 o                         
  -1  -6   3        229.09        227.97         3.19 o                         
   0  -6   3       1027.99       1029.32        12.41 o                         
   1  -6   3         69.54         59.74         1.42 o                         
   2  -6   3        436.12        395.70         8.81 o                         
   3  -6   3          3.10          3.60         0.54 o                         
   4  -6   3         36.35         37.31         1.16 o                         
   5  -6   3         47.56         42.37         1.22 o                         
   6  -6   3         81.09         77.07         2.48 o                         
   7  -6   3         39.42         40.57         1.63 o                         
   8  -6   3         59.39         61.87         2.89 o                         
  -8  -5   3         11.48         13.87         1.12 o                         
  -7  -5   3          0.33          0.70         0.51 o                         
  -6  -5   3         27.95         24.36         0.88 o                         
  -5  -5   3         44.86         41.88         0.91 o                         
  -4  -5   3        214.51        219.03         3.07 o                         
  -3  -5   3        187.40        194.55         2.72 o                         
  -2  -5   3        207.78        207.47         3.05 o                         
  -1  -5   3        134.28        145.97         2.21 o                         
   0  -5   3       1089.79       1064.40        11.63 o                         
   1  -5   3         37.15         36.86         0.65 o                         
   2  -5   3         52.82         46.81         1.01 o                         
   3  -5   3         57.65         57.54         1.09 o                         
   4  -5   3        228.25        196.53         2.72 o                         
   5  -5   3          0.49          0.33         0.28 o                         
   6  -5   3         31.24         31.04         0.94 o                         
   7  -5   3        130.28        129.45         4.10 o                         
   8  -5   3         34.86         36.93         1.65 o                         
  -9  -4   3          0.19         -0.84         1.21 o                         
  -8  -4   3          4.30          6.19         0.74 o                         
  -7  -4   3         85.93         91.63         1.97 o                         
  -6  -4   3        336.32        328.70         5.79 o                         
  -5  -4   3        207.52        204.50         3.08 o                         
  -4  -4   3        822.81        824.25         7.72 o                         
  -3  -4   3         25.45         20.28         0.56 o                         
  -2  -4   3        142.33        162.70         2.07 o                         
  -1  -4   3        146.53        152.08         2.09 o                         
   0  -4   3         79.78         54.56         0.72 o                         
   1  -4   3         26.21         25.21         0.42 o                         
   2  -4   3         15.18         16.13         0.44 o                         
   3  -4   3         12.58          8.88         0.35 o                         
   4  -4   3         70.58         73.19         1.07 o                         
   5  -4   3        139.44        122.96         1.46 o                         
   6  -4   3        318.70        286.49         2.89 o                         
   7  -4   3        286.67        278.56         4.34 o                         
   8  -4   3        134.75        132.60         2.69 o                         
   9  -4   3         15.42         17.99         1.49 o                         
  -9  -3   3          0.23         -0.19         0.66 o                         
  -8  -3   3         21.53         26.44         2.72 o                         
  -7  -3   3         91.07         79.70         1.82 o                         
  -6  -3   3         77.91         75.58         1.87 o                         
  -5  -3   3        123.16        122.97         1.76 o                         
  -4  -3   3        543.79        490.99         4.76 o                         
  -3  -3   3         82.86         73.85         0.83 o                         
  -2  -3   3        882.99        899.50         9.82 o                         
  -1  -3   3         58.09         48.19         0.85 o                         
   0  -3   3        283.46        251.02         2.49 o                         
   1  -3   3        397.86        374.69         3.94 o                         
   2  -3   3        208.45        220.94         2.52 o                         
   3  -3   3        388.60        400.36         4.14 o                         
   4  -3   3         36.03         26.45         0.45 o                         
   5  -3   3        306.29        298.52         3.11 o                         
   6  -3   3         38.12         36.15         0.63 o                         
   7  -3   3        214.15        205.63         2.92 o                         
   8  -3   3         48.15         48.27         1.11 o                         
   9  -3   3          9.95         10.43         2.14 o                         
  -9  -2   3         12.46         14.91         1.19 o                         
  -8  -2   3         40.50         40.84         1.40 o                         
  -7  -2   3         42.24         43.12         1.29 o                         
  -6  -2   3         71.53         67.18         1.60 o                         
  -5  -2   3        264.90        242.51         3.01 o                         
  -4  -2   3        242.57        224.37         1.95 o                         
  -3  -2   3        676.81        694.99         6.13 o                         
  -2  -2   3        155.26        123.05         1.29 o                         
  -1  -2   3        188.48        239.90         2.32 o                         
   0  -2   3        192.62        200.22         1.97 o                         
   1  -2   3       1137.70       1153.50        13.60 o                         
   2  -2   3         37.64         42.71         0.60 o                         
   3  -2   3         60.57        105.23         1.24 o                         
   4  -2   3        274.62        261.89         2.46 o                         
   5  -2   3        104.13         99.75         0.91 o                         
   6  -2   3         35.36         29.52         0.54 o                         
   7  -2   3        143.71        150.44         2.22 o                         
   8  -2   3         21.71         19.52         1.03 o                         
   9  -2   3         41.76         44.70         1.48 o                         
  10  -2   3          3.92          2.05         1.49 o                         
  -9  -1   3          0.31         -0.09         0.55 o                         
  -8  -1   3         17.85         17.37         0.83 o                         
  -7  -1   3         20.67         19.05         0.71 o                         
  -6  -1   3         67.13         69.08         1.23 o                         
  -5  -1   3         15.24         14.19         0.38 o                         
  -4  -1   3        294.46        269.89         2.42 o                         
  -3  -1   3       1121.88       1090.81         8.62 o                         
  -2  -1   3         14.23         12.06         0.20 o                         
  -1  -1   3        198.02        179.09         1.70 o                         
   0  -1   3         49.04         45.38         0.52 o                         
   1  -1   3       1173.53       1138.24        15.01 o                         
   2  -1   3          2.08          3.78         0.15 o                         
   3  -1   3       1747.27       1933.10        15.50 o                         
   4  -1   3        326.54        347.29         2.65 o                         
   5  -1   3        400.99        390.41         3.09 o                         
   6  -1   3         38.39         31.12         0.69 o                         
   7  -1   3         96.17         91.15         1.42 o                         
   8  -1   3         80.77         81.45         1.77 o                         
   9  -1   3         32.07         29.83         1.22 o                         
  10  -1   3          6.53          4.69         0.79 o                         
  -9   0   3         11.09         11.12         1.04 o                         
  -8   0   3         34.77         36.72         1.26 o                         
  -7   0   3         82.16         83.19         1.41 o                         
  -6   0   3        172.84        173.26         2.32 o                         
  -5   0   3        427.35        395.72         3.58 o                         
  -4   0   3         75.59         73.92         0.78 o                         
  -3   0   3        948.51        957.36         8.10 o                         
  -2   0   3        354.34        336.06         2.66 o                         
  -1   0   3       2286.73       2297.68        24.02 o                         
   0   0   3       1130.15       1188.96         9.65 o                         
   1   0   3       1546.37       1487.05        12.51 o                         
   2   0   3        479.31        480.90         4.14 o                         
   3   0   3        293.84        314.81         2.37 o                         
   4   0   3        849.68        865.23         6.33 o                         
   5   0   3        678.19        674.13         5.15 o                         
   6   0   3        166.56        165.86         1.74 o                         
   7   0   3        527.92        513.65         6.93 o                         
   8   0   3        246.95        246.96         3.85 o                         
   9   0   3        107.30        107.66         2.11 o                         
  10   0   3         35.41         34.47         1.64 o                         
  -9   1   3          6.12          7.13         0.90 o                         
  -8   1   3          0.27         -0.37         0.41 o                         
  -7   1   3        244.27        242.70         3.21 o                         
  -6   1   3        127.32        114.18         1.69 o                         
  -5   1   3         11.59         14.12         0.38 o                         
  -4   1   3          9.82          8.05         0.22 o                         
  -3   1   3       1696.03       1736.75        13.73 o                         
  -2   1   3        151.28        161.61         1.31 o                         
  -1   1   3       6347.36       6455.96        44.57 o                         
   0   1   3       4297.54       4727.23        55.41 o                         
   1   1   3        267.99        315.20         3.20 o                         
   2   1   3         77.75         65.57         0.66 o                         
   3   1   3        326.61        376.01         3.13 o                         
   4   1   3        958.37       1029.93         7.39 o                         
   5   1   3        618.84        596.72         5.19 o                         
   6   1   3        533.90        530.13         5.71 o                         
   7   1   3          1.35          0.68         0.32 o                         
   8   1   3        151.72        152.30         2.50 o                         
   9   1   3         19.97         18.95         1.23 o                         
  10   1   3         13.46         14.49         1.01 o                         
  -9   2   3         47.59         47.33         1.89 o                         
  -8   2   3         60.05         59.65         1.64 o                         
  -7   2   3        147.90        136.94         2.03 o                         
  -6   2   3        124.06        124.98         1.70 o                         
  -5   2   3          6.24          4.92         0.26 o                         
  -4   2   3         13.48         10.21         0.21 o                         
  -3   2   3        269.90        279.78         2.12 o                         
  -2   2   3        648.68        654.30         4.78 o                         
  -1   2   3        229.76        249.89         1.84 o                         
   0   2   3        155.31        141.40         1.28 o                         
   1   2   3         14.55         21.37         0.39 o                         
   2   2   3        490.50        485.47         4.39 o                         
   3   2   3        189.71        196.01         1.75 o                         
   4   2   3       1254.06       1357.83        11.53 o                         
   5   2   3        343.19        356.66         3.26 o                         
   6   2   3        562.56        566.26         5.61 o                         
   7   2   3         14.44         11.26         0.50 o                         
   8   2   3         79.21         79.12         1.75 o                         
   9   2   3          3.22          2.85         0.54 o                         
  10   2   3         10.67         12.37         0.81 o                         
  -9   3   3          0.34          0.57         0.75 o                         
  -8   3   3          9.38          7.49         0.69 o                         
  -7   3   3         65.29         61.53         1.45 o                         
  -6   3   3         67.49         64.50         1.21 o                         
  -5   3   3        264.70        259.85         2.42 o                         
  -4   3   3        965.99        972.09         7.88 o                         
  -3   3   3         41.97         30.47         0.40 o                         
  -2   3   3        421.67        340.51         2.57 o                         
  -1   3   3          3.12          2.47         0.12 o                         
   0   3   3        815.92        988.81         7.00 o                         
   1   3   3        131.30        162.56         2.05 o                         
   2   3   3       1848.39       1905.64        17.43 o                         
   3   3   3       1156.81       1405.83        13.71 o                         
   4   3   3          1.09          1.99         0.21 o                         
   5   3   3        436.54        446.29         4.27 o                         
   6   3   3         58.08         50.11         0.70 o                         
   7   3   3        188.16        202.20         3.63 o                         
   8   3   3         43.08         41.97         1.24 o                         
   9   3   3         42.69         45.14         1.46 o                         
  10   3   3          0.55         -0.12         0.51 o                         
  -8   4   3         30.87         30.30         1.32 o                         
  -7   4   3          9.47          9.42         0.68 o                         
  -6   4   3        162.99        153.04         2.38 o                         
  -5   4   3        580.06        580.70         6.05 o                         
  -4   4   3        148.62        123.73         1.19 o                         
  -3   4   3         48.70         41.22         0.50 o                         
  -2   4   3        528.79        580.70         4.47 o                         
  -1   4   3        223.72        254.85         2.61 o                         
   0   4   3          2.54          1.19         0.11 o                         
   1   4   3        196.00        194.99         1.68 o                         
   2   4   3        386.69        349.96         4.21 o                         
   3   4   3        133.99        131.56         1.53 o                         
   4   4   3        348.88        331.62         3.18 o                         
   5   4   3        167.02        164.19         1.75 o                         
   6   4   3        531.68        535.21         5.86 o                         
   7   4   3        560.60        552.50         7.78 o                         
   8   4   3        238.45        224.59         4.90 o                         
   9   4   3        241.74        247.37         5.52 o                         
  10   4   3         33.99         35.86         1.42 o                         
  -8   5   3         27.24         31.74         2.75 o                         
  -7   5   3          5.44          4.03         0.54 o                         
  -6   5   3        384.78        367.36         5.91 o                         
  -5   5   3        375.30        359.75         5.02 o                         
  -4   5   3        260.59        256.17         2.49 o                         
  -3   5   3        334.82        331.54         2.91 o                         
  -2   5   3       1578.58       1687.21        14.01 o                         
  -1   5   3          0.81          1.28         0.14 o                         
   0   5   3        100.71         99.15         1.09 o                         
   1   5   3       1358.51       1711.10        15.67 o                         
   2   5   3        657.92        729.43         8.79 o                         
   3   5   3       1876.51       1960.13        22.08 o                         
   4   5   3         94.81        102.54         1.07 o                         
   5   5   3        595.54        600.21         6.49 o                         
   6   5   3        985.15        980.86        11.41 o                         
   7   5   3        344.64        345.70         6.09 o                         
   8   5   3         55.44         58.63         1.82 o                         
   9   5   3        172.60        186.64         3.94 o                         
  10   5   3         56.33         65.59         2.81 o                         
  -8   6   3         33.26         34.54         1.36 o                         
  -7   6   3         92.24         93.84         2.89 o                         
  -6   6   3        259.04        241.89         5.50 o                         
  -5   6   3        121.50        122.08         2.34 o                         
  -4   6   3        115.56        109.01         1.46 o                         
  -3   6   3        243.89        242.89         2.45 o                         
  -2   6   3        162.50        157.49         3.21 o                         
  -1   6   3         21.72         16.77         0.57 o                         
   0   6   3         31.50         43.94         0.60 o                         
   1   6   3          6.29         10.48         0.31 o                         
   2   6   3       1864.08       2096.68        27.03 o                         
   3   6   3       1252.11       1322.04        17.73 o                         
   4   6   3        614.24        572.55         6.31 o                         
   5   6   3       2335.57       2301.36        24.42 o                         
   6   6   3        358.09        361.65         5.76 o                         
   7   6   3         17.86         20.68         1.30 o                         
   8   6   3         38.36         38.39         1.22 o                         
   9   6   3         90.82        100.47         2.22 o                         
  10   6   3         13.02         12.14         1.21 o                         
  -7   7   3          9.46          8.02         1.07 o                         
  -6   7   3         50.31         51.20         2.10 o                         
  -5   7   3         14.41         12.92         1.07 o                         
  -4   7   3         22.59         22.22         0.92 o                         
  -3   7   3        253.90        252.31         4.34 o                         
  -2   7   3         20.13         14.98         0.52 o                         
  -1   7   3         36.50         28.50         0.71 o                         
   0   7   3        101.19        115.33         1.35 o                         
   1   7   3        299.09        348.61         3.79 o                         
   2   7   3        135.25        155.84         1.83 o                         
   3   7   3        429.64        436.00         5.70 o                         
   4   7   3        105.20        104.71         1.46 o                         
   5   7   3         75.17         69.24         1.26 o                         
   6   7   3         52.89         50.16         1.12 o                         
   7   7   3          1.35          2.98         1.12 o                         
   8   7   3         24.44         26.84         2.24 o                         
   9   7   3         43.40         44.56         1.96 o                         
  -6   8   3          0.68          1.13         0.81 o                         
  -5   8   3          0.25          0.00         0.67 o                         
  -4   8   3          0.32          0.15         0.40 o                         
  -3   8   3        128.25        131.48         2.29 o                         
  -2   8   3          0.77          0.22         0.24 o                         
  -1   8   3        279.58        302.80         4.52 o                         
   0   8   3         19.22         24.47         0.51 o                         
   1   8   3        231.59        244.50         3.12 o                         
   2   8   3          6.43          7.41         0.53 o                         
   3   8   3          0.74          0.31         0.32 o                         
   4   8   3         34.99         32.55         1.40 o                         
   5   8   3        189.37        171.07         4.84 o                         
   6   8   3          1.72          0.78         0.23 o                         
   7   8   3         23.45         23.48         1.49 o                         
   8   8   3          5.65          5.55         0.72 o                         
   9   8   3         26.17         28.90         1.56 o                         
  -6   9   3          1.29          2.48         1.12 o                         
  -5   9   3         32.06         34.19         2.42 o                         
  -4   9   3         12.93         12.21         0.81 o                         
  -3   9   3         27.27         29.42         1.09 o                         
  -2   9   3         46.03         47.05         1.21 o                         
  -1   9   3         84.72         90.89         1.99 o                         
   0   9   3        104.81        110.07         1.67 o                         
   1   9   3         21.35         17.50         0.77 o                         
   2   9   3          8.89          9.99         0.78 o                         
   3   9   3        225.57        215.93         3.76 o                         
   4   9   3        185.71        175.68         3.15 o                         
   5   9   3          0.81          0.40         0.45 o                         
   6   9   3        213.55        207.52         5.17 o                         
   7   9   3         47.66         47.15         2.05 o                         
   8   9   3          4.69          4.29         0.75 o                         
  -5  10   3         97.72        101.79         3.18 o                         
  -4  10   3        100.72         96.50         2.03 o                         
  -3  10   3         16.75         15.41         0.94 o                         
  -2  10   3         17.79         16.02         0.88 o                         
  -1  10   3         84.42         85.73         1.79 o                         
   0  10   3          5.80          5.89         0.51 o                         
   1  10   3         46.43         49.66         2.48 o                         
   2  10   3        137.22        135.77         3.15 o                         
   3  10   3         33.84         36.53         0.94 o                         
   4  10   3         18.79         18.59         0.96 o                         
   5  10   3         12.42         10.20         0.76 o                         
   6  10   3        238.86        226.66         4.74 o                         
   7  10   3         79.77         73.61         2.61 o                         
   8  10   3         60.65         59.82         6.52 o                         
  -4  11   3         19.69         26.68         2.64 o                         
  -3  11   3          1.42          0.90         0.57 o                         
  -2  11   3         32.13         32.91         1.32 o                         
  -1  11   3         19.73         18.19         0.91 o                         
   0  11   3        122.62        126.71         2.55 o                         
   1  11   3         17.16         14.07         0.97 o                         
   2  11   3        121.99        135.68         4.94 o                         
   3  11   3         96.54         99.93         2.89 o                         
   4  11   3         14.33         14.21         0.89 o                         
   5  11   3         36.75         34.11         1.38 o                         
   6  11   3         32.77         27.27         1.24 o                         
   7  11   3         34.54         31.49         1.68 o                         
  -2  12   3          0.36          0.43         0.51 o                         
  -1  12   3          0.53          0.15         0.46 o                         
   0  12   3          6.34          9.32         1.09 o                         
   1  12   3          2.19          2.52         0.72 o                         
   2  12   3         62.35         65.18         2.80 o                         
   3  12   3         41.95         41.63         1.65 o                         
   4  12   3         54.63         43.93         6.24 o                         
   5  12   3         17.85         15.37         1.03 o                         
   6  12   3         65.27         59.26         2.14 o                         
   0  13   3          3.19          2.34         0.76 o                         
   1  13   3         14.35         11.70         1.50 o                         
   2  13   3         10.63          8.90         1.21 o                         
   3  13   3         71.33         72.76         5.40 o                         
   4  13   3        116.38        129.94         4.10 o                         
  -2 -11   4          2.98          2.76         0.51 o                         
  -1 -11   4          8.03          7.55         1.05 o                         
   0 -11   4         43.06         55.58         2.44 o                         
   1 -11   4         15.48         17.18         1.45 o                         
  -4 -10   4         23.30         26.27         2.42 o                         
  -3 -10   4         30.25         27.58         2.24 o                         
  -2 -10   4         43.63         40.11         3.17 o                         
  -1 -10   4         39.09         37.52         2.70 o                         
   0 -10   4          4.92          3.86         1.02 o                         
   1 -10   4         10.33          7.03         0.76 o                         
   2 -10   4         43.10         43.05         2.27 o                         
   3 -10   4         11.77         10.67         1.03 o                         
   4 -10   4          9.70          9.20         0.98 o                         
  -5  -9   4          7.54          7.83         1.86 o                         
  -4  -9   4         59.64         57.77         2.80 o                         
  -3  -9   4         25.68         24.41         2.05 o                         
  -2  -9   4         70.94         64.98         1.79 o                         
  -1  -9   4         79.93         73.16         4.66 o                         
   0  -9   4         21.62         18.89         1.07 o                         
   1  -9   4        148.84        133.42         3.15 o                         
   2  -9   4         31.74         30.66         1.51 o                         
   3  -9   4         54.66         55.57         2.04 o                         
   4  -9   4         86.28         86.01         2.57 o                         
   5  -9   4        102.45        108.50         3.61 o                         
  -7  -8   4         15.16         20.93         1.21 o                         
  -6  -8   4         21.63         21.61         2.80 o                         
  -5  -8   4         53.08         54.55         1.83 o                         
  -4  -8   4        121.85        116.94         2.83 o                         
  -3  -8   4        356.16        356.05         7.97 o                         
  -2  -8   4        192.58        180.90         4.76 o                         
  -1  -8   4         74.95         66.06         2.26 o                         
   0  -8   4        293.27        272.58         7.81 o                         
   1  -8   4          2.13          1.77         0.45 o                         
   2  -8   4         17.84         11.94         0.92 o                         
   3  -8   4         97.18        102.01         2.77 o                         
   4  -8   4         65.87         64.79         2.04 o                         
   5  -8   4         15.76         17.66         1.25 o                         
   6  -8   4         17.65         18.27         1.98 o                         
  -7  -7   4         25.50         34.17         1.64 o                         
  -6  -7   4          7.20          8.02         0.62 o                         
  -5  -7   4         94.24         94.78         2.44 o                         
  -4  -7   4        136.36        141.55         2.93 o                         
  -3  -7   4         42.57         45.57         1.21 o                         
  -2  -7   4          3.43          2.27         0.84 o                         
  -1  -7   4        228.58        235.93         4.38 o                         
   0  -7   4        100.49         88.38         2.47 o                         
   1  -7   4         98.42        100.64         3.37 o                         
   2  -7   4         66.48         68.36         1.81 o                         
   3  -7   4         87.83         83.06         2.10 o                         
   4  -7   4        139.17        136.52         3.23 o                         
   5  -7   4          9.72         11.17         0.98 o                         
   6  -7   4         43.70         43.85         2.78 o                         
   7  -7   4         64.98         70.44         4.29 o                         
  -8  -6   4          7.55          7.71         0.93 o                         
  -7  -6   4         69.01         76.73         2.05 o                         
  -6  -6   4        172.16        177.56         3.12 o                         
  -5  -6   4         78.39         82.51         1.86 o                         
  -4  -6   4         71.45         74.74         1.51 o                         
  -3  -6   4         54.87         54.03         1.20 o                         
  -2  -6   4          6.38          7.33         0.38 o                         
  -1  -6   4         93.10         84.89         1.30 o                         
   0  -6   4         21.76         21.47         0.68 o                         
   1  -6   4        143.35        127.91         2.63 o                         
   2  -6   4        154.28        150.40         2.90 o                         
   3  -6   4         11.58          7.91         0.77 o                         
   4  -6   4          3.88          3.65         0.46 o                         
   5  -6   4        112.83        105.21         2.35 o                         
   6  -6   4        246.86        229.60         4.75 o                         
   7  -6   4         80.72         76.22         1.86 o                         
   8  -6   4         24.80         25.99         1.41 o                         
  -8  -5   4          4.32          4.01         0.76 o                         
  -7  -5   4         23.73         26.01         1.12 o                         
  -6  -5   4         25.18         24.51         0.90 o                         
  -5  -5   4         32.62         34.98         1.37 o                         
  -4  -5   4         48.83         45.05         0.83 o                         
  -3  -5   4         29.68         23.53         0.64 o                         
  -2  -5   4         86.39         83.44         1.22 o                         
  -1  -5   4          0.53          0.33         0.12 o                         
   0  -5   4          2.27          1.34         0.21 o                         
   1  -5   4         72.52         66.19         1.45 o                         
   2  -5   4        252.46        230.85         4.15 o                         
   3  -5   4          0.63          0.19         0.40 o                         
   4  -5   4        282.85        273.95         4.15 o                         
   5  -5   4         47.15         45.51         1.33 o                         
   6  -5   4          9.29         10.43         0.68 o                         
   7  -5   4         50.08         52.70         1.68 o                         
   8  -5   4         11.39         11.43         1.68 o                         
  -8  -4   4          3.19          1.46         0.72 o                         
  -7  -4   4         43.41         45.98         1.61 o                         
  -6  -4   4        135.38        145.65         2.69 o                         
  -5  -4   4        143.00        130.39         2.26 o                         
  -4  -4   4        210.53        191.96         2.13 o                         
  -3  -4   4        180.49        171.00         1.98 o                         
  -2  -4   4         70.41         69.49         0.99 o                         
  -1  -4   4         86.95        108.20         1.22 o                         
   0  -4   4        200.23        172.37         1.88 o                         
   1  -4   4        502.76        473.31         6.85 o                         
   2  -4   4        372.09        347.48         4.44 o                         
   3  -4   4        155.20        139.31         2.02 o                         
   4  -4   4        436.39        433.50         7.06 o                         
   5  -4   4         44.68         44.46         1.11 o                         
   6  -4   4        119.89        111.71         1.52 o                         
   7  -4   4         39.22         40.91         0.97 o                         
   8  -4   4         71.99         67.05         2.06 o                         
   9  -4   4         26.25         26.03         2.52 o                         
  -9  -3   4          3.16          3.73         0.85 o                         
  -8  -3   4         50.77         53.11         3.17 o                         
  -7  -3   4        128.04        134.07         2.65 o                         
  -6  -3   4        157.44        153.85         2.83 o                         
  -5  -3   4         51.20         44.34         0.88 o                         
  -4  -3   4        441.54        416.34         4.11 o                         
  -3  -3   4        172.82        170.75         1.78 o                         
  -2  -3   4        609.33        576.55         5.69 o                         
  -1  -3   4         63.15         53.18         0.66 o                         
   0  -3   4        546.84        572.03         5.47 o                         
   1  -3   4        352.84        316.26         3.50 o                         
   2  -3   4        224.24        236.78         2.87 o                         
   3  -3   4        789.36        872.61        10.49 o                         
   4  -3   4        453.05        439.75         5.06 o                         
   5  -3   4        374.39        365.97         3.45 o                         
   6  -3   4          6.18          5.38         0.42 o                         
   7  -3   4         70.57         70.05         1.29 o                         
   8  -3   4         67.12         64.57         1.46 o                         
   9  -3   4         61.14         67.63         2.42 o                         
  -9  -2   4         25.56         30.52         1.78 o                         
  -8  -2   4         62.29         71.28         1.86 o                         
  -7  -2   4         43.52         42.12         2.99 o                         
  -6  -2   4         81.21         81.89         1.91 o                         
  -5  -2   4         60.58         59.84         1.14 o                         
  -4  -2   4        222.16        209.79         2.14 o                         
  -3  -2   4        250.19        264.25         2.54 o                         
  -2  -2   4        551.85        501.31         5.15 o                         
  -1  -2   4         14.22         15.54         0.45 o                         
   0  -2   4         12.73         13.55         0.37 o                         
   1  -2   4          1.61          0.79         0.15 o                         
   2  -2   4         36.71         39.14         1.25 o                         
   3  -2   4          0.66          2.58         0.28 o                         
   4  -2   4        573.89        540.97         4.69 o                         
   5  -2   4        238.02        230.01         2.10 o                         
   6  -2   4         11.03         12.88         0.41 o                         
   7  -2   4        175.99        174.25         2.24 o                         
   8  -2   4         17.25         17.85         0.69 o                         
   9  -2   4         30.85         31.08         2.52 o                         
  -9  -1   4          9.83         10.20         0.77 o                         
  -8  -1   4          9.32          9.29         0.64 o                         
  -7  -1   4         31.84         28.70         0.92 o                         
  -6  -1   4        109.44        107.34         2.22 o                         
  -5  -1   4         74.88         74.82         1.05 o                         
  -4  -1   4         39.71         36.77         0.55 o                         
  -3  -1   4        308.09        289.43         2.42 o                         
  -2  -1   4          8.14          5.94         0.30 o                         
  -1  -1   4         17.16         22.08         0.32 o                         
   0  -1   4         65.43         69.55         0.76 o                         
   1  -1   4        194.33        169.45         1.81 o                         
   2  -1   4         34.16         38.79         0.54 o                         
   3  -1   4        626.92        631.06         4.93 o                         
   4  -1   4        225.27        209.00         1.81 o                         
   5  -1   4        677.52        676.51         5.64 o                         
   6  -1   4         71.93         66.42         0.79 o                         
   7  -1   4        100.89         98.86         1.26 o                         
   8  -1   4          5.52          5.89         0.55 o                         
   9  -1   4         18.49         17.68         1.66 o                         
  10  -1   4          9.50         11.55         1.12 o                         
  -9   0   4          1.67          1.36         0.54 o                         
  -8   0   4         11.61          6.96         0.63 o                         
  -7   0   4         76.30         72.67         1.42 o                         
  -6   0   4         70.07         66.48         1.48 o                         
  -5   0   4         13.35         16.74         0.46 o                         
  -4   0   4         23.63         23.48         0.46 o                         
  -3   0   4        106.99         89.75         0.88 o                         
  -2   0   4        219.88        190.74         1.71 o                         
  -1   0   4        214.69        256.74         2.49 o                         
   0   0   4         10.52          9.35         0.23 o                         
   1   0   4       2268.37       2256.02        19.28 o                         
   2   0   4         91.31         92.57         0.94 o                         
   3   0   4        126.08        114.64         1.02 o                         
   4   0   4        531.56        527.70         3.98 o                         
   5   0   4        928.86        926.80         8.01 o                         
   6   0   4         36.20         36.18         0.77 o                         
   7   0   4        196.93        196.42         2.38 o                         
   8   0   4        106.25        103.55         1.65 o                         
   9   0   4         12.56         14.44         2.61 o                         
  10   0   4         12.74         12.39         0.89 o                         
  -9   1   4          0.20         -0.45         0.52 o                         
  -8   1   4          2.19          1.08         0.50 o                         
  -7   1   4        171.69        169.89         2.42 o                         
  -6   1   4        177.06        182.45         2.60 o                         
  -5   1   4        168.10        161.76         1.67 o                         
  -4   1   4        253.05        229.37         2.13 o                         
  -3   1   4        702.80        657.26         4.63 o                         
  -2   1   4          5.51          3.04         0.23 o                         
  -1   1   4       3856.55       4014.23        29.51 o                         
   0   1   4       2172.67       2347.25        24.45 o                         
   1   1   4       1036.81       1136.00        11.79 o                         
   2   1   4       1099.01       1202.35        12.48 o                         
   3   1   4        190.54        222.04         2.16 o                         
   4   1   4        309.78        288.71         2.35 o                         
   5   1   4       1084.26       1098.60         9.05 o                         
   6   1   4        999.03        969.58         9.38 o                         
   7   1   4        234.42        227.96         2.68 o                         
   8   1   4        310.20        313.10         4.00 o                         
   9   1   4         42.52         45.65         1.26 o                         
  10   1   4          5.27          5.03         0.79 o                         
  -9   2   4         32.42         32.56         2.32 o                         
  -8   2   4        122.86        134.14         2.38 o                         
  -7   2   4         80.56         80.01         1.48 o                         
  -6   2   4        112.19         98.44         1.56 o                         
  -5   2   4        842.09        813.61         7.80 o                         
  -4   2   4        204.91        185.79         1.55 o                         
  -3   2   4        389.65        396.85         3.14 o                         
  -2   2   4       1587.92       1731.84        12.56 o                         
  -1   2   4       1656.52       1848.45        13.87 o                         
   0   2   4          1.90          0.96         0.09 o                         
   1   2   4       6073.20       6641.17        76.32 o                         
   2   2   4          6.23         11.73         0.31 o                         
   3   2   4        831.65        847.56         8.11 o                         
   4   2   4       1468.80       1557.73        11.41 o                         
   5   2   4        228.34        235.03         2.56 o                         
   6   2   4        342.92        340.81         3.49 o                         
   7   2   4        272.80        280.58         3.24 o                         
   8   2   4        126.40        122.69         2.03 o                         
   9   2   4         25.87         27.83         0.98 o                         
  10   2   4        100.29        118.60         2.24 o                         
  -8   3   4          4.89          5.10         0.79 o                         
  -7   3   4         47.98         46.99         1.23 o                         
  -6   3   4        325.32        313.21         4.21 o                         
  -5   3   4        861.83        851.85         7.50 o                         
  -4   3   4        150.02        145.96         1.41 o                         
  -3   3   4         87.69         89.81         0.81 o                         
  -2   3   4         79.08         76.35         0.73 o                         
  -1   3   4        413.91        553.39         4.22 o                         
   0   3   4        102.83        126.44         1.02 o                         
   1   3   4          1.02          3.77         0.20 o                         
   2   3   4       4304.47       4499.53        40.71 o                         
   3   3   4       2414.55       2639.45        23.91 o                         
   4   3   4        314.59        278.90         2.57 o                         
   5   3   4        359.77        352.80         4.32 o                         
   6   3   4       1028.88       1035.05        10.92 o                         
   7   3   4        235.27        234.25         2.95 o                         
   8   3   4         29.91         31.84         0.99 o                         
   9   3   4         93.79         95.13         1.76 o                         
  10   3   4         10.36         10.18         0.82 o                         
  -8   4   4          4.83          4.12         0.66 o                         
  -7   4   4         34.33         31.73         1.29 o                         
  -6   4   4        224.13        218.64         3.37 o                         
  -5   4   4        103.47        102.91         1.48 o                         
  -4   4   4          7.69          6.20         0.34 o                         
  -3   4   4        160.12        154.46         1.36 o                         
  -2   4   4        122.39        112.78         1.10 o                         
  -1   4   4        239.08        307.57         2.41 o                         
   0   4   4          3.75          6.15         0.29 o                         
   1   4   4          2.28          2.65         0.16 o                         
   2   4   4       3929.08       4487.11        50.84 o                         
   3   4   4        188.45        176.46         1.99 o                         
   4   4   4        398.85        360.35         3.89 o                         
   5   4   4        296.08        275.52         3.22 o                         
   6   4   4        900.11        891.64        11.31 o                         
   7   4   4         21.41         15.50         0.64 o                         
   8   4   4         66.94         64.01         1.32 o                         
   9   4   4        196.12        198.10         3.43 o                         
  10   4   4          7.47          7.37         0.79 o                         
  -8   5   4         16.52         18.94         1.09 o                         
  -7   5   4         11.39          8.36         0.70 o                         
  -6   5   4         15.20         14.16         1.19 o                         
  -5   5   4         78.59         66.92         1.46 o                         
  -4   5   4         21.41         16.95         0.49 o                         
  -3   5   4          7.43          5.89         0.24 o                         
  -2   5   4        211.09        167.03         1.65 o                         
  -1   5   4          3.38          1.26         0.12 o                         
   0   5   4         37.00         37.10         0.48 o                         
   1   5   4        630.38        758.39         6.58 o                         
   2   5   4       1395.48       1599.62        14.80 o                         
   3   5   4        816.83        840.36        10.27 o                         
   4   5   4        425.91        432.15         4.33 o                         
   5   5   4       1183.10       1179.83        14.08 o                         
   6   5   4         19.92         16.58         0.63 o                         
   7   5   4         13.39         10.75         0.79 o                         
   8   5   4         20.16         20.95         1.44 o                         
   9   5   4         34.86         37.51         2.42 o                         
  10   5   4          8.45          6.09         0.92 o                         
  -7   6   4         31.47         30.76         1.25 o                         
  -6   6   4          7.25          7.02         0.58 o                         
  -5   6   4          3.80          2.92         0.47 o                         
  -4   6   4         53.51         56.67         0.88 o                         
  -3   6   4          1.70          0.74         0.18 o                         
  -2   6   4        297.69        288.64         3.09 o                         
  -1   6   4        381.40        416.04         4.10 o                         
   0   6   4        289.04        322.78         3.13 o                         
   1   6   4         19.17         20.33         0.37 o                         
   2   6   4        601.67        663.04         6.28 o                         
   3   6   4        100.69         98.58         2.00 o                         
   4   6   4        323.00        306.18         3.79 o                         
   5   6   4        698.51        659.24         7.94 o                         
   6   6   4         31.93         29.10         0.77 o                         
   7   6   4          3.95          6.38         0.58 o                         
   8   6   4         24.52         18.11         1.21 o                         
   9   6   4          2.27          1.37         0.83 o                         
  10   6   4          9.50         11.26         1.05 o                         
  -7   7   4          0.80          0.33         0.79 o                         
  -6   7   4         14.22         14.34         1.21 o                         
  -5   7   4         53.91         55.21         2.06 o                         
  -4   7   4          4.54          3.05         0.37 o                         
  -3   7   4         17.40         14.80         0.68 o                         
  -2   7   4         63.51         67.50         1.08 o                         
  -1   7   4         80.37         74.03         1.03 o                         
   0   7   4          9.85          8.10         0.37 o                         
   1   7   4        162.11        181.71         2.12 o                         
   2   7   4         33.25         44.99         0.73 o                         
   3   7   4        525.41        538.24         6.71 o                         
   4   7   4        385.48        395.84         4.94 o                         
   5   7   4         58.66         58.81         1.42 o                         
   6   7   4        120.45        117.41         2.07 o                         
   7   7   4        130.95        126.23         2.90 o                         
   8   7   4          0.60          0.68         0.58 o                         
   9   7   4          7.37          8.47         1.49 o                         
  -6   8   4         31.23         29.10         2.24 o                         
  -5   8   4         47.84         46.23         1.96 o                         
  -4   8   4         55.49         54.91         1.41 o                         
  -3   8   4         20.57         16.87         1.33 o                         
  -2   8   4          5.54          5.77         0.44 o                         
  -1   8   4        411.33        436.85         5.05 o                         
   0   8   4         90.58        105.90         1.44 o                         
   1   8   4         51.65         54.41         0.89 o                         
   2   8   4         40.40         43.42         0.82 o                         
   3   8   4         50.69         54.76         1.75 o                         
   4   8   4        450.47        438.00         5.42 o                         
   5   8   4         43.23         41.65         1.30 o                         
   6   8   4        134.86        125.84         3.18 o                         
   7   8   4        113.08        108.70         2.57 o                         
   8   8   4         33.12         35.03         1.86 o                         
   9   8   4          1.29          1.02         0.66 o                         
  -6   9   4          8.00          8.24         1.10 o                         
  -5   9   4         27.21         30.09         5.22 o                         
  -4   9   4         21.50         17.13         0.88 o                         
  -3   9   4          3.78          3.47         0.48 o                         
  -2   9   4          9.41          9.70         0.58 o                         
  -1   9   4         34.45         38.49         1.32 o                         
   0   9   4        126.65        142.15         2.00 o                         
   1   9   4         90.48        106.70         1.76 o                         
   2   9   4        211.21        235.99         3.85 o                         
   3   9   4        410.51        409.91         6.72 o                         
   4   9   4        376.34        367.20         5.27 o                         
   5   9   4        149.81        142.13         2.46 o                         
   6   9   4        331.51        316.96         7.45 o                         
   7   9   4         74.47         69.97         2.95 o                         
   8   9   4          1.37          2.24         0.75 o                         
   9   9   4         21.10         18.67         1.25 o                         
  -5  10   4         83.99         92.52         3.72 o                         
  -4  10   4        162.78        163.43         3.34 o                         
  -3  10   4         94.98         97.67         2.18 o                         
  -2  10   4          1.21          1.15         0.44 o                         
  -1  10   4        104.26        120.02         2.65 o                         
   0  10   4          0.71          0.33         0.37 o                         
   1  10   4         97.52        108.55         2.31 o                         
   2  10   4        261.82        282.50         4.80 o                         
   3  10   4        252.57        262.23         5.47 o                         
   4  10   4        129.89        124.39         2.95 o                         
   5  10   4         63.25         65.67         1.96 o                         
   6  10   4        147.40        135.74         3.15 o                         
   7  10   4         57.33         55.34         2.24 o                         
   8  10   4        138.64        140.49         4.66 o                         
  -4  11   4         17.49         20.39         1.43 o                         
  -3  11   4          6.84          7.57         0.69 o                         
  -2  11   4         21.91         22.96         1.06 o                         
  -1  11   4         34.07         39.81         1.40 o                         
   0  11   4        178.52        185.88         3.27 o                         
   1  11   4        119.48        118.73         5.70 o                         
   2  11   4        212.93        230.14         4.09 o                         
   3  11   4        294.97        209.25         6.52 o                         
   4  11   4        122.05        130.39         5.50 o                         
   5  11   4         71.33         67.36         2.01 o                         
   6  11   4         18.15         16.33         1.05 o                         
   7  11   4         21.16         18.82         1.49 o                         
  -2  12   4         11.79         10.99         0.77 o                         
  -1  12   4         18.55         18.75         1.21 o                         
   0  12   4         27.99         30.56         3.43 o                         
   1  12   4          1.39          2.09         0.88 o                         
   2  12   4         87.02         90.15         2.55 o                         
   3  12   4         37.39         38.19         1.61 o                         
   4  12   4        103.68         99.60         2.73 o                         
   5  12   4          0.43          1.12         0.50 o                         
   6  12   4         12.10         14.33         1.12 o                         
   0  13   4         21.12         21.88         1.29 o                         
   1  13   4         76.05         86.12         2.50 o                         
   2  13   4         48.27         54.60         2.01 o                         
   3  13   4         53.09         51.70         1.92 o                         
   4  13   4        109.86        122.80         3.26 o                         
  -3 -10   5         23.36         19.57         1.86 o                         
  -2 -10   5         19.95         16.89         1.12 o                         
  -1 -10   5         27.72         28.79         2.33 o                         
   0 -10   5         43.09         37.83         2.01 o                         
   1 -10   5          6.23          6.47         0.85 o                         
   2 -10   5          0.32          0.64         0.76 o                         
   3 -10   5          6.46          9.48         1.33 o                         
  -3  -9   5          5.62          7.64         1.30 o                         
  -2  -9   5          0.25          1.06         0.56 o                         
  -1  -9   5         13.72         10.37         1.03 o                         
   0  -9   5          4.49          3.26         0.62 o                         
   1  -9   5          1.68          1.14         0.48 o                         
   2  -9   5          3.12          2.08         0.65 o                         
   3  -9   5         26.56         25.18         2.00 o                         
   4  -9   5         18.21         14.90         1.50 o                         
   5  -9   5         48.41         56.08         3.14 o                         
  -5  -8   5         23.04         25.34         2.61 o                         
  -3  -8   5         30.85         32.08         1.86 o                         
  -2  -8   5         32.51         28.54         1.21 o                         
  -1  -8   5         20.75         20.13         1.30 o                         
   0  -8   5         75.55         72.97         2.01 o                         
   1  -8   5          4.42          2.18         0.48 o                         
   2  -8   5          0.48          1.41         0.58 o                         
   3  -8   5         95.65         94.06         3.03 o                         
   4  -8   5         56.58         65.25         2.59 o                         
   5  -8   5         60.93         65.62         6.71 o                         
   6  -8   5         45.08         39.94         2.52 o                         
  -7  -7   5         52.72         62.31         2.01 o                         
  -6  -7   5         16.86         21.63         0.95 o                         
  -5  -7   5         40.19         37.79         1.19 o                         
  -4  -7   5         82.78         80.11         2.17 o                         
  -3  -7   5         15.27         18.34         0.96 o                         
  -2  -7   5          3.01          2.38         0.31 o                         
  -1  -7   5         66.26         63.71         1.70 o                         
   0  -7   5          0.59          0.25         0.53 o                         
   1  -7   5        208.33        190.04         3.76 o                         
   2  -7   5        293.35        273.82         5.67 o                         
   3  -7   5         43.58         43.63         2.14 o                         
   4  -7   5         63.37         61.71         2.46 o                         
   5  -7   5         33.20         30.09         2.04 o                         
   6  -7   5         13.28         13.05         1.05 o                         
   7  -7   5         30.34         29.32         1.26 o                         
  -7  -6   5         44.50         52.15         1.88 o                         
  -6  -6   5        101.95        105.96         3.31 o                         
  -5  -6   5         44.27         46.84         1.22 o                         
  -4  -6   5         21.62         21.18         1.21 o                         
  -3  -6   5         29.41         30.73         0.97 o                         
  -2  -6   5          5.76          4.14         0.38 o                         
  -1  -6   5          1.56          1.34         0.25 o                         
   0  -6   5        216.15        219.58         3.57 o                         
   1  -6   5        262.70        233.27         5.49 o                         
   2  -6   5          0.38          0.70         0.47 o                         
   3  -6   5        153.28        136.94         4.57 o                         
   4  -6   5         64.58         65.94         1.79 o                         
   5  -6   5         61.35         58.08         2.58 o                         
   6  -6   5         76.36         74.89         3.54 o                         
   7  -6   5         13.76         10.67         1.20 o                         
  -8  -5   5         17.23         16.82         1.11 o                         
  -7  -5   5         49.02         54.92         1.91 o                         
  -6  -5   5          2.86          2.60         0.53 o                         
  -5  -5   5         19.94         20.01         0.70 o                         
  -4  -5   5         70.08         68.58         2.41 o                         
  -3  -5   5         52.17         51.33         0.88 o                         
  -2  -5   5         28.20         26.98         0.52 o                         
  -1  -5   5          3.02          3.33         0.18 o                         
   0  -5   5         12.49          9.87         0.43 o                         
   1  -5   5          6.78          2.97         0.44 o                         
   2  -5   5         81.90         78.20         1.52 o                         
   3  -5   5         12.38         11.95         0.75 o                         
   4  -5   5        220.75        196.10         4.05 o                         
   5  -5   5         38.58         39.80         1.35 o                         
   6  -5   5          0.40          0.00         0.53 o                         
   7  -5   5          9.94         11.80         1.29 o                         
   8  -5   5         32.44         35.67         3.82 o                         
  -8  -4   5          1.75          1.69         0.84 o                         
  -7  -4   5          0.24         -0.29         0.50 o                         
  -6  -4   5         10.46         11.31         0.76 o                         
  -5  -4   5         20.85         19.24         0.71 o                         
  -4  -4   5          1.77          0.65         0.38 o                         
  -3  -4   5        158.06        144.00         1.69 o                         
  -2  -4   5          4.71          5.60         0.25 o                         
  -1  -4   5          3.82          3.99         0.18 o                         
   0  -4   5         45.01         44.33         0.61 o                         
   1  -4   5        499.71        464.71         5.16 o                         
   2  -4   5        454.72        423.54         5.89 o                         
   3  -4   5        248.71        218.83         3.95 o                         
   4  -4   5        392.95        379.48         6.37 o                         
   5  -4   5         11.44         13.42         0.66 o                         
   6  -4   5         24.71         24.88         0.69 o                         
   7  -4   5          4.29          3.06         0.41 o                         
   8  -4   5         35.09         41.57         3.63 o                         
   9  -4   5         12.77          9.49         1.30 o                         
  -8  -3   5         18.76         21.19         4.57 o                         
  -7  -3   5        127.34        129.63         2.62 o                         
  -6  -3   5        135.33        143.15         3.02 o                         
  -5  -3   5          9.20          9.11         0.54 o                         
  -4  -3   5          0.41          1.14         0.26 o                         
  -3  -3   5         30.48         24.45         0.51 o                         
  -2  -3   5        324.20        296.73         2.97 o                         
  -1  -3   5         36.14         30.39         0.55 o                         
   0  -3   5        173.08        157.44         1.63 o                         
   1  -3   5        258.48        256.91         2.93 o                         
   2  -3   5        170.38        173.54         2.10 o                         
   3  -3   5        388.64        417.19         4.94 o                         
   4  -3   5        574.09        534.39         7.28 o                         
   5  -3   5        449.45        398.88         4.04 o                         
   6  -3   5         89.77         88.17         1.21 o                         
   7  -3   5         23.81         19.30         0.72 o                         
   8  -3   5         49.72         51.24         1.33 o                         
   9  -3   5         37.66         42.02         2.24 o                         
  -8  -2   5         13.56         11.68         1.58 o                         
  -7  -2   5         83.22         88.28         2.04 o                         
  -6  -2   5         42.95         42.32         1.43 o                         
  -5  -2   5          4.86          5.41         0.35 o                         
  -4  -2   5         43.18         48.17         1.01 o                         
  -3  -2   5        687.97        673.92         6.29 o                         
  -2  -2   5        715.48        674.75         6.37 o                         
  -1  -2   5        137.46        134.92         1.41 o                         
   0  -2   5       1403.61       1422.78        12.53 o                         
   1  -2   5        453.62        461.41         5.55 o                         
   2  -2   5        650.77        655.21         9.10 o                         
   3  -2   5          9.31         11.90         0.27 o                         
   4  -2   5        530.08        502.77         4.42 o                         
   5  -2   5        443.60        465.93         4.46 o                         
   6  -2   5         36.98         33.13         0.65 o                         
   7  -2   5         45.54         50.09         0.96 o                         
   8  -2   5         13.62         11.11         0.66 o                         
   9  -2   5          4.79          4.21         0.83 o                         
  -8  -1   5         19.14         22.71         1.68 o                         
  -7  -1   5         72.92         77.67         1.90 o                         
  -6  -1   5        133.65        131.38         2.54 o                         
  -5  -1   5          0.47         -0.14         0.33 o                         
  -4  -1   5        294.26        279.14         3.25 o                         
  -3  -1   5        147.99        122.27         1.22 o                         
  -2  -1   5         39.60         34.17         0.42 o                         
  -1  -1   5        421.21        458.87         3.95 o                         
   0  -1   5        955.18       1005.93         8.43 o                         
   1  -1   5        271.01        231.33         2.45 o                         
   2  -1   5         80.63        101.17         1.20 o                         
   3  -1   5         95.65         79.11         0.85 o                         
   4  -1   5        153.46        135.61         1.25 o                         
   5  -1   5        636.71        611.33         5.30 o                         
   6  -1   5        198.36        194.66         2.02 o                         
   7  -1   5         41.05         42.73         0.83 o                         
   8  -1   5         40.89         40.14         0.92 o                         
   9  -1   5         38.00         43.34         1.69 o                         
  10  -1   5         10.42         10.25         1.12 o                         
  -8   0   5         54.67         64.99         1.69 o                         
  -7   0   5         32.36         30.91         1.51 o                         
  -6   0   5         61.84         65.84         1.33 o                         
  -5   0   5        360.39        352.85         3.94 o                         
  -4   0   5        433.26        401.98         3.82 o                         
  -3   0   5         80.68         64.60         0.65 o                         
  -2   0   5        779.77        803.30         6.63 o                         
  -1   0   5        371.55        360.64         3.13 o                         
   0   0   5          0.70          1.23         0.19 o                         
   1   0   5       2975.75       3002.38        25.78 o                         
   2   0   5       1148.24       1270.89        10.79 o                         
   3   0   5        995.73       1053.52         9.57 o                         
   4   0   5        236.76        232.57         2.13 o                         
   5   0   5        555.76        573.22         5.33 o                         
   6   0   5          4.01          2.61         0.23 o                         
   7   0   5        511.07        502.05         5.44 o                         
   8   0   5         24.64         25.27         1.02 o                         
   9   0   5         28.79         28.98         1.32 o                         
  10   0   5         42.00         51.43         2.42 o                         
  -8   1   5         22.62         25.49         1.57 o                         
  -7   1   5         38.54         37.93         1.09 o                         
  -6   1   5        489.21        468.70         6.25 o                         
  -5   1   5        733.96        747.93         8.00 o                         
  -4   1   5          1.02          1.45         0.18 o                         
  -3   1   5        108.57        103.43         0.90 o                         
  -2   1   5         35.00         30.71         0.51 o                         
  -1   1   5         17.09          8.46         0.25 o                         
   0   1   5          7.36          4.89         0.18 o                         
   1   1   5        980.00       1075.41         8.34 o                         
   2   1   5       1711.81       1821.42        17.58 o                         
   3   1   5       2274.07       2409.31        27.18 o                         
   4   1   5        268.96        261.68         2.81 o                         
   5   1   5        788.60        778.11         6.47 o                         
   6   1   5       2191.78       2188.95        22.40 o                         
   7   1   5        568.81        566.71         6.97 o                         
   8   1   5        132.56        127.37         2.44 o                         
   9   1   5        193.16        196.30         4.41 o                         
  10   1   5          3.51          3.08         0.66 o                         
  -8   2   5         30.74         33.05         1.34 o                         
  -7   2   5         17.34         15.19         0.81 o                         
  -6   2   5        122.59        126.50         1.76 o                         
  -5   2   5         56.78         55.93         0.96 o                         
  -4   2   5         34.49         30.92         0.62 o                         
  -3   2   5        288.66        302.48         2.45 o                         
  -2   2   5       1578.11       1567.61        11.49 o                         
  -1   2   5        579.02        518.47         3.97 o                         
   0   2   5         44.95         50.29         0.50 o                         
   1   2   5       2983.98       3213.43        28.64 o                         
   2   2   5       3140.34       3502.80        34.07 o                         
   3   2   5       1419.66       1671.57        16.14 o                         
   4   2   5        279.42        287.86         2.45 o                         
   5   2   5        352.20        327.37         3.12 o                         
   6   2   5        323.01        332.80         3.74 o                         
   7   2   5        114.90        116.96         1.73 o                         
   8   2   5         22.43         24.45         1.57 o                         
   9   2   5         34.99         34.62         1.28 o                         
  10   2   5         72.68         84.54         2.23 o                         
  -8   3   5          1.25          1.40         0.81 o                         
  -7   3   5         16.01         14.19         1.25 o                         
  -6   3   5         10.34         10.63         0.57 o                         
  -5   3   5         25.30         26.32         0.85 o                         
  -4   3   5          0.46         -0.14         0.30 o                         
  -3   3   5         78.16         72.77         0.73 o                         
  -2   3   5        135.19        180.38         1.47 o                         
  -1   3   5        408.43        478.55         3.72 o                         
   0   3   5          5.64          5.88         0.20 o                         
   1   3   5        245.68        256.58         3.78 o                         
   2   3   5       5302.33       5975.88        48.93 o                         
   3   3   5        454.81        452.31         3.91 o                         
   4   3   5        407.67        367.97         3.20 o                         
   5   3   5        750.78        749.36         7.37 o                         
   6   3   5          2.17          1.42         0.22 o                         
   7   3   5        220.46        207.70         2.87 o                         
   8   3   5          8.66         10.32         0.90 o                         
   9   3   5          8.74          7.54         0.70 o                         
  10   3   5          0.25          0.81         0.59 o                         
  -8   4   5          0.15         -0.53         0.53 o                         
  -7   4   5         13.96         13.07         0.81 o                         
  -6   4   5          5.04          4.46         0.50 o                         
  -5   4   5         25.58         28.04         1.14 o                         
  -4   4   5          1.68          2.34         0.30 o                         
  -3   4   5         13.95          9.71         0.29 o                         
  -2   4   5         36.40         31.58         0.44 o                         
  -1   4   5        645.21        698.58         5.33 o                         
   0   4   5         42.51         39.81         0.42 o                         
   1   4   5         56.06         57.35         0.77 o                         
   2   4   5         28.32         19.81         0.38 o                         
   3   4   5        178.54        235.67         2.32 o                         
   4   4   5        506.57        480.00         5.42 o                         
   5   4   5         59.42         57.25         0.84 o                         
   6   4   5         48.11         44.19         0.83 o                         
   7   4   5         27.00         17.21         1.01 o                         
   8   4   5          1.77          0.95         0.40 o                         
   9   4   5          1.07         -0.09         0.46 o                         
  10   4   5         20.68         26.46         1.23 o                         
  -8   5   5         19.74         20.50         2.42 o                         
  -7   5   5          6.93          8.07         0.89 o                         
  -6   5   5          1.70          1.21         0.48 o                         
  -5   5   5          0.28         -0.39         0.39 o                         
  -4   5   5          0.84         -0.34         0.40 o                         
  -3   5   5          9.49          7.58         0.28 o                         
  -2   5   5        338.21        337.35         2.92 o                         
  -1   5   5        431.83        425.61         3.54 o                         
   0   5   5        120.57        132.91         1.26 o                         
   1   5   5        174.41        175.75         1.59 o                         
   2   5   5         49.41         54.39         0.80 o                         
   3   5   5        281.99        298.18         3.05 o                         
   4   5   5        295.10        270.42         3.08 o                         
   5   5   5          5.83          8.46         0.32 o                         
   6   5   5        256.14        233.01         3.17 o                         
   7   5   5        258.37        227.79         3.66 o                         
   8   5   5         29.89         28.77         1.01 o                         
   9   5   5          4.97          2.89         0.52 o                         
  10   5   5        103.18        118.42         2.44 o                         
  -7   6   5         18.44         18.46         1.09 o                         
  -6   6   5         32.83         26.58         1.21 o                         
  -5   6   5         96.45         89.00         1.91 o                         
  -4   6   5         92.28         91.80         1.59 o                         
  -3   6   5          1.75          1.90         0.21 o                         
  -2   6   5        340.73        366.23         3.66 o                         
  -1   6   5        757.33        821.14         7.80 o                         
   0   6   5       1750.36       2000.24        18.50 o                         
   1   6   5          4.81          5.82         0.35 o                         
   2   6   5        693.17        727.78         6.85 o                         
   3   6   5        350.52        368.29         4.05 o                         
   4   6   5         17.27         20.46         0.44 o                         
   5   6   5        200.83        189.28         2.74 o                         
   6   6   5        519.41        505.55         7.85 o                         
   7   6   5        115.76        123.64         2.83 o                         
   8   6   5          7.35          4.94         0.66 o                         
   9   6   5         53.23         64.84         2.33 o                         
  10   6   5         35.09         41.14         1.91 o                         
  -7   7   5          6.05          6.14         0.69 o                         
  -6   7   5         57.93         53.29         1.51 o                         
  -5   7   5         97.95         98.91         2.03 o                         
  -4   7   5         26.76         21.13         0.86 o                         
  -3   7   5          0.46          0.16         0.38 o                         
  -2   7   5        128.03        127.69         1.84 o                         
  -1   7   5         77.12         80.00         1.44 o                         
   0   7   5         27.94         27.76         0.54 o                         
   1   7   5        416.83        468.54         4.75 o                         
   2   7   5        815.73        910.08         8.49 o                         
   3   7   5        851.17        927.55        10.32 o                         
   4   7   5        444.18        440.05         5.59 o                         
   5   7   5        176.54        179.78         3.04 o                         
   6   7   5        279.60        264.89         5.40 o                         
   7   7   5        209.12        205.34         4.35 o                         
   8   7   5          0.37          0.37         0.75 o                         
   9   7   5         51.13         52.53         1.91 o                         
  -6   8   5         33.86         34.35         1.96 o                         
  -5   8   5         32.19         33.11         2.52 o                         
  -4   8   5        179.71        187.31         4.53 o                         
  -3   8   5         10.02         11.20         0.53 o                         
  -2   8   5          1.46          1.61         0.40 o                         
  -1   8   5        110.55        124.64         1.81 o                         
   0   8   5        212.30        255.19         2.96 o                         
   1   8   5        285.27        336.40         3.51 o                         
   2   8   5        227.13        255.86         3.69 o                         
   3   8   5        202.61        210.21         2.78 o                         
   4   8   5        224.98        207.93         2.75 o                         
   5   8   5         73.55         69.34         1.45 o                         
   6   8   5         14.16         14.95         1.12 o                         
   7   8   5         70.41         68.95         3.82 o                         
   8   8   5         98.39        107.32         3.73 o                         
   9   8   5         21.05         21.53         1.43 o                         
  -5   9   5          8.99         10.16         1.16 o                         
  -4   9   5          5.01          4.96         1.12 o                         
  -3   9   5          0.29         -0.22         0.40 o                         
  -2   9   5         22.09         26.94         1.37 o                         
  -1   9   5         82.65         85.43         1.85 o                         
   0   9   5        169.02        191.48         2.55 o                         
   1   9   5        135.75        155.65         2.20 o                         
   2   9   5        127.58        144.23         2.46 o                         
   3   9   5        434.90        448.69         7.10 o                         
   4   9   5        298.79        286.71         5.77 o                         
   5   9   5         34.69         30.35         1.21 o                         
   6   9   5         22.08         20.03         2.14 o                         
   7   9   5         62.52         60.49         1.83 o                         
   8   9   5          2.50          3.35         9.50 o                         
   9   9   5          5.55          4.54         0.76 o                         
  -5  10   5         10.17         13.42         2.05 o                         
  -4  10   5         86.18         93.32         4.84 o                         
  -3  10   5        109.01        112.44         2.37 o                         
  -2  10   5          8.51          8.41         0.64 o                         
  -1  10   5        163.51        174.32         2.98 o                         
   0  10   5          0.39          0.51         0.36 o                         
   1  10   5         66.38         78.81         1.79 o                         
   2  10   5        288.68        316.27         5.85 o                         
   3  10   5        350.86        368.77         7.64 o                         
   4  10   5        197.63        188.99         4.15 o                         
   5  10   5         71.84         69.19         2.89 o                         
   6  10   5         35.46         34.62         1.49 o                         
   7  10   5         10.55         12.03         0.92 o                         
   8  10   5         93.73         91.68         3.35 o                         
  -4  11   5         11.58         20.13         2.42 o                         
  -3  11   5         14.72         14.11         1.09 o                         
  -2  11   5         61.82         66.48         1.69 o                         
  -1  11   5         74.05         80.81         1.98 o                         
   0  11   5        171.09        191.94         3.69 o                         
   1  11   5        248.16        269.30         4.83 o                         
   2  11   5        110.96        126.93         2.61 o                         
   3  11   5        221.69        237.74         5.87 o                         
   4  11   5        192.94        186.35         7.83 o                         
   5  11   5         59.78         58.78         2.33 o                         
   6  11   5         37.90         34.11         2.00 o                         
   7  11   5         55.27         48.78         1.75 o                         
  -2  12   5         38.95         43.85         1.39 o                         
  -1  12   5         70.25         78.06         2.42 o                         
   0  12   5        203.55        229.27         4.69 o                         
   1  12   5         93.54        105.71         2.64 o                         
   2  12   5         45.19         46.19         1.53 o                         
   3  12   5         19.62         20.27         1.40 o                         
   4  12   5         92.05         96.12         3.72 o                         
   5  12   5          1.47          2.09         0.62 o                         
   6  12   5          6.05          6.61         1.02 o                         
   0  13   5        117.45        122.49         3.80 o                         
   1  13   5         36.38         41.96         2.00 o                         
   2  13   5          8.67         11.79         1.40 o                         
   3  13   5         20.75         20.60         1.38 o                         
   4  13   5         26.01         26.49         2.24 o                         
  -2 -10   6          0.17          0.19         0.56 o                         
  -1 -10   6         19.22         23.02         2.33 o                         
   0 -10   6         30.77         37.46         2.24 o                         
   1 -10   6          3.00          4.64         0.76 o                         
   2 -10   6         19.74         19.09         2.61 o                         
  -3  -9   6          0.59          0.56         0.93 o                         
  -2  -9   6          0.64          0.26         0.48 o                         
  -1  -9   6          2.85          2.97         0.50 o                         
   0  -9   6          0.19          0.05         0.48 o                         
   1  -9   6          0.71         -0.54         0.58 o                         
   2  -9   6          6.74          5.03         1.26 o                         
   3  -9   6          6.72          5.57         1.30 o                         
   4  -9   6          2.58          2.76         0.76 o                         
  -3  -8   6          2.30          1.49         0.93 o                         
  -2  -8   6         11.67         10.41         1.40 o                         
  -1  -8   6          0.31         -0.33         0.33 o                         
   0  -8   6         75.74         77.15         2.06 o                         
   1  -8   6         81.61         77.37         2.68 o                         
   2  -8   6         30.14         28.41         1.96 o                         
   3  -8   6         76.00         76.65         2.68 o                         
   4  -8   6        103.38        103.91         2.83 o                         
   5  -8   6         52.77         60.08         2.17 o                         
  -6  -7   6         10.03         11.93         1.30 o                         
  -5  -7   6         15.61         15.47         1.30 o                         
  -4  -7   6         87.59         85.72         3.54 o                         
  -3  -7   6         36.78         30.83         1.09 o                         
  -2  -7   6          0.82          0.21         0.30 o                         
  -1  -7   6         37.98         41.20         1.07 o                         
   0  -7   6         12.70         11.30         0.68 o                         
   1  -7   6         59.39         59.43         1.75 o                         
   2  -7   6        159.86        156.66         4.16 o                         
   3  -7   6         44.38         42.57         2.33 o                         
   4  -7   6         33.63         29.49         1.45 o                         
   5  -7   6          6.09          7.05         0.79 o                         
   6  -7   6          1.55          1.30         0.66 o                         
  -7  -6   6          3.78          4.62         0.72 o                         
  -6  -6   6         30.30         34.75         3.54 o                         
  -5  -6   6         11.26         12.19         0.64 o                         
  -4  -6   6          3.11          3.22         0.40 o                         
  -3  -6   6          3.71          2.77         0.39 o                         
  -2  -6   6          9.31         11.79         0.73 o                         
  -1  -6   6          2.76          1.56         0.37 o                         
   0  -6   6        129.85        126.86         2.06 o                         
   1  -6   6        613.38        615.23         8.34 o                         
   2  -6   6         69.62         65.58         1.58 o                         
   3  -6   6        274.27        263.74         5.47 o                         
   4  -6   6         51.25         49.23         1.64 o                         
   5  -6   6         16.80         16.47         1.77 o                         
   6  -6   6          4.79          3.54         0.66 o                         
   7  -6   6          2.99          2.42         0.58 o                         
  -7  -5   6         49.94         52.39         1.91 o                         
  -6  -5   6          8.72          7.95         0.70 o                         
  -5  -5   6          2.24          1.35         0.39 o                         
  -4  -5   6          0.98          0.26         0.28 o                         
  -3  -5   6         92.55         97.37         1.59 o                         
  -2  -5   6         63.49         61.14         1.04 o                         
  -1  -5   6         16.48         16.19         0.50 o                         
   0  -5   6          2.03          1.44         0.21 o                         
   1  -5   6          0.42          0.30         0.26 o                         
   2  -5   6          0.48          0.91         0.30 o                         
   3  -5   6          4.42          5.13         0.86 o                         
   4  -5   6        127.37        118.81         2.61 o                         
   5  -5   6        180.27        165.10         4.19 o                         
   6  -5   6          0.70          0.15         0.43 o                         
   7  -5   6          3.73          2.96         0.71 o                         
   8  -5   6         13.44         13.32         1.02 o                         
  -7  -4   6          0.35         -0.17         0.58 o                         
  -6  -4   6          0.18         -0.56         0.56 o                         
  -5  -4   6          8.30          7.76         0.48 o                         
  -4  -4   6          1.30          0.70         0.46 o                         
  -3  -4   6        477.03        487.55         6.02 o                         
  -2  -4   6         70.64         71.40         1.06 o                         
  -1  -4   6         99.47         94.97         1.18 o                         
   0  -4   6        474.28        452.49         5.14 o                         
   1  -4   6        482.59        487.02         6.03 o                         
   2  -4   6        250.62        244.22         3.51 o                         
   3  -4   6        162.95        155.06         2.58 o                         
   4  -4   6        222.46        217.49         4.58 o                         
   5  -4   6          8.71         14.18         0.75 o                         
   6  -4   6         23.59         28.18         0.87 o                         
   7  -4   6         11.31          8.76         0.66 o                         
   8  -4   6         24.64         28.43         4.66 o                         
  -8  -3   6         11.92         10.54         1.96 o                         
  -7  -3   6        160.26        178.18         4.15 o                         
  -6  -3   6         99.64        102.86         2.41 o                         
  -5  -3   6         42.98         44.28         1.28 o                         
  -4  -3   6        202.04        213.88         2.92 o                         
  -3  -3   6         43.90         42.72         0.73 o                         
  -2  -3   6         75.82         67.21         0.98 o                         
  -1  -3   6        387.85        390.69         4.02 o                         
   0  -3   6        671.66        672.99         6.48 o                         
   1  -3   6        445.45        421.01         5.36 o                         
   2  -3   6        254.07        240.14         3.42 o                         
   3  -3   6         88.44        101.01         1.47 o                         
   4  -3   6        329.39        310.46         3.87 o                         
   5  -3   6        498.43        474.66         6.28 o                         
   6  -3   6        180.49        162.25         2.29 o                         
   7  -3   6         83.28         79.60         1.65 o                         
   8  -3   6        131.61        130.32         3.07 o                         
   9  -3   6         32.58         42.31         3.45 o                         
  -8  -2   6         56.61         68.25         2.64 o                         
  -7  -2   6         94.21         98.95         2.77 o                         
  -6  -2   6         57.21         62.23         1.86 o                         
  -5  -2   6        260.76        270.38         3.54 o                         
  -4  -2   6        233.93        225.34         2.93 o                         
  -3  -2   6         77.67         72.92         0.96 o                         
  -2  -2   6        707.26        738.62         6.63 o                         
  -1  -2   6        747.25        786.52         7.01 o                         
   0  -2   6        649.69        617.56         5.74 o                         
   1  -2   6        412.54        393.43         4.36 o                         
   2  -2   6       1553.67       1654.07        17.74 o                         
   3  -2   6         53.99         52.25         0.76 o                         
   4  -2   6        688.71        693.34         6.80 o                         
   5  -2   6        272.20        273.28         2.99 o                         
   6  -2   6        151.16        146.97         1.90 o                         
   7  -2   6        257.94        260.40         3.25 o                         
   8  -2   6         49.30         46.88         1.26 o                         
   9  -2   6          7.57          6.23         1.21 o                         
  -8  -1   6         20.36         26.77         1.71 o                         
  -7  -1   6          9.74          7.50         0.87 o                         
  -6  -1   6        190.80        204.68         3.62 o                         
  -5  -1   6        274.11        275.33         4.09 o                         
  -4  -1   6          1.19          1.16         0.26 o                         
  -3  -1   6         12.93         15.60         0.47 o                         
  -2  -1   6        285.79        267.13         2.11 o                         
  -1  -1   6          9.91         12.41         0.21 o                         
   0  -1   6         25.76         18.07         0.48 o                         
   1  -1   6        638.41        622.47         6.12 o                         
   2  -1   6        333.01        275.80         2.80 o                         
   3  -1   6        251.58        224.44         2.16 o                         
   4  -1   6        165.53        154.92         1.55 o                         
   5  -1   6         79.69         72.30         1.02 o                         
   6  -1   6        828.80        839.26         8.76 o                         
   7  -1   6         74.86         74.40         1.28 o                         
   8  -1   6          2.65          2.89         0.42 o                         
   9  -1   6         52.54         53.85         2.24 o                         
  10  -1   6         12.15         11.93         1.12 o                         
  -8   0   6          0.63          0.56         0.54 o                         
  -7   0   6          0.46          0.01         0.40 o                         
  -6   0   6         30.21         34.57         1.04 o                         
  -5   0   6          3.10          2.74         0.29 o                         
  -4   0   6         29.85         27.52         0.63 o                         
  -3   0   6         12.89         12.99         0.46 o                         
  -2   0   6        223.35        219.62         2.08 o                         
  -1   0   6         97.42        123.53         1.19 o                         
   0   0   6         13.12         11.97         0.27 o                         
   1   0   6       1433.01       1492.32        12.49 o                         
   2   0   6       2491.47       2623.37        43.09 o                         
   3   0   6        961.05        975.84        13.55 o                         
   4   0   6          0.65          1.13         0.28 o                         
   5   0   6        199.29        196.54         1.93 o                         
   6   0   6         81.37         76.93         1.06 o                         
   7   0   6         59.48         52.11         0.91 o                         
   8   0   6          2.61          2.83         0.48 o                         
   9   0   6         44.94         47.52         2.24 o                         
  10   0   6         16.57         20.68         1.86 o                         
  -8   1   6          0.61          0.59         0.78 o                         
  -7   1   6          0.27         -0.42         0.42 o                         
  -6   1   6         68.61         64.29         1.33 o                         
  -5   1   6         20.42         23.72         0.86 o                         
  -4   1   6          4.12          3.57         0.29 o                         
  -3   1   6         73.36         67.57         0.74 o                         
  -2   1   6         89.43        108.51         0.97 o                         
  -1   1   6        210.60        237.31         2.01 o                         
   0   1   6        377.39        384.26         3.56 o                         
   1   1   6        421.31        434.46         3.53 o                         
   2   1   6       1838.20       2026.14        16.28 o                         
   3   1   6        539.46        521.66         4.76 o                         
   4   1   6          0.72          1.09         0.13 o                         
   5   1   6        272.33        263.68         2.58 o                         
   6   1   6         71.19         76.78         1.04 o                         
   7   1   6          0.44         -0.47         0.57 o                         
   8   1   6         13.38         13.47         0.74 o                         
   9   1   6        133.00        132.34         2.95 o                         
  10   1   6          5.96          8.57         1.12 o                         
  -8   2   6         10.05         11.47         1.21 o                         
  -7   2   6          7.57          5.41         0.70 o                         
  -6   2   6          2.48          3.14         0.48 o                         
  -5   2   6          2.78          1.02         0.34 o                         
  -4   2   6         68.93         72.00         0.96 o                         
  -3   2   6         90.90         82.00         0.86 o                         
  -2   2   6        995.66        933.35         6.92 o                         
  -1   2   6       3560.35       3845.66        37.51 o                         
   0   2   6          8.20         13.83         0.31 o                         
   1   2   6       1542.86       1630.55        13.12 o                         
   2   2   6          1.16          0.53         0.12 o                         
   3   2   6         45.77         26.94         0.41 o                         
   4   2   6        162.57        168.84         1.71 o                         
   5   2   6        277.99        279.85         2.59 o                         
   6   2   6        147.76        138.89         1.69 o                         
   7   2   6          0.90          0.35         0.67 o                         
   8   2   6         44.35         42.97         1.24 o                         
   9   2   6          5.97          4.14         0.57 o                         
  10   2   6        118.16        133.79         4.19 o                         
  -8   3   6         27.29         29.07         1.67 o                         
  -7   3   6          6.04          6.09         0.66 o                         
  -6   3   6          0.32          0.12         0.34 o                         
  -5   3   6         30.20         29.95         0.78 o                         
  -4   3   6         23.83         21.79         0.60 o                         
  -3   3   6        180.44        185.34         1.83 o                         
  -2   3   6        358.60        391.09         3.05 o                         
  -1   3   6        844.15        854.16         6.49 o                         
   0   3   6         64.78         69.04         0.75 o                         
   1   3   6         86.28         92.54         0.84 o                         
   2   3   6        127.29        111.90         1.14 o                         
   3   3   6       1785.18       2036.15        18.97 o                         
   4   3   6         13.63         16.00         0.27 o                         
   5   3   6         19.02         19.79         0.42 o                         
   6   3   6         11.56         12.40         0.56 o                         
   7   3   6         61.97         57.85         1.13 o                         
   8   3   6          0.97          0.42         0.47 o                         
   9   3   6         19.05         21.03         1.05 o                         
  10   3   6        106.87        121.19         2.52 o                         
  -8   4   6          8.96          9.50         1.86 o                         
  -7   4   6         21.59         18.84         1.07 o                         
  -6   4   6         17.94         16.13         0.79 o                         
  -5   4   6        214.81        197.65         2.69 o                         
  -4   4   6          2.85          3.75         0.29 o                         
  -3   4   6          2.35          1.06         0.21 o                         
  -2   4   6         68.62         63.96         0.72 o                         
  -1   4   6        564.53        606.87         4.88 o                         
   0   4   6        238.61        253.13         2.22 o                         
   1   4   6        199.16        201.41         2.55 o                         
   2   4   6        540.44        563.64         6.94 o                         
   3   4   6         12.61         11.36         0.36 o                         
   4   4   6        157.57        123.16         1.27 o                         
   5   4   6          0.67          0.67         0.14 o                         
   6   4   6        755.04        730.78         9.39 o                         
   7   4   6         17.04         22.65         1.17 o                         
   8   4   6          0.87          1.78         0.50 o                         
   9   4   6         11.81          9.14         0.63 o                         
  10   4   6         50.69         56.26         2.73 o                         
  -7   5   6          5.33          4.64         0.69 o                         
  -6   5   6         14.70         15.43         0.95 o                         
  -5   5   6         33.13         30.99         1.04 o                         
  -4   5   6          1.90          1.58         0.40 o                         
  -3   5   6          2.33          1.30         0.22 o                         
  -2   5   6        130.64        146.38         1.42 o                         
  -1   5   6        563.93        601.70         5.07 o                         
   0   5   6        268.59        269.95         2.25 o                         
   1   5   6        243.30        239.70         2.00 o                         
   2   5   6        364.32        354.92         3.63 o                         
   3   5   6        153.27        131.40         1.30 o                         
   4   5   6         93.34         99.96         1.25 o                         
   5   5   6         76.06         70.38         0.96 o                         
   6   5   6        510.59        492.51         6.42 o                         
   7   5   6        160.57        150.07         2.52 o                         
   8   5   6        144.40        132.53         2.41 o                         
   9   5   6         19.43         19.59         1.01 o                         
  10   5   6         61.35         66.32         1.73 o                         
  -7   6   6          0.54          0.79         0.54 o                         
  -6   6   6          3.76          4.15         0.93 o                         
  -5   6   6         52.35         47.24         1.32 o                         
  -4   6   6         57.88         56.57         1.15 o                         
  -3   6   6         35.35         38.98         0.69 o                         
  -2   6   6        172.17        160.91         1.74 o                         
  -1   6   6        255.31        271.25         2.87 o                         
   0   6   6       1412.84       1539.05        13.23 o                         
   1   6   6        231.17        260.43         2.63 o                         
   2   6   6       1180.35       1263.74        12.52 o                         
   3   6   6        352.47        396.54         4.13 o                         
   4   6   6         18.08         17.19         0.43 o                         
   5   6   6         89.49         83.64         1.15 o                         
   6   6   6        243.02        218.38         3.26 o                         
   7   6   6        148.16        150.34         3.36 o                         
   8   6   6          5.85          7.08         1.12 o                         
   9   6   6         72.76         72.04         2.24 o                         
  10   6   6         12.24         13.92         2.70 o                         
  -6   7   6         19.48         17.57         1.03 o                         
  -5   7   6         94.36         96.08         2.01 o                         
  -4   7   6         98.10         95.15         1.96 o                         
  -3   7   6         48.34         45.03         0.77 o                         
  -2   7   6         87.77         90.50         1.37 o                         
  -1   7   6        175.57        185.46         2.34 o                         
   0   7   6        233.45        253.29         2.79 o                         
   1   7   6        182.87        203.80         2.23 o                         
   2   7   6        670.86        723.98         7.24 o                         
   3   7   6        386.96        385.14         4.08 o                         
   4   7   6        792.58        761.61         8.18 o                         
   5   7   6          1.84          1.00         0.29 o                         
   6   7   6         21.99         22.42         1.12 o                         
   7   7   6         36.64         39.49         1.72 o                         
   8   7   6         25.27         27.95         1.86 o                         
   9   7   6         19.38         23.67         1.45 o                         
  -6   8   6         24.67         27.11         4.19 o                         
  -5   8   6         13.32         11.95         1.16 o                         
  -4   8   6        187.47        175.88         4.34 o                         
  -3   8   6         37.12         39.56         1.01 o                         
  -2   8   6         22.60         20.67         0.84 o                         
  -1   8   6        117.60        115.89         1.61 o                         
   0   8   6         93.15         99.82         1.54 o                         
   1   8   6         23.21         23.64         0.56 o                         
   2   8   6        512.28        568.38         6.16 o                         
   3   8   6        667.02        705.33         8.53 o                         
   4   8   6         55.50         55.61         1.21 o                         
   5   8   6         27.00         24.87         1.11 o                         
   6   8   6         25.95         14.35         1.30 o                         
   7   8   6         52.13         49.17         2.80 o                         
   8   8   6        107.46        105.45        10.06 o                         
   9   8   6         29.80         35.78         2.24 o                         
  -5   9   6          1.86          1.18         0.79 o                         
  -4   9   6          1.18          2.05         0.76 o                         
  -3   9   6          1.36          1.16         0.56 o                         
  -2   9   6        222.22        226.22         3.64 o                         
  -1   9   6        129.22        136.76         2.41 o                         
   0   9   6        170.83        182.83         2.54 o                         
   1   9   6        276.27        312.80         4.32 o                         
   2   9   6         35.26         43.12         1.33 o                         
   3   9   6          4.61          4.14         0.57 o                         
   4   9   6        187.12        179.27         3.68 o                         
   5   9   6         80.23         78.34         2.10 o                         
   6   9   6          5.11          5.43         0.66 o                         
   7   9   6        181.07        158.80        19.10 o                         
   8   9   6          1.62          2.98         0.93 o                         
   9   9   6         38.03         36.71         2.42 o                         
  -4  10   6         10.51         10.31         1.30 o                         
  -3  10   6        120.13        121.62         2.50 o                         
  -2  10   6         41.75         46.58         1.45 o                         
  -1  10   6        206.72        218.19         4.27 o                         
   0  10   6        164.02        182.35         3.16 o                         
   1  10   6        209.90        238.79         3.47 o                         
   2  10   6         59.15         65.45         2.22 o                         
   3  10   6        470.60        504.43         8.14 o                         
   4  10   6        303.96        302.24         7.07 o                         
   5  10   6         65.88         68.12         1.96 o                         
   6  10   6         32.76         29.08         2.14 o                         
   7  10   6          4.11          3.06         1.02 o                         
   8  10   6         40.22         43.23         2.24 o                         
  -3  11   6         57.81         61.90         1.64 o                         
  -2  11   6         30.69         32.37         1.38 o                         
  -1  11   6         91.29         99.17         2.66 o                         
   0  11   6        273.87        297.38         5.20 o                         
   1  11   6        173.19        190.25         3.59 o                         
   2  11   6          4.19          3.07         0.67 o                         
   3  11   6         97.93        107.97         5.03 o                         
   4  11   6         17.85         18.79         1.68 o                         
   5  11   6         38.24         37.73         1.77 o                         
   6  11   6         36.42         34.76         2.89 o                         
   7  11   6        100.20        101.12         3.91 o                         
  -2  12   6         13.53         13.83         1.13 o                         
  -1  12   6        173.61        174.26         3.59 o                         
   0  12   6        183.56        201.15         4.28 o                         
   1  12   6          3.83          5.06         1.05 o                         
   2  12   6         18.68         18.54         1.04 o                         
   3  12   6          2.24          2.32         0.72 o                         
   4  12   6         11.49         11.33         1.21 o                         
   5  12   6          5.95          5.60         0.76 o                         
   6  12   6          1.90          1.75         0.62 o                         
   0  13   6          1.80          0.06         0.81 o                         
   1  13   6          1.98          3.59         1.15 o                         
   2  13   6          8.06         10.50         1.11 o                         
   3  13   6          6.36          6.54         0.89 o                         
   4  13   6          4.00          5.58         1.21 o                         
  -3  -9   7          2.38          1.86         1.86 o                         
  -2  -9   7          0.13          0.34         0.72 o                         
  -1  -9   7          5.03          4.72         0.65 o                         
   0  -9   7         10.14         10.66         0.79 o                         
   1  -9   7         11.54          8.49         0.79 o                         
   2  -9   7          4.94          4.57         0.76 o                         
   3  -9   7          6.17          6.21         1.12 o                         
  -4  -8   7          0.23         -0.47         0.84 o                         
  -3  -8   7          0.39         -0.28         0.44 o                         
  -2  -8   7         14.22         14.73         0.96 o                         
  -1  -8   7          0.17          0.47         0.48 o                         
   0  -8   7         40.40         40.00         1.52 o                         
   1  -8   7         59.19         57.53         1.88 o                         
   2  -8   7         31.09         33.30         1.48 o                         
   3  -8   7         43.67         42.29         1.78 o                         
   4  -8   7         63.84         73.13         2.36 o                         
   5  -8   7         14.35         16.98         2.05 o                         
  -5  -7   7          0.91          0.00         0.56 o                         
  -4  -7   7         23.39         20.51         1.30 o                         
  -3  -7   7        106.75        111.36         2.27 o                         
  -2  -7   7         64.06         66.48         1.62 o                         
  -1  -7   7         60.47         58.94         1.45 o                         
   0  -7   7         42.84         40.43         1.19 o                         
   1  -7   7         27.53         28.14         1.21 o                         
   2  -7   7        113.82        120.42         2.96 o                         
   3  -7   7         39.70         42.89         1.64 o                         
   4  -7   7         27.18         25.63         1.51 o                         
   5  -7   7         13.51          9.97         0.92 o                         
   6  -7   7          2.04          2.33         0.79 o                         
  -6  -6   7         23.72         22.73         1.68 o                         
  -5  -6   7          3.60          3.17         0.75 o                         
  -4  -6   7         11.90         11.40         0.73 o                         
  -3  -6   7         96.25        103.06         2.25 o                         
  -2  -6   7        116.45        120.26         2.00 o                         
  -1  -6   7         45.66         40.97         1.04 o                         
   0  -6   7        323.65        325.92         5.02 o                         
   1  -6   7        604.15        588.44        10.06 o                         
   2  -6   7         72.02         75.88         1.71 o                         
   3  -6   7        105.78        105.93         2.70 o                         
   4  -6   7         43.40         44.61         1.64 o                         
   5  -6   7         20.84         22.38         1.58 o                         
   6  -6   7          7.36          6.07         0.60 o                         
   7  -6   7          8.94          8.50         0.76 o                         
  -6  -5   7         40.52         47.74         2.33 o                         
  -5  -5   7          1.72          2.14         0.41 o                         
  -4  -5   7        107.31        112.50         1.90 o                         
  -3  -5   7        110.86        119.39         2.47 o                         
  -2  -5   7         71.62         67.99         1.46 o                         
  -1  -5   7        252.08        256.53         3.89 o                         
   0  -5   7        138.64        134.89         2.16 o                         
   1  -5   7          1.21          0.97         0.54 o                         
   2  -5   7         23.29         22.35         0.94 o                         
   3  -5   7          3.43          4.44         0.44 o                         
   4  -5   7         80.63         81.74         2.17 o                         
   5  -5   7        351.33        349.89         7.18 o                         
   6  -5   7         26.66         22.87         0.99 o                         
   7  -5   7         16.70         13.81         1.12 o                         
  -7  -4   7          2.18          2.02         0.72 o                         
  -6  -4   7          1.43          1.40         0.66 o                         
  -5  -4   7         66.93         70.60         1.48 o                         
  -4  -4   7         50.64         53.21         1.26 o                         
  -3  -4   7        121.59        119.87         1.85 o                         
  -2  -4   7         87.67         91.86         1.38 o                         
  -1  -4   7        159.41        163.06         2.26 o                         
   0  -4   7         14.11         13.17         0.75 o                         
   1  -4   7        274.27        258.48         3.85 o                         
   2  -4   7         49.30         42.81         1.03 o                         
   3  -4   7         53.54         53.98         1.17 o                         
   4  -4   7        201.04        193.70         3.53 o                         
   5  -4   7         30.51         37.02         0.91 o                         
   6  -4   7         46.31         48.68         1.26 o                         
   7  -4   7         45.69         51.98         1.61 o                         
   8  -4   7         48.60         56.43         2.06 o                         
  -7  -3   7         11.55         13.14         1.05 o                         
  -6  -3   7         60.24         61.30         1.71 o                         
  -5  -3   7        110.01        115.21         2.39 o                         
  -4  -3   7          0.23          0.48         0.65 o                         
  -3  -3   7         10.67         10.51         0.45 o                         
  -2  -3   7         31.73         32.34         0.69 o                         
  -1  -3   7        133.89        118.52         1.63 o                         
   0  -3   7        113.74        102.70         1.47 o                         
   1  -3   7        834.34        769.65         9.23 o                         
   2  -3   7        289.52        277.55         3.63 o                         
   3  -3   7        314.04        307.65         4.33 o                         
   4  -3   7         56.40         62.09         1.02 o                         
   5  -3   7         68.21         59.81         1.20 o                         
   6  -3   7        143.83        152.49         2.25 o                         
   7  -3   7         68.14         63.86         1.96 o                         
   8  -3   7         17.28         17.91         1.03 o                         
   9  -3   7          9.80          9.44         0.85 o                         
  -7  -2   7         15.24         15.71         1.11 o                         
  -6  -2   7         41.01         41.14         1.97 o                         
  -5  -2   7         18.30         18.30         0.77 o                         
  -4  -2   7         57.51         54.91         1.10 o                         
  -3  -2   7         59.37         55.87         0.84 o                         
  -2  -2   7        135.19        127.03         1.60 o                         
  -1  -2   7          7.17          5.86         0.22 o                         
   0  -2   7        259.15        240.81         2.40 o                         
   1  -2   7        347.59        363.10         4.21 o                         
   2  -2   7       1454.96       1475.27        14.45 o                         
   3  -2   7        185.31        187.85         2.23 o                         
   4  -2   7         31.82         27.19         0.62 o                         
   5  -2   7         69.74         66.07         0.99 o                         
   6  -2   7        129.29        123.98         1.69 o                         
   7  -2   7          0.39          0.41         0.38 o                         
   8  -2   7          5.43          5.05         0.54 o                         
   9  -2   7         41.32         44.91         2.98 o                         
  -8  -1   7          1.70          1.62         1.00 o                         
  -7  -1   7          1.98          1.02         0.79 o                         
  -6  -1   7         13.73         11.01         1.10 o                         
  -5  -1   7          1.59          0.68         0.39 o                         
  -4  -1   7          6.30          7.84         0.54 o                         
  -3  -1   7        207.81        197.75         2.51 o                         
  -2  -1   7        156.33        139.36         1.37 o                         
  -1  -1   7         50.96         48.62         0.57 o                         
   0  -1   7        242.08        241.27         2.22 o                         
   1  -1   7        266.88        275.34         2.89 o                         
   2  -1   7        452.20        411.83         4.37 o                         
   3  -1   7          0.83          2.11         0.54 o                         
   4  -1   7          3.71          2.66         0.20 o                         
   5  -1   7          1.06          0.14         0.18 o                         
   6  -1   7         30.73         30.81         0.81 o                         
   7  -1   7         84.56         73.72         1.34 o                         
   8  -1   7          1.71          1.29         0.62 o                         
   9  -1   7         35.21         37.64         2.05 o                         
  -8   0   7          0.28          0.40         0.54 o                         
  -7   0   7          0.40         -0.43         0.43 o                         
  -6   0   7          3.71          2.26         0.43 o                         
  -5   0   7         19.16         18.11         0.62 o                         
  -4   0   7         93.48         87.33         1.28 o                         
  -3   0   7          0.61          0.47         0.21 o                         
  -2   0   7        399.15        384.18         3.40 o                         
  -1   0   7        264.07        274.61         2.47 o                         
   0   0   7         12.38         13.22         0.29 o                         
   1   0   7          8.19          6.37         0.22 o                         
   2   0   7        587.82        578.08         5.48 o                         
   3   0   7          5.74          7.83         0.26 o                         
   4   0   7          4.65          5.89         0.24 o                         
   5   0   7        105.54        106.35         1.49 o                         
   6   0   7        400.37        387.79         5.60 o                         
   7   0   7         31.38         29.13         0.79 o                         
   8   0   7         44.12         44.07         1.45 o                         
   9   0   7         66.11         64.66         2.61 o                         
  10   0   7         64.44         70.07         2.80 o                         
  -8   1   7          4.93          5.02         0.77 o                         
  -7   1   7          0.29         -0.52         0.56 o                         
  -6   1   7         10.50         10.00         0.67 o                         
  -5   1   7         51.47         52.19         0.97 o                         
  -4   1   7         20.42         21.60         0.64 o                         
  -3   1   7        116.18        101.22         1.11 o                         
  -2   1   7        341.84        329.87         2.87 o                         
  -1   1   7         79.05         80.00         0.97 o                         
   0   1   7        456.70        458.45         4.12 o                         
   1   1   7        231.61        228.48         2.11 o                         
   2   1   7        196.39        200.76         1.82 o                         
   3   1   7        131.17        135.14         1.39 o                         
   4   1   7        138.43        130.37         1.46 o                         
   5   1   7         20.11         13.77         0.37 o                         
   6   1   7         25.16         21.13         0.73 o                         
   7   1   7        181.98        190.13         2.46 o                         
   8   1   7          3.27          2.78         0.75 o                         
   9   1   7        117.64        119.62         3.73 o                         
  10   1   7         30.58         37.83         2.24 o                         
  -7   2   7         30.23         30.24         1.23 o                         
  -6   2   7         37.21         36.17         1.03 o                         
  -5   2   7         57.53         56.62         1.12 o                         
  -4   2   7         73.60         65.69         1.26 o                         
  -3   2   7          3.56          3.25         0.25 o                         
  -2   2   7        545.02        557.99         4.72 o                         
  -1   2   7       1752.14       1836.31        13.67 o                         
   0   2   7         99.52        107.27         0.98 o                         
   1   2   7        267.03        249.41         2.22 o                         
   2   2   7         47.16         42.31         0.62 o                         
   3   2   7        217.91        221.91         2.14 o                         
   4   2   7        192.75        191.19         1.93 o                         
   5   2   7        680.21        658.48         6.12 o                         
   6   2   7        822.03        809.30         8.37 o                         
   7   2   7        322.06        305.44         4.21 o                         
   8   2   7         77.07         74.73         1.61 o                         
   9   2   7         15.69         14.35         1.58 o                         
  10   2   7        116.47        129.31         4.10 o                         
  -7   3   7          0.12         -0.26         0.52 o                         
  -6   3   7         14.89         13.59         0.60 o                         
  -5   3   7         31.52         26.67         0.79 o                         
  -4   3   7         62.40         71.51         1.08 o                         
  -3   3   7        212.65        206.07         2.44 o                         
  -2   3   7        783.43        785.25         7.26 o                         
  -1   3   7        801.87        811.64         6.48 o                         
   0   3   7        961.14        933.64         7.41 o                         
   1   3   7        219.82        222.76         1.79 o                         
   2   3   7        121.48        139.35         1.54 o                         
   3   3   7        690.99        695.67         6.00 o                         
   4   3   7          1.80          0.87         0.12 o                         
   5   3   7         92.10         86.53         0.99 o                         
   6   3   7        110.65        111.53         1.81 o                         
   7   3   7         68.59         61.14         1.43 o                         
   8   3   7          0.38          0.29         0.33 o                         
   9   3   7         76.63         80.64         3.72 o                         
  10   3   7         90.21        100.86         2.26 o                         
  -7   4   7          0.41          0.15         0.59 o                         
  -6   4   7         10.17          9.12         0.56 o                         
  -5   4   7        146.20        150.43         2.21 o                         
  -4   4   7         27.48         23.46         0.99 o                         
  -3   4   7          0.42          0.48         0.19 o                         
  -2   4   7         17.23         14.50         0.37 o                         
  -1   4   7        364.55        357.65         3.29 o                         
   0   4   7        116.33        108.67         1.09 o                         
   1   4   7        595.94        608.54         5.26 o                         
   2   4   7        460.38        485.33         4.01 o                         
   3   4   7        291.95        262.99         2.47 o                         
   4   4   7          8.78         18.02         0.46 o                         
   5   4   7          0.66          0.66         0.17 o                         
   6   4   7        183.63        169.33         2.63 o                         
   7   4   7        106.09        114.56         2.10 o                         
   8   4   7          1.96          1.16         0.34 o                         
   9   4   7          6.94          6.67         0.87 o                         
  10   4   7          7.71          5.78         0.70 o                         
  -7   5   7          1.23          1.45         0.76 o                         
  -6   5   7         25.45         23.66         1.24 o                         
  -5   5   7         97.84         95.32         1.93 o                         
  -4   5   7         41.79         37.91         1.34 o                         
  -3   5   7         90.21         96.74         1.26 o                         
  -2   5   7         21.91         22.85         0.66 o                         
  -1   5   7        501.52        494.06         4.21 o                         
   0   5   7         37.72         45.90         0.58 o                         
   1   5   7        152.16        146.73         1.35 o                         
   2   5   7         33.89         29.30         0.54 o                         
   3   5   7        162.91        166.09         1.96 o                         
   4   5   7        111.20        137.59         1.66 o                         
   5   5   7          2.87          2.56         0.26 o                         
   6   5   7        143.57        152.15         2.27 o                         
   7   5   7         33.80         31.25         0.96 o                         
   8   5   7        200.36        204.35         3.41 o                         
   9   5   7         18.10         20.48         1.07 o                         
  10   5   7         88.31        106.93         2.30 o                         
  -6   6   7          1.05          1.48         0.57 o                         
  -5   6   7         33.12         32.06         1.10 o                         
  -4   6   7         82.91         82.44         1.69 o                         
  -3   6   7         88.66         77.42         1.20 o                         
  -2   6   7         78.29         76.50         1.00 o                         
  -1   6   7        253.93        247.43         2.48 o                         
   0   6   7        489.29        507.67         4.58 o                         
   1   6   7         29.12         29.44         0.72 o                         
   2   6   7        958.28        954.86         9.48 o                         
   3   6   7        444.48        412.92         4.35 o                         
   4   6   7        173.96        176.15         2.19 o                         
   5   6   7         45.50         42.71         0.84 o                         
   6   6   7        261.91        237.12         3.80 o                         
   7   6   7        169.78        160.16         3.25 o                         
   8   6   7        175.36        177.97         3.06 o                         
   9   6   7         81.45         81.02         1.84 o                         
  10   6   7         57.36         59.54         1.67 o                         
  -6   7   7          6.04          4.20         0.60 o                         
  -5   7   7         45.63         44.51         1.41 o                         
  -4   7   7         84.85         78.82         1.74 o                         
  -3   7   7        105.67        108.40         1.80 o                         
  -2   7   7        467.90        445.93         4.67 o                         
  -1   7   7        455.54        442.73         5.24 o                         
   0   7   7         95.66         92.26         1.31 o                         
   1   7   7        308.00        316.08         3.36 o                         
   2   7   7        850.81        883.76         9.44 o                         
   3   7   7         44.12         50.00         0.84 o                         
   4   7   7        868.88        826.36         9.03 o                         
   5   7   7         64.44         61.85         1.09 o                         
   6   7   7          1.93          2.87         0.41 o                         
   7   7   7         62.25         64.36         2.42 o                         
   8   7   7         54.99         57.82         2.59 o                         
   9   7   7         57.10         66.10         2.98 o                         
  -5   8   7          0.23         -0.76         0.76 o                         
  -4   8   7         78.05         82.68         2.63 o                         
  -3   8   7        151.05        144.79         2.86 o                         
  -2   8   7        108.34         97.87         1.57 o                         
  -1   8   7         14.06         17.33         0.65 o                         
   0   8   7        506.41        518.53         5.89 o                         
   1   8   7        276.11        304.51         3.46 o                         
   2   8   7         49.02         55.99         0.98 o                         
   3   8   7        572.55        579.50         6.95 o                         
   4   8   7        249.14        238.27         3.03 o                         
   5   8   7         25.10         26.44         1.25 o                         
   6   8   7         33.58         32.64         1.38 o                         
   7   8   7         76.54         75.11         2.11 o                         
   8   8   7         52.31         54.87         3.07 o                         
   9   8   7         96.71         90.94         4.29 o                         
  -5   9   7          8.52          9.39         1.11 o                         
  -4   9   7         50.47         50.69         3.91 o                         
  -3   9   7         23.11         20.62         1.17 o                         
  -2   9   7        117.41        126.55         2.60 o                         
  -1   9   7        175.61        174.59         3.08 o                         
   0   9   7        554.20        592.17         7.40 o                         
   1   9   7          2.19          1.11         0.37 o                         
   2   9   7        125.17        136.32         2.16 o                         
   3   9   7         64.18         63.78         1.73 o                         
   4   9   7          2.24          2.77         0.58 o                         
   5   9   7          3.98          2.67         0.83 o                         
   6   9   7          2.86          3.47         0.58 o                         
   7   9   7        234.04        237.46         5.14 o                         
   8   9   7         31.37         34.29         2.05 o                         
   9   9   7         32.15         31.12         2.24 o                         
  -4  10   7         11.08          9.90         1.11 o                         
  -3  10   7         35.34         37.06         2.63 o                         
  -2  10   7          3.83          3.29         0.54 o                         
  -1  10   7        189.94        195.33         3.67 o                         
   0  10   7        130.48        144.07         3.56 o                         
   1  10   7         17.29         17.84         0.78 o                         
   2  10   7          0.41          0.78         0.41 o                         
   3  10   7        125.61        133.65         2.65 o                         
   4  10   7         13.48         12.86         1.21 o                         
   5  10   7         35.01         37.59         2.17 o                         
   6  10   7         46.68         42.73         1.64 o                         
   7  10   7          6.56          6.57         0.79 o                         
   8  10   7         49.61         46.96         2.42 o                         
  -3  11   7          6.52          7.13         0.81 o                         
  -2  11   7         12.54         11.14         0.82 o                         
  -1  11   7         14.33         15.45         1.02 o                         
   0  11   7          4.56          3.04         0.60 o                         
   1  11   7         19.41         21.08         1.75 o                         
   2  11   7          3.17          4.31         0.73 o                         
   3  11   7         10.66         12.03         1.25 o                         
   4  11   7          0.48          0.19         0.48 o                         
   5  11   7         47.02         47.28         1.78 o                         
   6  11   7         27.86         25.59         1.96 o                         
   7  11   7        200.47        202.51         4.66 o                         
  -2  12   7         14.62         17.04         1.12 o                         
  -1  12   7         11.08         14.13         1.14 o                         
   0  12   7         18.45         23.52         1.29 o                         
   1  12   7         96.46        112.11         3.16 o                         
   2  12   7         44.84         49.41         1.80 o                         
   3  12   7          1.95          2.88         0.63 o                         
   4  12   7         34.83         37.31         2.24 o                         
   5  12   7         41.14         38.38         1.65 o                         
   6  12   7         16.20         11.45         2.24 o                         
   1  13   7         48.69         52.45         2.14 o                         
   2  13   7          1.89          1.70         0.71 o                         
   3  13   7          6.41          6.27         0.89 o                         
   4  13   7         10.95          9.57         1.48 o                         
  -1  -9   8         30.13         32.25         1.70 o                         
   0  -9   8         27.09         23.66         2.05 o                         
   1  -9   8         34.12         37.60         1.65 o                         
  -3  -8   8         42.83         56.21         2.30 o                         
  -2  -8   8         43.73         45.87         1.59 o                         
  -1  -8   8          2.34          0.51         0.65 o                         
   0  -8   8         26.06         25.20         1.34 o                         
   1  -8   8         41.68         42.21         1.65 o                         
   2  -8   8          5.99          6.62         1.86 o                         
   3  -8   8          1.65          1.38         0.62 o                         
   4  -8   8         25.00         27.83         1.61 o                         
  -4  -7   8         64.05         69.38         2.20 o                         
  -3  -7   8        136.90        148.39         3.85 o                         
  -2  -7   8         39.20         35.89         1.42 o                         
  -1  -7   8         84.41         85.51         2.23 o                         
   0  -7   8        121.69        121.65         3.12 o                         
   1  -7   8          8.37          6.68         0.63 o                         
   2  -7   8         45.78         43.19         2.42 o                         
   3  -7   8         43.04         47.39         1.70 o                         
   4  -7   8         82.96         87.08         3.45 o                         
   5  -7   8         68.45         70.50         2.30 o                         
  -5  -6   8         49.37         48.26         2.24 o                         
  -4  -6   8         73.32         78.50         2.28 o                         
  -3  -6   8         13.85         12.37         0.98 o                         
  -2  -6   8         70.64         76.11         1.68 o                         
  -1  -6   8         60.23         60.52         1.56 o                         
   0  -6   8         54.87         53.04         1.50 o                         
   1  -6   8        194.44        195.80         5.76 o                         
   2  -6   8         31.48         29.99         1.14 o                         
   3  -6   8         22.90         24.74         1.25 o                         
   4  -6   8         43.79         41.54         3.63 o                         
   5  -6   8         17.05         18.66         1.19 o                         
   6  -6   8         17.27         16.07         1.22 o                         
  -6  -5   8         26.19         28.70         2.05 o                         
  -5  -5   8         10.00         10.56         0.85 o                         
  -4  -5   8          0.15          0.13         0.43 o                         
  -3  -5   8          2.41          2.15         0.58 o                         
  -2  -5   8         31.21         31.51         0.89 o                         
  -1  -5   8        110.77        115.37         2.42 o                         
   0  -5   8        117.76        124.32         2.32 o                         
   1  -5   8         65.54         59.23         1.61 o                         
   2  -5   8         82.57         79.18         1.85 o                         
   3  -5   8         55.80         55.97         1.50 o                         
   4  -5   8         10.06         10.24         1.96 o                         
   5  -5   8        100.74         99.40         2.00 o                         
   6  -5   8         30.02         29.39         1.10 o                         
   7  -5   8          9.24          8.36         0.93 o                         
  -6  -4   8          2.35          2.54         0.75 o                         
  -5  -4   8          6.97          8.09         0.68 o                         
  -4  -4   8         17.43         15.97         0.76 o                         
  -3  -4   8         21.10         20.96         1.34 o                         
  -2  -4   8         81.78         86.78         1.64 o                         
  -1  -4   8          4.48          4.05         0.51 o                         
   0  -4   8         29.84         28.15         0.74 o                         
   1  -4   8         35.95         37.16         1.05 o                         
   2  -4   8         35.10         35.47         0.99 o                         
   3  -4   8         16.24         13.28         0.71 o                         
   4  -4   8          0.70          0.60         0.42 o                         
   5  -4   8          0.26         -0.05         0.36 o                         
   6  -4   8         41.02         47.46         1.31 o                         
   7  -4   8          0.80          1.20         0.75 o                         
   8  -4   8          2.53          4.20         0.59 o                         
  -7  -3   8          8.78          8.34         1.40 o                         
  -6  -3   8          6.30          5.94         0.85 o                         
  -5  -3   8          1.89          1.15         0.47 o                         
  -4  -3   8          2.22          1.63         0.39 o                         
  -3  -3   8         62.11         64.14         1.39 o                         
  -2  -3   8         30.05         27.66         0.72 o                         
  -1  -3   8         75.56         71.89         1.21 o                         
   0  -3   8        155.34        165.06         2.30 o                         
   1  -3   8        557.73        563.46         6.96 o                         
   2  -3   8        299.64        275.86         3.94 o                         
   3  -3   8          7.40          8.66         0.40 o                         
   4  -3   8        105.99         86.43         1.52 o                         
   5  -3   8          3.49          5.34         0.36 o                         
   6  -3   8          5.83          4.34         0.54 o                         
   7  -3   8         42.08         37.54         2.33 o                         
   8  -3   8         29.50         30.73         1.26 o                         
  -7  -2   8         22.64         22.81         1.58 o                         
  -6  -2   8         15.41         14.45         1.05 o                         
  -5  -2   8          9.87          9.74         0.58 o                         
  -4  -2   8         16.82         15.68         0.77 o                         
  -3  -2   8        101.32         98.88         1.72 o                         
  -2  -2   8        120.45        120.47         1.79 o                         
  -1  -2   8        178.27        179.51         2.31 o                         
   0  -2   8         97.34         89.20         1.18 o                         
   1  -2   8         88.78         85.09         1.18 o                         
   2  -2   8        239.25        236.63         2.58 o                         
   3  -2   8          1.73          2.27         0.23 o                         
   4  -2   8         51.75         42.26         0.85 o                         
   5  -2   8         86.61         75.04         1.29 o                         
   6  -2   8          0.47         -0.23         0.37 o                         
   7  -2   8         19.93         21.64         1.40 o                         
   8  -2   8        153.32        159.24         2.95 o                         
   9  -2   8         87.90         94.46         2.98 o                         
  -7  -1   8          5.09          4.48         0.92 o                         
  -6  -1   8          6.48          5.76         1.21 o                         
  -5  -1   8         74.43         74.39         1.64 o                         
  -4  -1   8        102.99        105.06         2.00 o                         
  -3  -1   8        366.58        367.43         5.09 o                         
  -2  -1   8        433.73        414.86         4.55 o                         
  -1  -1   8        391.88        393.97         4.06 o                         
   0  -1   8         78.10         83.88         0.97 o                         
   1  -1   8        166.07        173.05         1.83 o                         
   2  -1   8         45.63         33.73         0.56 o                         
   3  -1   8          9.79          8.27         0.32 o                         
   4  -1   8        216.45        231.30         2.72 o                         
   5  -1   8         12.71         10.69         0.40 o                         
   6  -1   8         95.73        103.84         1.58 o                         
   7  -1   8         43.12         36.57         0.96 o                         
   8  -1   8         28.29         27.63         0.92 o                         
   9  -1   8          6.34          4.66         1.49 o                         
  -7   0   8         14.53         14.22         0.81 o                         
  -6   0   8          3.87          2.79         0.75 o                         
  -5   0   8         27.35         27.99         0.82 o                         
  -4   0   8         60.56         60.64         1.08 o                         
  -3   0   8         27.03         22.60         0.57 o                         
  -2   0   8        155.14        158.54         1.74 o                         
  -1   0   8        358.59        354.42         3.43 o                         
   0   0   8         32.06         27.94         0.44 o                         
   1   0   8        148.99        170.16         1.83 o                         
   2   0   8          8.63          6.58         0.39 o                         
   3   0   8         74.80         74.85         1.04 o                         
   4   0   8         39.57         36.66         0.65 o                         
   5   0   8        201.04        195.80         2.55 o                         
   6   0   8        175.89        173.76         2.77 o                         
   7   0   8         37.78         38.35         0.96 o                         
   8   0   8         45.05         45.40         1.10 o                         
   9   0   8         39.13         44.35         2.24 o                         
  -7   1   8          1.75          0.91         0.56 o                         
  -6   1   8          1.43          1.00         0.52 o                         
  -5   1   8         39.31         39.48         0.99 o                         
  -4   1   8          7.64          7.77         0.49 o                         
  -3   1   8         10.83         10.89         0.42 o                         
  -2   1   8        361.68        357.83         3.16 o                         
  -1   1   8        114.24        100.79         1.07 o                         
   0   1   8        461.55        423.30         4.63 o                         
   1   1   8         45.88         51.43         0.58 o                         
   2   1   8        378.84        389.34         3.41 o                         
   3   1   8         95.05        104.59         1.16 o                         
   4   1   8          2.34          3.00         0.20 o                         
   5   1   8         25.65         26.03         0.62 o                         
   6   1   8         95.88         94.16         1.67 o                         
   7   1   8         89.88         89.45         1.75 o                         
   8   1   8         19.62         18.60         1.05 o                         
   9   1   8        102.49        114.58         3.54 o                         
  10   1   8         27.82         29.82         2.05 o                         
  -7   2   8          5.37          3.64         0.70 o                         
  -6   2   8         45.55         48.37         1.38 o                         
  -5   2   8         67.04         67.67         1.34 o                         
  -4   2   8         86.60         83.62         1.37 o                         
  -3   2   8         15.78         13.25         0.81 o                         
  -2   2   8         53.83         46.95         0.80 o                         
  -1   2   8        480.06        480.39         4.29 o                         
   0   2   8        148.00        144.41         1.32 o                         
   1   2   8        105.58         96.30         0.97 o                         
   2   2   8        188.65        189.70         1.76 o                         
   3   2   8         30.42         31.28         0.52 o                         
   4   2   8          4.04          2.58         0.18 o                         
   5   2   8        679.66        671.00         6.69 o                         
   6   2   8        666.85        644.86         8.11 o                         
   7   2   8        321.92        322.41         4.42 o                         
   8   2   8         87.20         88.94         2.97 o                         
   9   2   8         20.57         16.77         1.30 o                         
  10   2   8          3.10          1.86         1.12 o                         
  -7   3   8          0.16          0.19         0.66 o                         
  -6   3   8         44.97         49.38         1.30 o                         
  -5   3   8        108.48        107.70         1.72 o                         
  -4   3   8        143.14        131.94         1.92 o                         
  -3   3   8        325.63        306.98         3.81 o                         
  -2   3   8        710.22        726.31         6.89 o                         
  -1   3   8        452.33        441.30         3.96 o                         
   0   3   8        509.48        517.53         4.36 o                         
   1   3   8        109.14        112.50         1.13 o                         
   2   3   8          2.90          2.58         0.17 o                         
   3   3   8        659.97        669.93         5.92 o                         
   4   3   8         63.65         65.03         0.82 o                         
   5   3   8         39.40         40.47         1.13 o                         
   6   3   8         40.96         36.62         0.92 o                         
   7   3   8        233.47        233.18         3.16 o                         
   8   3   8         30.63         28.01         0.89 o                         
   9   3   8        144.40        153.14         2.87 o                         
  10   3   8         85.63        101.17         3.54 o                         
  -7   4   8          8.65          8.88         0.89 o                         
  -6   4   8         35.89         34.17         1.65 o                         
  -5   4   8         89.99         83.60         1.49 o                         
  -4   4   8        169.18        173.37         2.69 o                         
  -3   4   8         37.07         44.12         1.00 o                         
  -2   4   8          0.94          1.08         0.22 o                         
  -1   4   8        137.68        122.81         1.31 o                         
   0   4   8         77.97         81.30         0.98 o                         
   1   4   8        224.90        216.21         1.99 o                         
   2   4   8       1327.59       1318.37        10.27 o                         
   3   4   8        330.09        333.82         3.09 o                         
   4   4   8         67.45         53.88         0.70 o                         
   5   4   8         69.62         75.33         1.19 o                         
   6   4   8         81.29         81.05         1.35 o                         
   7   4   8        131.19        122.18         3.33 o                         
   8   4   8        124.36        134.56         2.26 o                         
   9   4   8         48.29         44.60         1.38 o                         
  10   4   8         30.26         28.28         1.27 o                         
  -6   5   8         23.64         22.05         1.38 o                         
  -5   5   8         33.22         28.63         1.05 o                         
  -4   5   8         60.54         61.01         1.34 o                         
  -3   5   8         57.02         51.09         1.19 o                         
  -2   5   8         99.14         90.60         1.43 o                         
  -1   5   8        397.45        385.32         3.37 o                         
   0   5   8         13.52         10.11         0.34 o                         
   1   5   8        206.40        196.61         1.85 o                         
   2   5   8         92.20         83.80         1.03 o                         
   3   5   8        173.86        142.95         1.67 o                         
   4   5   8        153.13        162.97         1.97 o                         
   5   5   8         10.17          6.23         0.29 o                         
   6   5   8         26.81         34.83         0.82 o                         
   7   5   8         67.57         67.43         1.45 o                         
   8   5   8        219.04        214.69         4.08 o                         
   9   5   8         15.06         16.29         0.93 o                         
  10   5   8        150.72        168.99         3.20 o                         
  -6   6   8         10.80          8.48         0.99 o                         
  -5   6   8          0.24         -0.43         0.43 o                         
  -4   6   8         33.69         32.95         1.09 o                         
  -3   6   8        225.21        217.70         3.20 o                         
  -2   6   8        198.38        176.56         2.36 o                         
  -1   6   8         93.07         87.22         1.12 o                         
   0   6   8        210.78        201.93         2.06 o                         
   1   6   8        306.22        295.37         2.97 o                         
   2   6   8          4.39          5.18         0.36 o                         
   3   6   8        317.90        323.46         3.44 o                         
   4   6   8        275.98        260.06         3.00 o                         
   5   6   8         62.77         57.84         0.97 o                         
   6   6   8        124.08        115.23         2.11 o                         
   7   6   8        364.52        333.72         5.22 o                         
   8   6   8         61.59         63.87         1.67 o                         
   9   6   8        134.48        142.22         3.02 o                         
  10   6   8         95.66         93.84         2.16 o                         
  -6   7   8          3.06          3.98         0.64 o                         
  -5   7   8         30.25         27.03         2.50 o                         
  -4   7   8         86.05         78.84         1.83 o                         
  -3   7   8        236.14        213.62         5.14 o                         
  -2   7   8        105.76        101.73         1.64 o                         
  -1   7   8        484.34        487.01         5.12 o                         
   0   7   8        505.22        510.96         5.79 o                         
   1   7   8          6.17          7.94         0.49 o                         
   2   7   8         38.67         35.02         0.70 o                         
   3   7   8          1.34          0.71         0.29 o                         
   4   7   8        413.94        384.08         4.81 o                         
   5   7   8          2.71          5.72         0.43 o                         
   6   7   8         67.38         69.53         1.48 o                         
   7   7   8         20.32         24.37         0.90 o                         
   8   7   8        133.61        145.51         3.03 o                         
   9   7   8         45.96         52.91         1.75 o                         
  -5   8   8         18.01         17.32         1.49 o                         
  -4   8   8         61.62         53.16         2.33 o                         
  -3   8   8         65.37         67.62         2.30 o                         
  -2   8   8          2.62          2.22         0.54 o                         
  -1   8   8         57.81         56.56         1.15 o                         
   0   8   8        137.07        138.69         2.07 o                         
   1   8   8        107.12        111.24         1.66 o                         
   2   8   8          2.27          2.11         0.29 o                         
   3   8   8        297.67        313.99         5.65 o                         
   4   8   8         27.59         34.96         1.07 o                         
   5   8   8          1.34          1.40         0.38 o                         
   6   8   8        212.61        213.63         3.56 o                         
   7   8   8         29.46         31.35         1.45 o                         
   8   8   8        124.05        127.39         3.23 o                         
   9   8   8          7.17          7.45         1.30 o                         
  -4   9   8         64.61         64.70         2.49 o                         
  -3   9   8          5.73          4.58         0.92 o                         
  -2   9   8          9.88          9.69         0.75 o                         
  -1   9   8         13.68         14.68         0.74 o                         
   0   9   8          3.86          4.30         0.53 o                         
   1   9   8         16.96         16.51         0.92 o                         
   2   9   8          5.93          6.42         0.49 o                         
   3   9   8        307.51        305.41         4.24 o                         
   4   9   8         10.50          8.54         0.60 o                         
   5   9   8        102.95         97.01         3.17 o                         
   6   9   8         10.62          8.90         0.79 o                         
   7   9   8        379.48        383.05         7.84 o                         
   8   9   8         46.86         49.57         1.84 o                         
   9   9   8          3.27          1.49         0.75 o                         
  -4  10   8          0.14          0.42         0.85 o                         
  -3  10   8          8.23          8.10         1.11 o                         
  -2  10   8         14.81         16.44         1.59 o                         
  -1  10   8          1.80          3.26         0.54 o                         
   0  10   8         16.05         17.93         1.83 o                         
   1  10   8         13.71         16.18         0.75 o                         
   2  10   8          5.01          5.22         0.43 o                         
   3  10   8         23.97         29.36         0.95 o                         
   4  10   8        101.01        100.00         3.04 o                         
   5  10   8         39.02         33.05         1.58 o                         
   6  10   8         84.61         79.23         2.82 o                         
   7  10   8         29.46         24.08         1.43 o                         
   8  10   8          2.80          0.89         0.58 o                         
  -3  11   8         35.22         42.11         3.17 o                         
  -2  11   8         21.35         22.36         3.07 o                         
  -1  11   8          4.75          3.06         0.80 o                         
   0  11   8          7.29          8.60         0.75 o                         
   1  11   8        256.98        277.34         4.21 o                         
   2  11   8         77.64         85.76         2.03 o                         
   3  11   8        136.24        149.45         3.01 o                         
   4  11   8         89.15         82.60         2.44 o                         
   5  11   8        132.63        123.56         5.03 o                         
   6  11   8          3.59          2.84         0.98 o                         
   7  11   8         49.05         45.57         2.42 o                         
  -1  12   8         18.35         21.00         1.55 o                         
   0  12   8        115.52        121.83         3.39 o                         
   1  12   8         73.33         82.22         2.18 o                         
   2  12   8         30.28         35.23         1.74 o                         
   3  12   8         62.77         67.55         1.96 o                         
   4  12   8        106.84        111.94         3.82 o                         
   5  12   8         96.18         95.24         5.12 o                         
   6  12   8         10.61         10.58         1.24 o                         
   1  13   8         27.30         31.35         1.58 o                         
   2  13   8          6.96          7.22         0.98 o                         
   3  13   8         21.18         20.83         1.51 o                         
   4  13   8         15.26         14.94         1.65 o                         
  -1  -8   9          6.51          6.46         0.68 o                         
   0  -8   9          0.57         -0.42         0.76 o                         
   1  -8   9          0.40          0.45         0.62 o                         
   2  -8   9          0.36          0.29         0.93 o                         
  -3  -7   9          1.70          2.19         0.71 o                         
  -2  -7   9         10.67         13.04         1.67 o                         
  -1  -7   9         18.34         21.57         1.22 o                         
   0  -7   9         21.24         20.85         1.68 o                         
   1  -7   9          6.83          7.44         0.68 o                         
   2  -7   9         47.57         47.50         2.33 o                         
   3  -7   9         41.78         43.37         1.83 o                         
   4  -7   9         43.04         50.53         1.96 o                         
  -4  -6   9          1.37          2.51         0.72 o                         
  -3  -6   9          8.91          8.05         0.79 o                         
  -2  -6   9         67.87         76.11         1.80 o                         
  -1  -6   9          3.31          4.04         0.70 o                         
   0  -6   9          0.39          0.55         0.57 o                         
   1  -6   9        105.58        111.29         2.35 o                         
   2  -6   9         33.93         34.10         1.26 o                         
   3  -6   9          0.17         -0.42         0.42 o                         
   4  -6   9          0.30         -0.58         0.58 o                         
   5  -6   9          0.18          0.33         0.42 o                         
   6  -6   9         13.02         11.59         0.77 o                         
  -5  -5   9          0.94          0.28         1.02 o                         
  -4  -5   9          0.18         -0.50         0.58 o                         
  -3  -5   9         28.23         29.77         1.83 o                         
  -2  -5   9         29.99         33.68         1.37 o                         
  -1  -5   9         34.08         37.25         1.34 o                         
   0  -5   9        252.67        267.64         4.62 o                         
   1  -5   9        114.97        115.41         2.62 o                         
   2  -5   9         90.64         94.23         2.12 o                         
   3  -5   9          1.43          0.81         0.63 o                         
   4  -5   9         34.59         24.38         1.24 o                         
   5  -5   9         17.17         15.98         1.33 o                         
   6  -5   9          1.83          1.68         0.53 o                         
   7  -5   9          5.78          2.85         0.72 o                         
  -6  -4   9          3.24          2.61         1.12 o                         
  -5  -4   9          5.94          6.28         0.85 o                         
  -4  -4   9         30.96         34.88         1.56 o                         
  -3  -4   9         66.52         68.84         3.35 o                         
  -2  -4   9         61.57         64.95         1.34 o                         
  -1  -4   9          7.77          8.61         0.53 o                         
   0  -4   9         19.05         20.96         0.94 o                         
   1  -4   9          0.79         -0.08         0.32 o                         
   2  -4   9          2.53          2.30         0.41 o                         
   3  -4   9          6.36          3.71         0.37 o                         
   4  -4   9         34.39         28.39         0.84 o                         
   5  -4   9         23.91         20.66         0.90 o                         
   6  -4   9          0.20         -0.07         0.38 o                         
   7  -4   9         11.37         11.14         1.77 o                         
  -6  -3   9          3.36          2.70         0.79 o                         
  -5  -3   9         15.99         18.97         1.21 o                         
  -4  -3   9         84.82         84.40         2.09 o                         
  -3  -3   9         78.32         76.08         1.84 o                         
  -2  -3   9         47.24         50.38         1.26 o                         
  -1  -3   9        101.23        100.41         1.72 o                         
   0  -3   9          9.76         11.19         0.76 o                         
   1  -3   9         57.21         56.63         1.36 o                         
   2  -3   9         12.71         11.55         0.58 o                         
   3  -3   9         77.09         77.29         1.40 o                         
   4  -3   9          2.92          1.62         0.34 o                         
   5  -3   9          2.57          3.66         0.37 o                         
   6  -3   9          0.62          1.59         0.63 o                         
   7  -3   9         44.36         46.97         2.05 o                         
   8  -3   9         59.03         60.45         1.68 o                         
  -6  -2   9         15.36         15.95         1.19 o                         
  -5  -2   9         36.17         36.96         2.30 o                         
  -4  -2   9          7.58          6.67         0.51 o                         
  -3  -2   9         11.25         12.02         0.65 o                         
  -2  -2   9        114.04        108.05         1.78 o                         
  -1  -2   9        168.55        161.83         2.49 o                         
   0  -2   9         32.38         35.53         0.99 o                         
   1  -2   9          3.47          3.77         0.27 o                         
   2  -2   9         76.45         75.57         1.14 o                         
   3  -2   9         95.79         98.25         1.60 o                         
   4  -2   9         47.40         43.64         1.19 o                         
   5  -2   9        162.95        153.73         2.61 o                         
   6  -2   9        174.72        168.55         2.95 o                         
   7  -2   9        109.49        103.48         2.41 o                         
   8  -2   9         27.30         34.83         1.43 o                         
  -6  -1   9          5.62          4.36         0.85 o                         
  -5  -1   9         48.50         52.23         1.40 o                         
  -4  -1   9         29.20         29.48         1.14 o                         
  -3  -1   9         99.20         99.60         1.81 o                         
  -2  -1   9        226.97        229.31         3.09 o                         
  -1  -1   9        273.83        279.65         3.17 o                         
   0  -1   9         16.31         17.94         0.72 o                         
   1  -1   9         87.88         94.67         1.32 o                         
   2  -1   9         94.12         92.15         1.25 o                         
   3  -1   9         34.68         40.81         0.82 o                         
   4  -1   9        138.92        131.75         1.77 o                         
   5  -1   9         52.37         51.52         1.13 o                         
   6  -1   9        265.91        258.33         3.46 o                         
   7  -1   9         44.39         48.92         1.16 o                         
   8  -1   9          5.60          3.82         0.46 o                         
   9  -1   9          2.21          0.75         0.75 o                         
  -7   0   9          3.60          3.30         0.66 o                         
  -6   0   9         20.43         21.18         1.04 o                         
  -5   0   9         67.78         71.11         1.46 o                         
  -4   0   9         71.17         71.92         1.70 o                         
  -3   0   9         34.90         36.74         0.93 o                         
  -2   0   9         91.22         89.11         1.21 o                         
  -1   0   9        148.39        147.75         2.00 o                         
   0   0   9         39.58         36.97         0.58 o                         
   1   0   9          8.27          9.20         0.33 o                         
   2   0   9          0.51          0.37         0.21 o                         
   3   0   9          3.10          2.68         0.25 o                         
   4   0   9          0.62          0.21         0.23 o                         
   5   0   9        230.42        229.13         2.95 o                         
   6   0   9        267.41        265.27         3.99 o                         
   7   0   9         24.11         23.25         0.81 o                         
   8   0   9         32.87         35.73         0.98 o                         
   9   0   9         11.14         10.62         1.12 o                         
  -7   1   9          0.09         -0.59         0.59 o                         
  -6   1   9         14.37         14.22         1.37 o                         
  -5   1   9        109.67        111.63         2.07 o                         
  -4   1   9         17.27         19.14         0.72 o                         
  -3   1   9         41.18         43.27         0.92 o                         
  -2   1   9         88.89         87.98         1.20 o                         
  -1   1   9         18.92         20.86         0.44 o                         
   0   1   9        252.23        231.19         2.39 o                         
   1   1   9         38.86         42.17         0.59 o                         
   2   1   9        113.70        112.01         1.40 o                         
   3   1   9         41.32         38.33         0.67 o                         
   4   1   9         88.25         87.42         1.24 o                         
   5   1   9         66.81         60.19         0.95 o                         
   6   1   9         52.44         49.88         1.14 o                         
   7   1   9        151.76        153.10         2.69 o                         
   8   1   9         31.98         29.40         2.05 o                         
   9   1   9         83.38         87.02         2.98 o                         
  -7   2   9         22.44         26.06         1.46 o                         
  -6   2   9         75.29         75.92         1.89 o                         
  -5   2   9         71.97         75.86         1.60 o                         
  -4   2   9        103.73        100.48         1.60 o                         
  -3   2   9          2.96          4.24         0.40 o                         
  -2   2   9         20.60         14.60         0.61 o                         
  -1   2   9        279.37        233.35         2.29 o                         
   0   2   9        206.10        196.93         1.97 o                         
   1   2   9         10.74         11.81         0.35 o                         
   2   2   9        834.26        819.20         7.28 o                         
   3   2   9        348.52        337.72         3.94 o                         
   4   2   9         19.16         24.00         0.63 o                         
   5   2   9        159.91        150.54         1.66 o                         
   6   2   9        722.85        717.30        10.14 o                         
   7   2   9        198.97        201.29         3.10 o                         
   8   2   9        253.39        249.51         6.99 o                         
   9   2   9         14.77         15.84         1.30 o                         
  -6   3   9         21.17         21.49         1.56 o                         
  -5   3   9         28.72         28.13         0.90 o                         
  -4   3   9        112.58        117.28         2.06 o                         
  -3   3   9         89.40         82.87         1.36 o                         
  -2   3   9        631.48        576.62         6.25 o                         
  -1   3   9        213.86        194.72         2.92 o                         
   0   3   9        135.50        131.93         1.59 o                         
   1   3   9        105.58         95.38         1.04 o                         
   2   3   9        402.08        364.68         3.30 o                         
   3   3   9        405.78        407.05         3.86 o                         
   4   3   9        299.15        302.33         3.10 o                         
   5   3   9        339.36        309.91         3.19 o                         
   6   3   9         92.38         96.92         1.58 o                         
   7   3   9        334.48        315.75         5.05 o                         
   8   3   9         80.84         82.28         2.10 o                         
   9   3   9        127.43        133.03         4.10 o                         
  10   3   9        141.39        154.65         4.66 o                         
  -6   4   9          0.59          0.13         0.68 o                         
  -5   4   9          7.94          7.02         0.59 o                         
  -4   4   9        186.66        182.43         2.55 o                         
  -3   4   9        201.05        185.46         2.53 o                         
  -2   4   9        183.05        165.27         2.03 o                         
  -1   4   9         75.64         70.53         1.05 o                         
   0   4   9         60.08         57.55         0.88 o                         
   1   4   9        236.70        228.55         2.37 o                         
   2   4   9        222.09        236.19         2.10 o                         
   3   4   9        173.87        181.05         1.97 o                         
   4   4   9        142.23        142.54         1.59 o                         
   5   4   9         18.55         19.00         0.43 o                         
   6   4   9          9.83          6.42         0.42 o                         
   7   4   9        169.38        170.85         2.95 o                         
   8   4   9         27.44         29.94         0.91 o                         
   9   4   9        158.31        169.79         3.59 o                         
  10   4   9         51.69         50.50         2.42 o                         
  -6   5   9          1.26          0.03         0.53 o                         
  -5   5   9         16.31         14.55         1.01 o                         
  -4   5   9         36.22         31.70         1.12 o                         
  -3   5   9         61.31         61.61         1.48 o                         
  -2   5   9          1.24          1.38         0.59 o                         
  -1   5   9         50.72         53.35         0.97 o                         
   0   5   9         97.47        100.38         1.25 o                         
   1   5   9         57.74         59.87         1.23 o                         
   2   5   9        595.19        553.45         5.17 o                         
   3   5   9        153.48        156.86         1.69 o                         
   4   5   9         31.02         25.56         0.61 o                         
   5   5   9         43.88         54.78         0.94 o                         
   6   5   9         15.61         23.02         0.78 o                         
   7   5   9         28.64         32.88         1.07 o                         
   8   5   9         43.36         44.89         1.31 o                         
   9   5   9         19.14         19.24         1.04 o                         
  10   5   9         14.44         15.04         0.98 o                         
  -6   6   9          1.88          1.39         0.57 o                         
  -5   6   9          7.53          6.79         0.86 o                         
  -4   6   9         44.40         41.33         1.43 o                         
  -3   6   9         53.93         49.24         1.17 o                         
  -2   6   9          0.30          0.00         0.32 o                         
  -1   6   9         43.65         47.17         1.02 o                         
   0   6   9         48.71         44.46         0.78 o                         
   1   6   9        386.41        393.74         5.30 o                         
   2   6   9        441.84        436.37         4.37 o                         
   3   6   9         82.32         76.77         1.17 o                         
   4   6   9         29.80         37.14         0.80 o                         
   5   6   9         31.81         41.40         0.85 o                         
   6   6   9        120.64        111.07         2.08 o                         
   7   6   9        295.33        278.53         4.51 o                         
   8   6   9        125.21        132.11         2.52 o                         
   9   6   9          2.62          1.38         0.57 o                         
  -5   7   9         31.74         27.10         1.78 o                         
  -4   7   9         36.64         34.38         1.43 o                         
  -3   7   9          4.66          5.87         0.55 o                         
  -2   7   9          0.27         -0.21         0.31 o                         
  -1   7   9        198.32        188.13         2.27 o                         
   0   7   9          0.98          1.31         0.29 o                         
   1   7   9         26.60         27.35         0.86 o                         
   2   7   9        119.43        121.16         1.92 o                         
   3   7   9          0.53          0.85         0.38 o                         
   4   7   9        107.58        113.78         1.69 o                         
   5   7   9        231.25        194.05         3.26 o                         
   6   7   9        342.33        317.87         5.01 o                         
   7   7   9        147.95        144.95         2.66 o                         
   8   7   9        100.19         85.91         6.28 o                         
   9   7   9         15.25         16.01         1.03 o                         
  -5   8   9         32.25         36.57         2.80 o                         
  -4   8   9         12.25         14.05         1.25 o                         
  -3   8   9         28.66         31.33         1.71 o                         
  -2   8   9         13.03         10.96         0.78 o                         
  -1   8   9          0.51          1.52         0.38 o                         
   0   8   9         16.38         17.06         0.83 o                         
   1   8   9        217.21        218.99         3.16 o                         
   2   8   9         46.84         44.91         1.03 o                         
   3   8   9        189.14        183.86         2.99 o                         
   4   8   9        300.17        276.31         3.90 o                         
   5   8   9         54.11         44.91         1.32 o                         
   6   8   9        115.22        113.30         2.19 o                         
   7   8   9         57.09         55.24         1.37 o                         
   8   8   9         18.87         16.70         0.88 o                         
   9   8   9         21.93         22.55         1.68 o                         
  -4   9   9         38.98         43.75         2.17 o                         
  -3   9   9         10.17         10.16         1.21 o                         
  -2   9   9          2.66          4.91         0.65 o                         
  -1   9   9          0.56          0.17         0.41 o                         
   0   9   9         71.33         72.61         2.08 o                         
   1   9   9        197.16        206.94         4.17 o                         
   2   9   9        322.71        320.29         4.87 o                         
   3   9   9          5.76          6.18         0.51 o                         
   4   9   9        105.96         98.03         1.78 o                         
   5   9   9        102.62         93.94         2.43 o                         
   6   9   9         44.99         43.32         1.32 o                         
   7   9   9         91.54         80.16         2.37 o                         
   8   9   9         92.49         83.39         2.50 o                         
  -3  10   9         68.51         75.16         3.45 o                         
  -2  10   9         38.67         36.67         1.77 o                         
  -1  10   9          2.81          2.68         0.69 o                         
   0  10   9        114.70        122.09         2.73 o                         
   1  10   9         29.48         29.76         1.32 o                         
   2  10   9          1.11          0.60         0.39 o                         
   3  10   9          2.32          2.22         0.41 o                         
   4  10   9        152.62        143.38         2.63 o                         
   5  10   9         23.63         23.87         1.30 o                         
   6  10   9         69.24         63.03         2.24 o                         
   7  10   9          7.22          7.16         0.93 o                         
   8  10   9         93.49         91.72         2.88 o                         
  -2  11   9         38.90         42.30         2.04 o                         
  -1  11   9          6.51          6.94         0.95 o                         
   0  11   9         14.81         14.65         0.97 o                         
   1  11   9         49.68         57.29         1.76 o                         
   2  11   9         96.51        101.15         1.87 o                         
   3  11   9        193.40        200.51         5.97 o                         
   4  11   9        173.25        179.78         4.28 o                         
   5  11   9        106.11        108.08         3.45 o                         
   6  11   9          1.15          1.57         0.62 o                         
   7  11   9         51.29         52.52         2.42 o                         
  -1  12   9          2.08          2.65         1.21 o                         
   0  12   9         30.41         33.16         1.70 o                         
   1  12   9         18.32         21.67         1.42 o                         
   2  12   9         17.04         20.14         1.14 o                         
   3  12   9         30.93         35.20         1.53 o                         
   4  12   9         62.69         66.65         2.44 o                         
   5  12   9        171.84        167.17         7.45 o                         
   6  12   9         88.77         84.08         4.75 o                         
  -2  -7  10          2.36          2.58         1.25 o                         
  -1  -7  10          0.17          0.12         0.68 o                         
   0  -7  10         18.01         17.36         1.10 o                         
   1  -7  10          7.81          5.34         0.91 o                         
   2  -7  10          6.22          5.60         1.06 o                         
   3  -7  10          3.28          2.19         0.72 o                         
  -3  -6  10         30.53         32.78         2.19 o                         
  -2  -6  10         33.55         42.10         1.63 o                         
  -1  -6  10         17.04         17.91         0.96 o                         
   0  -6  10          0.15         -0.58         0.58 o                         
   1  -6  10         17.13         18.80         1.14 o                         
   2  -6  10         23.30         25.97         1.55 o                         
   3  -6  10          0.14         -0.62         0.62 o                         
   4  -6  10          5.11          3.73         0.75 o                         
   5  -6  10          9.39          9.76         0.69 o                         
  -4  -5  10         15.78         14.73         1.19 o                         
  -3  -5  10         22.49         25.99         1.56 o                         
  -2  -5  10         24.34         28.39         1.20 o                         
  -1  -5  10         24.53         26.77         1.14 o                         
   0  -5  10         79.66         89.38         3.54 o                         
   1  -5  10         19.22         19.68         1.12 o                         
   2  -5  10         19.23         19.83         1.43 o                         
   3  -5  10          8.52          6.85         0.51 o                         
   4  -5  10          0.19         -0.30         0.38 o                         
   5  -5  10         12.15         13.12         0.78 o                         
   6  -5  10         25.46         29.74         1.23 o                         
  -5  -4  10          9.17          7.39         0.93 o                         
  -4  -4  10          8.43          7.52         0.89 o                         
  -3  -4  10          7.86          9.59         1.21 o                         
  -2  -4  10         74.85         85.56         1.89 o                         
  -1  -4  10         28.13         31.71         0.96 o                         
   0  -4  10         10.83          8.26         0.70 o                         
   1  -4  10          6.68          5.38         0.68 o                         
   2  -4  10         10.50         12.63         0.96 o                         
   3  -4  10         10.02         10.36         0.60 o                         
   4  -4  10        104.04        105.49         1.86 o                         
   5  -4  10         52.94         51.41         1.25 o                         
   6  -4  10         32.15         31.06         1.17 o                         
   7  -4  10         11.23          7.65         0.76 o                         
  -5  -3  10         10.02          9.12         0.98 o                         
  -4  -3  10         29.32         37.40         2.68 o                         
  -3  -3  10         33.30         36.14         1.82 o                         
  -2  -3  10         23.80         26.44         1.49 o                         
  -1  -3  10          0.28         -0.38         0.38 o                         
   0  -3  10          5.09          2.95         0.70 o                         
   1  -3  10          0.28         -0.13         0.37 o                         
   2  -3  10          5.71          6.25         0.94 o                         
   3  -3  10         36.94         39.18         1.08 o                         
   4  -3  10          8.52          8.90         0.54 o                         
   5  -3  10         52.07         59.22         1.31 o                         
   6  -3  10         70.73         74.77         2.01 o                         
   7  -3  10         27.40         37.85         1.86 o                         
  -6  -2  10         13.91         13.60         3.54 o                         
  -5  -2  10         40.57         48.15         1.84 o                         
  -4  -2  10         18.36         21.16         1.68 o                         
  -3  -2  10          3.06          3.59         0.71 o                         
  -2  -2  10         47.14         45.55         1.28 o                         
  -1  -2  10        117.03        118.10         2.07 o                         
   0  -2  10        108.27        107.57         1.89 o                         
   1  -2  10         50.01         47.33         0.96 o                         
   2  -2  10         12.66         12.74         0.57 o                         
   3  -2  10         49.74         53.22         1.05 o                         
   4  -2  10         20.90         20.54         0.89 o                         
   5  -2  10         92.71         94.19         1.81 o                         
   6  -2  10         80.49         83.06         1.81 o                         
   7  -2  10         77.15         79.45         2.70 o                         
   8  -2  10          5.97          5.92         0.72 o                         
  -6  -1  10         34.58         38.25         5.12 o                         
  -5  -1  10         74.86         87.60         2.40 o                         
  -4  -1  10         21.88         23.16         1.11 o                         
  -3  -1  10         31.24         31.68         1.06 o                         
  -2  -1  10         32.40         31.22         0.86 o                         
  -1  -1  10        129.50        127.49         1.99 o                         
   0  -1  10         40.00         36.83         0.84 o                         
   1  -1  10         83.09         88.18         1.31 o                         
   2  -1  10         77.86         78.22         1.25 o                         
   3  -1  10        238.12        231.91         2.80 o                         
   4  -1  10        141.21        145.18         2.31 o                         
   5  -1  10        102.65         97.38         2.19 o                         
   6  -1  10        313.86        330.09         5.36 o                         
   7  -1  10        176.50        171.07         3.58 o                         
   8  -1  10         45.46         50.64         2.05 o                         
  -6   0  10         54.87         65.24         2.99 o                         
  -5   0  10         82.24         95.51         2.86 o                         
  -4   0  10         76.04         75.65         1.66 o                         
  -3   0  10         53.44         50.77         1.05 o                         
  -2   0  10          7.45          6.17         0.32 o                         
  -1   0  10        204.68        202.76         2.48 o                         
   0   0  10         88.31         90.42         1.72 o                         
   1   0  10          8.67          6.65         0.37 o                         
   2   0  10        194.14        185.18         2.43 o                         
   3   0  10        351.14        360.39         4.76 o                         
   4   0  10          0.38          0.45         0.29 o                         
   5   0  10        158.68        159.39         2.29 o                         
   6   0  10        312.61        320.60         4.25 o                         
   7   0  10         28.19         25.57         0.92 o                         
   8   0  10         48.13         51.78         1.27 o                         
   9   0  10          5.03          4.47         0.93 o                         
  -6   1  10          3.05          3.58         0.63 o                         
  -5   1  10         22.19         21.76         0.97 o                         
  -4   1  10         11.82         11.88         1.01 o                         
  -3   1  10          4.64          5.52         0.42 o                         
  -2   1  10         83.22         78.41         1.18 o                         
  -1   1  10         40.16         31.24         0.72 o                         
   0   1  10          4.28          3.72         0.30 o                         
   1   1  10         66.30         70.10         1.01 o                         
   2   1  10        559.96        557.14         6.41 o                         
   3   1  10         50.30         50.71         0.91 o                         
   4   1  10        139.68        136.89         1.83 o                         
   5   1  10         35.56         34.56         0.80 o                         
   6   1  10          9.75         10.14         0.48 o                         
   7   1  10        131.10        140.91         2.80 o                         
   8   1  10         76.32         75.59         1.96 o                         
   9   1  10         72.45         81.06         2.98 o                         
  -6   2  10          0.09         -0.28         0.52 o                         
  -5   2  10          1.73          1.45         0.47 o                         
  -4   2  10         51.34         53.29         1.13 o                         
  -3   2  10         53.84         52.76         1.19 o                         
  -2   2  10         14.62          8.79         0.40 o                         
  -1   2  10         17.90         17.77         0.89 o                         
   0   2  10        110.59        114.35         1.48 o                         
   1   2  10        210.17        213.60         2.57 o                         
   2   2  10        169.00        168.74         1.92 o                         
   3   2  10          3.73          4.73         0.35 o                         
   4   2  10         74.21         65.58         1.02 o                         
   5   2  10          0.65          1.40         0.28 o                         
   6   2  10         23.98         26.47         0.85 o                         
   7   2  10         26.99         28.44         0.90 o                         
   8   2  10         98.52        102.16         7.72 o                         
   9   2  10         40.18         45.65         3.35 o                         
  -6   3  10          0.10          0.41         0.49 o                         
  -5   3  10         17.34         16.52         1.32 o                         
  -4   3  10         36.29         36.94         1.19 o                         
  -3   3  10         50.36         47.35         1.03 o                         
  -2   3  10         85.69         85.88         1.25 o                         
  -1   3  10          0.44          1.19         0.26 o                         
   0   3  10        110.21         97.90         2.27 o                         
   1   3  10          2.53          2.39         0.30 o                         
   2   3  10        304.30        288.35         3.12 o                         
   3   3  10        174.67        168.12         1.85 o                         
   4   3  10        742.78        738.30         7.88 o                         
   5   3  10        148.15        168.74         2.31 o                         
   6   3  10        123.92        120.91         2.09 o                         
   7   3  10        289.40        297.46         5.62 o                         
   8   3  10         24.54         23.31         1.19 o                         
   9   3  10         21.35         23.29         1.86 o                         
  -6   4  10          3.15          1.43         0.60 o                         
  -5   4  10         18.01         17.18         0.90 o                         
  -4   4  10        160.52        155.20         2.63 o                         
  -3   4  10        145.74        134.98         2.12 o                         
  -2   4  10          6.53          7.97         0.64 o                         
  -1   4  10         39.88         37.01         0.82 o                         
   0   4  10        102.56        105.48         1.41 o                         
   1   4  10        509.80        476.50         5.67 o                         
   2   4  10         20.89         20.02         0.45 o                         
   3   4  10        170.36        173.67         1.84 o                         
   4   4  10         52.41         55.94         0.85 o                         
   5   4  10          1.56          2.89         0.26 o                         
   6   4  10         46.34         41.89         0.99 o                         
   7   4  10         80.27         78.11         3.87 o                         
   8   4  10         43.89         48.62         1.64 o                         
   9   4  10         32.72         36.34         2.24 o                         
  -5   5  10         19.36         18.09         1.76 o                         
  -4   5  10         14.65         16.44         1.09 o                         
  -3   5  10         54.78         45.58         2.21 o                         
  -2   5  10         40.42         26.84         0.83 o                         
  -1   5  10         22.57         23.21         0.96 o                         
   0   5  10         10.11          7.91         0.44 o                         
   1   5  10         14.33         14.39         0.49 o                         
   2   5  10         76.14         76.87         0.99 o                         
   3   5  10        173.70        174.14         1.86 o                         
   4   5  10         96.58        103.17         1.29 o                         
   5   5  10        147.14        126.96         1.80 o                         
   6   5  10        231.87        210.92         3.08 o                         
   7   5  10         70.54         68.21         1.63 o                         
   8   5  10          8.05          6.29         0.59 o                         
   9   5  10         50.04         61.95         2.06 o                         
  -5   6  10          5.31          5.45         1.07 o                         
  -4   6  10          3.99          4.87         0.63 o                         
  -3   6  10          0.27         -0.22         0.40 o                         
  -2   6  10         13.34         16.23         0.95 o                         
  -1   6  10          7.26          6.43         0.48 o                         
   0   6  10          0.50          0.55         0.62 o                         
   1   6  10        119.06        121.81         1.91 o                         
   2   6  10         23.18         21.63         0.84 o                         
   3   6  10         54.62         49.01         1.04 o                         
   4   6  10         33.06         26.94         0.67 o                         
   5   6  10        365.71        309.28         3.84 o                         
   6   6  10         53.84         52.11         1.57 o                         
   7   6  10        221.88        206.49         3.51 o                         
   8   6  10          0.64         -0.29         0.50 o                         
   9   6  10          2.46          2.30         0.72 o                         
  -5   7  10         10.74         11.71         0.93 o                         
  -4   7  10         16.73         17.15         1.01 o                         
  -3   7  10         39.35         38.22         1.49 o                         
  -2   7  10          1.57          0.99         0.43 o                         
  -1   7  10         41.44         45.58         1.70 o                         
   0   7  10        102.33        101.80         1.70 o                         
   1   7  10        507.31        487.97         6.82 o                         
   2   7  10        171.86        162.96         2.24 o                         
   3   7  10        145.69        139.73         2.02 o                         
   4   7  10        274.89        247.35         3.17 o                         
   5   7  10        383.76        351.06         5.11 o                         
   6   7  10        123.12        111.48         2.53 o                         
   7   7  10         88.12         78.17         1.73 o                         
   8   7  10        116.15        112.24         2.30 o                         
   9   7  10         38.92         38.12         1.61 o                         
  -4   8  10         22.56         18.23         2.28 o                         
  -3   8  10        128.06        124.28         3.82 o                         
  -2   8  10         51.37         51.41         2.06 o                         
  -1   8  10         18.73         16.55         1.31 o                         
   0   8  10         89.44         87.66         1.72 o                         
   1   8  10        339.56        346.21         5.22 o                         
   2   8  10         26.65         24.44         0.87 o                         
   3   8  10        238.39        234.14         3.65 o                         
   4   8  10        334.78        318.35         4.47 o                         
   5   8  10          5.34          4.92         0.63 o                         
   6   8  10         27.44         29.70         1.22 o                         
   7   8  10         11.74         11.75         0.66 o                         
   8   8  10        192.97        203.56         3.55 o                         
   9   8  10         85.70        108.82         2.98 o                         
  -3   9  10         34.50         36.97         2.04 o                         
  -2   9  10          0.23          0.37         0.57 o                         
  -1   9  10          0.24          1.02         0.66 o                         
   0   9  10         42.41         44.09         1.72 o                         
   1   9  10         84.92         93.93         3.33 o                         
   2   9  10        230.79        220.78         7.91 o                         
   3   9  10        105.26        103.12         2.50 o                         
   4   9  10        148.17        142.03         2.35 o                         
   5   9  10        139.96        143.11         2.60 o                         
   6   9  10          2.89          2.86         0.59 o                         
   7   9  10         55.55         55.10         1.83 o                         
   8   9  10        166.75        174.97         3.15 o                         
  -3  10  10         28.49         32.80         2.98 o                         
  -2  10  10         24.45         25.91         1.70 o                         
  -1  10  10          2.63          2.84         0.85 o                         
   0  10  10         32.79         31.65         1.71 o                         
   1  10  10          0.60         -0.37         0.54 o                         
   2  10  10         15.62         12.77         0.86 o                         
   3  10  10          0.96          1.38         0.50 o                         
   4  10  10        147.59        151.25         3.34 o                         
   5  10  10         15.76         16.04         0.98 o                         
   6  10  10        161.09        156.15         3.25 o                         
   7  10  10         60.96         60.05         2.54 o                         
  -1  11  10         17.17         16.89         1.58 o                         
   0  11  10          9.03         10.63         0.93 o                         
   1  11  10         12.21         14.76         0.97 o                         
   2  11  10        105.47        109.13         2.42 o                         
   3  11  10         87.22         82.09         2.25 o                         
   4  11  10        108.48        110.11         2.27 o                         
   5  11  10        202.62        190.70         4.74 o                         
   6  11  10         32.26         24.36         1.56 o                         
   7  11  10          0.74          0.76         1.02 o                         
   0  12  10         37.08         38.69         1.84 o                         
   1  12  10         36.47         37.71         1.68 o                         
   2  12  10         62.90         66.65         1.91 o                         
   3  12  10         20.64         18.92         0.94 o                         
   4  12  10         81.80         85.73         2.76 o                         
   5  12  10        172.50        164.20         4.15 o                         
  -1  -6  11         15.36         16.16         1.24 o                         
   0  -6  11          1.60         -0.02         0.71 o                         
   1  -6  11          4.92          5.36         1.06 o                         
   2  -6  11         36.42         40.04         1.80 o                         
   3  -6  11         30.93         38.54         2.04 o                         
  -3  -5  11         16.62         19.34         1.68 o                         
  -2  -5  11         14.48         16.01         1.49 o                         
  -1  -5  11          2.33          1.76         0.68 o                         
   0  -5  11         18.72         21.22         1.79 o                         
   1  -5  11          8.37          8.17         0.82 o                         
   2  -5  11          8.82         10.11         0.82 o                         
   3  -5  11         19.99         18.73         1.24 o                         
   4  -5  11          5.02          4.69         0.53 o                         
   5  -5  11         25.04         29.23         1.22 o                         
  -4  -4  11          8.74         10.55         1.58 o                         
  -3  -4  11          1.20          0.34         0.72 o                         
  -2  -4  11         36.01         39.46         1.91 o                         
  -1  -4  11         73.12         81.83         2.04 o                         
   0  -4  11         23.48         25.15         1.67 o                         
   1  -4  11         10.55         10.99         0.75 o                         
   2  -4  11         35.14         36.17         2.06 o                         
   3  -4  11         13.79         17.38         0.97 o                         
   4  -4  11         84.29         89.62         1.93 o                         
   5  -4  11         67.18         71.42         2.37 o                         
   6  -4  11         22.20         19.66         1.49 o                         
  -4  -3  11         14.09         16.47         1.30 o                         
  -3  -3  11          7.87          7.51         0.85 o                         
  -2  -3  11          3.14          3.21         0.96 o                         
  -1  -3  11          0.85          0.75         0.43 o                         
   0  -3  11          1.71          1.37         0.46 o                         
   1  -3  11          0.35         -0.53         0.53 o                         
   2  -3  11         11.65         11.38         0.66 o                         
   3  -3  11        157.85        162.63         2.64 o                         
   4  -3  11         47.59         50.34         1.29 o                         
   5  -3  11         59.34         68.43         1.60 o                         
   6  -3  11        108.92        119.42         2.41 o                         
   7  -3  11         54.54         66.23         2.01 o                         
  -5  -2  11         26.60         33.11         2.70 o                         
  -4  -2  11         10.38          9.75         1.21 o                         
  -3  -2  11          0.11         -0.83         0.83 o                         
  -2  -2  11         14.43         12.64         1.15 o                         
  -1  -2  11         75.21         79.05         1.82 o                         
   0  -2  11        133.36        146.32         3.28 o                         
   1  -2  11         73.67         74.35         1.29 o                         
   2  -2  11        195.32        203.08         3.38 o                         
   3  -2  11        101.03        101.88         1.78 o                         
   4  -2  11          0.27          0.54         0.59 o                         
   5  -2  11         48.55         52.90         1.21 o                         
   6  -2  11         59.34         68.74         1.64 o                         
   7  -2  11         57.64         61.45         1.96 o                         
  -5  -1  11          2.54          2.42         0.79 o                         
  -4  -1  11          2.05          3.11         0.79 o                         
  -3  -1  11          3.56          3.82         0.60 o                         
  -2  -1  11         30.13         28.47         1.14 o                         
  -1  -1  11         79.26         84.84         1.57 o                         
   0  -1  11         18.81         17.27         0.64 o                         
   1  -1  11        110.63        116.97         1.89 o                         
   2  -1  11        307.00        316.11         4.37 o                         
   3  -1  11         89.37         96.77         2.44 o                         
   4  -1  11        122.85        118.64         2.06 o                         
   5  -1  11        112.90        116.63         2.11 o                         
   6  -1  11         79.80         81.59         1.78 o                         
   7  -1  11         92.93        105.90         2.80 o                         
   8  -1  11         74.82         79.54         2.89 o                         
  -5   0  11          5.78          4.91         0.71 o                         
  -4   0  11         58.22         61.81         1.40 o                         
  -3   0  11         69.83         72.80         1.54 o                         
  -2   0  11         34.92         35.09         1.01 o                         
  -1   0  11         22.57         23.66         0.67 o                         
   0   0  11         28.07         30.27         2.34 o                         
   1   0  11        142.72        150.14         2.46 o                         
   2   0  11         18.03         15.69         0.78 o                         
   3   0  11         70.55         71.65         1.49 o                         
   4   0  11         23.46         23.46         1.01 o                         
   5   0  11         17.62         19.17         0.88 o                         
   6   0  11         15.44         14.08         1.86 o                         
   7   0  11         10.80         10.39         0.93 o                         
   8   0  11          6.10          5.32         0.65 o                         
  -5   1  11         16.43         15.99         0.86 o                         
  -4   1  11         24.48         26.59         0.98 o                         
  -3   1  11         17.01         16.58         0.70 o                         
  -2   1  11          1.68          1.55         0.32 o                         
  -1   1  11          4.75          2.06         0.29 o                         
   0   1  11          3.30          1.55         0.35 o                         
   1   1  11         15.58         13.97         0.62 o                         
   2   1  11        109.45        108.23         1.80 o                         
   3   1  11         24.41         24.41         0.94 o                         
   4   1  11        279.24        286.81         4.03 o                         
   5   1  11          2.76          1.77         0.32 o                         
   6   1  11          0.46         -0.23         0.45 o                         
   7   1  11         71.96         73.02         1.51 o                         
   8   1  11         22.92         27.34         0.98 o                         
   9   1  11         15.99         15.64         2.98 o                         
  -5   2  11          7.44          8.90         0.98 o                         
  -4   2  11         13.43         12.06         0.70 o                         
  -3   2  11         24.28         24.73         0.93 o                         
  -2   2  11         60.54         48.92         0.99 o                         
  -1   2  11         15.55         14.62         0.54 o                         
   0   2  11         51.26         47.90         0.94 o                         
   1   2  11         97.88         87.44         1.37 o                         
   2   2  11          4.39          3.74         0.32 o                         
   3   2  11        248.43        246.28         3.56 o                         
   4   2  11          5.28          5.09         0.39 o                         
   5   2  11         57.12         54.82         1.10 o                         
   6   2  11        122.70        121.47         2.08 o                         
   7   2  11          0.88          0.69         0.38 o                         
   8   2  11         45.79         48.72         3.45 o                         
   9   2  11          1.59          0.84         0.66 o                         
  -5   3  11         13.71         12.83         0.76 o                         
  -4   3  11          1.37          1.22         0.47 o                         
  -3   3  11         37.26         27.84         0.88 o                         
  -2   3  11          0.36         -0.34         0.34 o                         
  -1   3  11         43.99         41.19         0.84 o                         
   0   3  11          7.95         10.08         0.43 o                         
   1   3  11          3.26          3.94         0.31 o                         
   2   3  11        111.25        107.15         1.63 o                         
   3   3  11        175.78        173.24         2.49 o                         
   4   3  11        395.38        383.34         4.97 o                         
   5   3  11        627.66        588.59         6.85 o                         
   6   3  11        320.92        307.32         4.60 o                         
   7   3  11        129.55        124.72         2.81 o                         
   8   3  11          4.00          2.98         1.21 o                         
   9   3  11         52.48         59.19         3.73 o                         
  -5   4  11          6.20          5.44         0.68 o                         
  -4   4  11         34.78         34.18         1.74 o                         
  -3   4  11         46.65         43.69         1.95 o                         
  -2   4  11         78.80         78.37         1.41 o                         
  -1   4  11         53.95         52.33         1.07 o                         
   0   4  11        101.46         94.39         1.36 o                         
   1   4  11         43.72         42.25         1.44 o                         
   2   4  11        375.11        377.16         5.08 o                         
   3   4  11        120.82        111.35         1.67 o                         
   4   4  11        291.27        270.46         3.66 o                         
   5   4  11        209.14        189.27         2.65 o                         
   6   4  11         60.21         50.18         1.56 o                         
   7   4  11         84.51         82.90         2.10 o                         
   8   4  11          3.86          2.19         0.58 o                         
   9   4  11         23.32         24.63         1.72 o                         
  -5   5  11         15.49         12.62         1.07 o                         
  -4   5  11         17.95         18.16         0.95 o                         
  -3   5  11          1.85          4.63         0.75 o                         
  -2   5  11          2.63          1.96         0.44 o                         
  -1   5  11          8.80          8.28         0.70 o                         
   0   5  11        195.50        190.43         2.72 o                         
   1   5  11        743.87        728.48         9.48 o                         
   2   5  11        181.41        171.18         3.52 o                         
   3   5  11        105.39         98.16         1.31 o                         
   4   5  11        161.33        148.00         1.82 o                         
   5   5  11         77.86         70.22         1.27 o                         
   6   5  11         18.66         17.65         0.76 o                         
   7   5  11         37.16         38.22         1.43 o                         
   8   5  11         18.83         14.62         1.27 o                         
   9   5  11         17.65         19.21         1.32 o                         
  -4   6  11          6.31          9.20         0.94 o                         
  -3   6  11         10.36          7.57         0.60 o                         
  -2   6  11         12.70         13.19         1.20 o                         
  -1   6  11          0.76          0.62         0.37 o                         
   0   6  11        143.94        141.07         3.95 o                         
   1   6  11        130.75        127.61         2.60 o                         
   2   6  11          8.93          8.16         0.41 o                         
   3   6  11        104.23         99.25         1.24 o                         
   4   6  11         93.80         85.34         1.33 o                         
   5   6  11         38.95         39.99         0.88 o                         
   6   6  11          7.42          5.61         0.52 o                         
   7   6  11         86.14         80.59         1.80 o                         
   8   6  11         60.88         63.90         1.67 o                         
   9   6  11         31.95         36.83         1.58 o                         
  -4   7  11         20.77         18.46         3.26 o                         
  -3   7  11         32.61         31.22         1.22 o                         
  -2   7  11          1.88          2.21         0.62 o                         
  -1   7  11          0.23         -0.40         0.40 o                         
   0   7  11         28.16         28.73         1.18 o                         
   1   7  11         37.34         36.51         1.40 o                         
   2   7  11        121.35        117.98         1.83 o                         
   3   7  11        107.45        105.54         1.63 o                         
   4   7  11        124.78        121.02         1.83 o                         
   5   7  11        107.08        101.92         2.00 o                         
   6   7  11        106.03         93.83         2.10 o                         
   7   7  11         80.04         77.24         1.95 o                         
   8   7  11        125.90        130.28         2.55 o                         
   9   7  11         51.61         52.52         1.81 o                         
  -3   8  11         56.39         54.14         2.70 o                         
  -2   8  11         47.39         46.40         2.98 o                         
  -1   8  11         19.72         18.88         2.98 o                         
   0   8  11         31.08         34.12         1.64 o                         
   1   8  11        196.35        201.41         6.15 o                         
   2   8  11          3.52          2.50         0.48 o                         
   3   8  11        209.68        198.29         3.03 o                         
   4   8  11        296.80        280.52         4.07 o                         
   5   8  11        118.68        113.76         1.97 o                         
   6   8  11         12.41         13.76         0.79 o                         
   7   8  11         29.17         25.35         1.14 o                         
   8   8  11         46.01         48.17         1.45 o                         
  -3   9  11         47.83         60.43         2.50 o                         
  -2   9  11          2.66          2.80         1.30 o                         
  -1   9  11         27.44         28.23         1.71 o                         
   0   9  11         41.85         40.90         2.42 o                         
   1   9  11         54.05         58.17         1.72 o                         
   2   9  11        225.55        223.38         5.08 o                         
   3   9  11        253.06        242.97         4.78 o                         
   4   9  11         50.11         50.36         1.25 o                         
   5   9  11        182.17        173.64         3.07 o                         
   6   9  11         26.26         22.31         1.17 o                         
   7   9  11          0.46          0.42         0.55 o                         
   8   9  11         64.79         64.78         1.70 o                         
  -2  10  11          8.35          6.52         1.49 o                         
  -1  10  11         28.98         29.19         1.86 o                         
   0  10  11         35.34         44.13         2.11 o                         
   1  10  11         63.94         63.82         2.57 o                         
   2  10  11          6.34          5.89         0.69 o                         
   3  10  11         15.10         13.07         0.75 o                         
   4  10  11        152.57        153.84         2.52 o                         
   5  10  11         93.44         86.50         2.45 o                         
   6  10  11        120.80        112.37         2.33 o                         
   7  10  11         13.78         15.67         1.10 o                         
  -1  11  11         27.64         28.58         2.98 o                         
   0  11  11          1.87          0.73         0.85 o                         
   1  11  11          1.69          1.88         0.71 o                         
   2  11  11         21.18         22.65         1.19 o                         
   3  11  11         25.93         25.20         1.45 o                         
   4  11  11         80.17         84.12         1.77 o                         
   5  11  11         67.19         65.39         1.69 o                         
   6  11  11         21.06         21.75         1.70 o                         
   1  12  11         79.03         83.63         2.83 o                         
   2  12  11        148.95        159.48         7.65 o                         
   3  12  11         54.02         61.27         1.71 o                         
   4  12  11         23.67         21.92         1.12 o                         
  -1  -5  12          2.32          2.34         0.65 o                         
   0  -5  12         23.88         28.43         1.31 o                         
   1  -5  12         28.08         30.40         1.37 o                         
   2  -5  12         16.06         16.38         1.07 o                         
   3  -5  12         49.18         55.15         1.90 o                         
  -2  -4  12         10.06          9.88         1.27 o                         
  -1  -4  12         95.12        115.11         2.54 o                         
   0  -4  12         81.87         93.58         2.24 o                         
   1  -4  12         29.14         29.30         1.47 o                         
   2  -4  12         87.39        104.09         3.15 o                         
   3  -4  12         31.74         36.78         1.16 o                         
   4  -4  12         16.71         20.52         1.08 o                         
   5  -4  12         22.16         20.93         0.98 o                         
  -3  -3  12          3.49          4.32         0.85 o                         
  -2  -3  12          6.74          4.82         0.85 o                         
  -1  -3  12          1.43          0.71         0.57 o                         
   0  -3  12          0.33         -0.05         0.59 o                         
   1  -3  12          2.61          2.83         0.57 o                         
   2  -3  12         62.77         71.24         1.65 o                         
   3  -3  12         59.69         63.79         1.57 o                         
   4  -3  12         19.05         18.01         0.91 o                         
   5  -3  12         12.28         12.24         0.75 o                         
   6  -3  12         20.45         24.03         1.17 o                         
  -4  -2  12         15.98         20.47         2.89 o                         
  -3  -2  12          0.89         -0.66         0.66 o                         
  -2  -2  12          2.54          1.90         0.72 o                         
  -1  -2  12          2.24          1.89         0.58 o                         
   0  -2  12          8.59          8.86         0.71 o                         
   1  -2  12         36.56         38.42         1.07 o                         
   2  -2  12         33.92         35.96         1.04 o                         
   3  -2  12          0.20         -0.43         0.43 o                         
   4  -2  12          0.44         -0.29         0.42 o                         
   5  -2  12          1.03          2.15         0.47 o                         
   6  -2  12          0.16         -0.49         0.49 o                         
   7  -2  12         30.97         38.41         1.61 o                         
  -4  -1  12          4.38          5.97         0.92 o                         
  -3  -1  12          3.82          5.49         0.85 o                         
  -2  -1  12          7.90          8.43         0.90 o                         
  -1  -1  12          5.59          5.47         0.41 o                         
   0  -1  12          9.99         10.69         0.75 o                         
   1  -1  12         14.99         14.34         0.66 o                         
   2  -1  12          2.19          1.35         0.35 o                         
   3  -1  12         19.69         20.13         0.86 o                         
   4  -1  12         71.48         71.63         2.11 o                         
   5  -1  12         12.48         12.31         0.66 o                         
   6  -1  12          4.29          3.04         0.54 o                         
   7  -1  12         36.57         38.50         1.56 o                         
  -4   0  12         20.17         18.53         2.70 o                         
  -3   0  12         18.07         16.93         1.18 o                         
  -2   0  12          1.13          0.15         0.40 o                         
  -1   0  12          1.34          1.19         0.37 o                         
   0   0  12         37.23         39.55         1.09 o                         
   1   0  12          0.26         -0.12         0.35 o                         
   2   0  12          2.28          0.90         0.34 o                         
   3   0  12        319.03        334.66         5.34 o                         
   4   0  12         83.41         86.19         1.65 o                         
   5   0  12         23.07         24.23         1.01 o                         
   6   0  12         50.02         50.32         1.50 o                         
   7   0  12         19.89         18.47         1.30 o                         
   8   0  12          0.71         -0.58         0.58 o                         
  -4   1  12         11.80         10.32         0.70 o                         
  -3   1  12          0.67         -0.37         0.37 o                         
  -2   1  12          0.15         -0.37         0.37 o                         
  -1   1  12         38.63         37.51         1.03 o                         
   0   1  12          1.13          0.94         0.37 o                         
   1   1  12          9.32          6.79         0.89 o                         
   2   1  12         59.17         61.38         1.23 o                         
   3   1  12        149.27        147.36         2.39 o                         
   4   1  12        139.04        139.12         2.24 o                         
   5   1  12        162.94        157.43         4.97 o                         
   6   1  12         11.56          8.17         0.84 o                         
   7   1  12         21.34         24.98         1.77 o                         
   8   1  12          0.40          0.28         0.48 o                         
  -4   2  12          0.29         -0.47         0.47 o                         
  -3   2  12          4.58          4.49         0.49 o                         
  -2   2  12          0.52         -0.12         0.32 o                         
  -1   2  12         33.05         32.57         0.78 o                         
   0   2  12         83.83         83.38         1.36 o                         
   1   2  12        121.65        122.33         1.99 o                         
   2   2  12        153.32        146.48         2.33 o                         
   3   2  12        139.74        138.64         2.22 o                         
   4   2  12         65.25         62.09         1.45 o                         
   5   2  12          3.43          2.07         0.38 o                         
   6   2  12         42.41         43.31         1.29 o                         
   7   2  12          8.38          8.32         0.53 o                         
   8   2  12          6.80          5.59         0.89 o                         
  -4   3  12          1.90          1.80         0.50 o                         
  -3   3  12          0.91          0.73         0.41 o                         
  -2   3  12          9.39          8.68         0.56 o                         
  -1   3  12         95.03         90.10         2.39 o                         
   0   3  12        160.65        153.25         1.99 o                         
   1   3  12        366.71        368.63         5.20 o                         
   2   3  12        113.10        108.10         1.61 o                         
   3   3  12         27.45         24.10         0.88 o                         
   4   3  12        137.04        130.50         2.24 o                         
   5   3  12         98.53         92.24         1.53 o                         
   6   3  12         52.98         50.89         1.22 o                         
   7   3  12         42.05         43.73         1.48 o                         
   8   3  12         13.09         13.43         2.42 o                         
   9   3  12          3.09          0.19         7.27 o                         
  -4   4  12          9.85          8.72         0.74 o                         
  -3   4  12         72.23         66.64         1.62 o                         
  -2   4  12         33.06         29.28         0.92 o                         
  -1   4  12         21.33         19.11         0.68 o                         
   0   4  12        131.75        136.69         1.79 o                         
   1   4  12         78.81         76.70         1.28 o                         
   2   4  12        105.09        101.39         1.72 o                         
   3   4  12        132.81        130.96         2.26 o                         
   4   4  12        238.75        237.71         3.79 o                         
   5   4  12         66.28         62.74         1.20 o                         
   6   4  12         74.66         78.19         2.01 o                         
   7   4  12         23.32         23.77         1.25 o                         
   8   4  12         79.62         81.00         2.23 o                         
   9   4  12         71.17         83.55         2.28 o                         
  -4   5  12         37.03         30.94         1.84 o                         
  -3   5  12         24.64         25.92         1.13 o                         
  -2   5  12         10.32         11.68         0.71 o                         
  -1   5  12          0.33          0.08         0.34 o                         
   0   5  12         62.62         60.96         1.39 o                         
   1   5  12        157.70        152.29         2.50 o                         
   2   5  12        155.46        150.79         2.35 o                         
   3   5  12         12.06         12.11         0.58 o                         
   4   5  12         80.37         74.28         1.31 o                         
   5   5  12          2.82          2.25         0.46 o                         
   6   5  12          3.61          3.14         0.58 o                         
   7   5  12         21.36         20.79         1.25 o                         
   8   5  12        156.68        171.39         5.22 o                         
   9   5  12         38.87         40.06         2.42 o                         
  -4   6  12          0.67         -0.39         0.56 o                         
  -3   6  12          2.79          5.24         0.97 o                         
  -2   6  12         16.37         17.63         0.99 o                         
  -1   6  12          0.19         -0.21         0.39 o                         
   0   6  12        100.58         96.84         1.74 o                         
   1   6  12        132.66        136.50         2.47 o                         
   2   6  12         47.61         42.29         1.06 o                         
   3   6  12         98.62         92.93         1.48 o                         
   4   6  12        123.80        119.53         1.99 o                         
   5   6  12         77.88         76.36         1.67 o                         
   6   6  12          3.81          4.32         0.62 o                         
   7   6  12         18.39         19.48         1.25 o                         
   8   6  12          8.22          5.17         2.05 o                         
  -3   7  12         62.67         69.61         2.39 o                         
  -2   7  12         13.15         11.92         0.93 o                         
  -1   7  12          9.86         10.31         0.66 o                         
   0   7  12         57.37         61.14         1.54 o                         
   1   7  12         16.89         14.52         0.77 o                         
   2   7  12         21.03         19.08         1.11 o                         
   3   7  12        151.10        142.63         2.52 o                         
   4   7  12         62.78         58.91         1.31 o                         
   5   7  12        145.56        137.42         2.23 o                         
   6   7  12         19.34         17.16         0.92 o                         
   7   7  12         30.13         26.63         1.23 o                         
   8   7  12         22.14         24.64         1.38 o                         
  -3   8  12         23.00         26.12         2.24 o                         
  -2   8  12         37.12         32.67         3.17 o                         
  -1   8  12         91.57         84.39         2.70 o                         
   0   8  12         47.35         43.96         1.91 o                         
   1   8  12        114.93        117.67         3.91 o                         
   2   8  12         50.13         48.26         1.98 o                         
   3   8  12         55.88         52.49         1.43 o                         
   4   8  12        174.89        173.94         2.49 o                         
   5   8  12        229.31        212.87         3.20 o                         
   6   8  12         37.58         33.75         1.39 o                         
   7   8  12         22.65         22.47         1.26 o                         
   8   8  12         33.76         35.89         1.61 o                         
  -2   9  12         11.60          8.57         1.49 o                         
  -1   9  12         41.34         44.57         2.33 o                         
   0   9  12         19.96         26.00         5.68 o                         
   1   9  12         38.81         36.95         2.98 o                         
   2   9  12         70.18         65.66         3.26 o                         
   3   9  12         72.45         68.25         1.78 o                         
   4   9  12         28.37         28.23         1.16 o                         
   5   9  12         77.12         75.24         1.99 o                         
   6   9  12          4.71          6.40         0.66 o                         
   7   9  12          9.12         11.50         0.77 o                         
  -1  10  12          2.16          1.82         0.85 o                         
   0  10  12          2.99          2.33         0.92 o                         
   1  10  12        133.57        142.17         3.82 o                         
   2  10  12         47.16         49.62         2.17 o                         
   3  10  12          6.77          8.26         0.77 o                         
   4  10  12         25.11         26.35         1.21 o                         
   5  10  12          1.76          1.79         0.56 o                         
   6  10  12         61.10         62.60         1.71 o                         
   0  11  12          1.41          2.61         1.30 o                         
   1  11  12          9.83         11.79         1.19 o                         
   2  11  12         17.52         20.13         1.24 o                         
   3  11  12          3.41          3.60         0.68 o                         
   4  11  12          9.43          8.88         0.68 o                         
   5  11  12         19.94         17.85         1.03 o                         
   0  -4  13         13.83         14.55         0.96 o                         
   1  -4  13         14.36         16.72         1.00 o                         
   2  -4  13         14.59         15.05         1.09 o                         
   3  -4  13          7.53          6.82         0.62 o                         
  -2  -3  13          6.68          7.98         0.98 o                         
  -1  -3  13          0.45         -0.13         0.65 o                         
   0  -3  13          0.15         -0.57         0.57 o                         
   1  -3  13          3.77          5.51         0.71 o                         
   2  -3  13          2.73          1.89         0.50 o                         
   3  -3  13         12.09         15.13         0.86 o                         
   4  -3  13         45.21         47.32         1.39 o                         
   5  -3  13          0.95          1.01         0.50 o                         
  -2  -2  13         14.56         13.73         1.30 o                         
  -1  -2  13         10.84         10.02         0.99 o                         
   0  -2  13          4.07          4.68         0.80 o                         
   1  -2  13          3.07          1.97         0.42 o                         
   2  -2  13          0.79          1.68         0.40 o                         
   3  -2  13         67.60         68.17         1.49 o                         
   4  -2  13         31.32         41.41         1.32 o                         
   5  -2  13          1.41          1.75         0.52 o                         
   6  -2  13          8.83         10.79         0.83 o                         
  -3  -1  13          0.12         -0.93         0.93 o                         
  -2  -1  13          3.59          3.16         0.85 o                         
  -1  -1  13         64.79         72.66         1.53 o                         
   0  -1  13         73.77         82.48         1.61 o                         
   1  -1  13          1.28          1.13         0.40 o                         
   2  -1  13         58.66         61.82         1.57 o                         
   3  -1  13         82.26         90.39         1.74 o                         
   4  -1  13         43.45         49.35         1.28 o                         
   5  -1  13          8.11          7.52         0.86 o                         
   6  -1  13         18.55         17.74         1.40 o                         
  -3   0  13          4.40          3.57         0.58 o                         
  -2   0  13         19.85         18.49         0.96 o                         
  -1   0  13         55.56         54.65         1.36 o                         
   0   0  13         59.42         63.71         1.48 o                         
   1   0  13         81.87         92.06         1.69 o                         
   2   0  13        134.75        138.96         2.28 o                         
   3   0  13        182.34        203.64         3.82 o                         
   4   0  13         70.75         73.05         1.50 o                         
   5   0  13         62.34         66.36         2.02 o                         
   6   0  13         62.29         61.85         1.85 o                         
   7   0  13         18.28         22.20         1.68 o                         
  -3   1  13          6.47          5.14         0.74 o                         
  -2   1  13         27.51         25.07         1.31 o                         
  -1   1  13         71.09         72.19         3.00 o                         
   0   1  13         60.13         61.82         1.45 o                         
   1   1  13        108.63        105.31         2.21 o                         
   2   1  13         55.82         57.40         1.30 o                         
   3   1  13          8.25          7.51         0.49 o                         
   4   1  13         20.45         21.11         1.13 o                         
   5   1  13         83.69         82.21         2.73 o                         
   6   1  13          2.14          2.40         1.96 o                         
   7   1  13          0.79         -0.54         0.65 o                         
  -4   2  13          0.48          0.34         0.50 o                         
  -3   2  13         15.86         14.59         0.75 o                         
  -2   2  13          2.36          1.92         0.47 o                         
  -1   2  13          2.11          1.64         0.38 o                         
   0   2  13         33.36         31.30         0.89 o                         
   1   2  13         92.32         97.95         1.56 o                         
   2   2  13          5.22          5.22         0.56 o                         
   3   2  13         32.26         31.03         1.04 o                         
   4   2  13         25.47         21.52         0.99 o                         
   5   2  13          1.83          0.67         0.47 o                         
   6   2  13          9.20          9.13         0.76 o                         
   7   2  13         22.08         23.22         1.09 o                         
   8   2  13         64.84         77.68         2.10 o                         
  -4   3  13          4.45          3.69         0.58 o                         
  -3   3  13          1.43          0.53         0.62 o                         
  -2   3  13          1.83          1.92         0.45 o                         
  -1   3  13         26.62         25.65         1.02 o                         
   0   3  13         65.10         67.16         1.74 o                         
   1   3  13        204.06        197.54         2.66 o                         
   2   3  13         28.55         26.04         1.01 o                         
   3   3  13          0.25          0.51         0.69 o                         
   4   3  13          2.12          0.89         0.45 o                         
   5   3  13         10.25          9.74         0.52 o                         
   6   3  13          1.86          1.19         0.38 o                         
   7   3  13         37.36         40.44         1.52 o                         
   8   3  13        110.30        118.09         2.78 o                         
  -3   4  13         39.82         43.59         1.53 o                         
  -2   4  13         34.32         37.48         1.17 o                         
  -1   4  13          4.60          5.99         0.51 o                         
   0   4  13        109.72        106.46         1.86 o                         
   1   4  13         75.68         66.73         3.09 o                         
   2   4  13         41.85         44.00         1.26 o                         
   3   4  13        222.08        211.97         3.56 o                         
   4   4  13        367.92        363.32         5.74 o                         
   5   4  13         74.94         73.38         1.36 o                         
   6   4  13         45.98         42.03         1.29 o                         
   7   4  13         52.75         48.84         1.75 o                         
   8   4  13         15.74         14.91         0.98 o                         
  -3   5  13        132.36        140.22         3.71 o                         
  -2   5  13         37.69         39.11         1.37 o                         
  -1   5  13         31.28         31.83         1.07 o                         
   0   5  13         67.39         69.76         1.46 o                         
   1   5  13         69.73         74.30         1.62 o                         
   2   5  13         88.82         79.65         1.54 o                         
   3   5  13         71.48         69.11         1.53 o                         
   4   5  13         40.74         42.64         0.99 o                         
   5   5  13          2.31          1.69         0.46 o                         
   6   5  13         18.07         13.91         0.89 o                         
   7   5  13          3.31          4.40         0.72 o                         
   8   5  13         90.05         97.64         2.55 o                         
  -3   6  13          7.90          9.04         0.87 o                         
  -2   6  13          8.21          7.59         0.81 o                         
  -1   6  13         47.71         51.34         1.30 o                         
   0   6  13        103.42         98.35         1.86 o                         
   1   6  13         39.43         36.11         1.20 o                         
   2   6  13         53.58         56.12         1.27 o                         
   3   6  13         16.69         15.11         0.70 o                         
   4   6  13         40.32         39.94         1.16 o                         
   5   6  13         95.45         94.96         2.25 o                         
   6   6  13          1.46          1.86         0.84 o                         
   7   6  13          0.28         -0.66         0.66 o                         
   8   6  13         25.92         26.43         1.43 o                         
  -2   7  13         13.82         12.79         1.17 o                         
  -1   7  13         13.23          9.50         1.02 o                         
   0   7  13          3.56          3.02         0.50 o                         
   1   7  13          2.74          1.90         0.63 o                         
   2   7  13         23.67         23.93         1.25 o                         
   3   7  13          4.17          3.92         0.65 o                         
   4   7  13         52.78         52.96         1.23 o                         
   5   7  13         26.61         28.50         1.36 o                         
   6   7  13         18.69         16.02         1.68 o                         
   7   7  13         10.62         11.78         1.49 o                         
   8   7  13          3.11          3.47         0.72 o                         
  -2   8  13         23.89         22.88         1.41 o                         
  -1   8  13          4.80          3.35         0.92 o                         
   0   8  13          0.49          1.14         1.77 o                         
   1   8  13         95.51         91.63         2.44 o                         
   2   8  13         23.36         19.77         1.71 o                         
   3   8  13          6.59          7.26         0.70 o                         
   4   8  13         59.75         58.46         1.33 o                         
   5   8  13         60.54         53.21         1.91 o                         
   6   8  13         28.97         29.56         2.33 o                         
   7   8  13         35.80         32.13         1.96 o                         
  -1   9  13          4.07          2.80         0.92 o                         
   0   9  13         34.87         32.35         2.54 o                         
   1   9  13         81.61         90.92         2.96 o                         
   2   9  13         49.83         53.86         2.80 o                         
   3   9  13         89.95         87.88         2.84 o                         
   4   9  13         47.90         49.53         1.33 o                         
   5   9  13          4.48          4.12         0.84 o                         
   6   9  13          9.14          9.25         0.76 o                         
   7   9  13          2.21          4.17         1.17 o                         
   0  10  13         38.14         46.08         2.55 o                         
   1  10  13        197.50        203.21         4.88 o                         
   2  10  13        113.87        104.48         4.94 o                         
   3  10  13          3.16          4.05         1.00 o                         
   4  10  13          2.51          4.45         0.66 o                         
   5  10  13         10.18          8.42         0.70 o                         
   6  10  13          0.75          1.30         0.60 o                         
   2  11  13          2.47         -0.56         1.30 o                         
   3  11  13          0.57          0.40         1.18 o                         
   4  11  13          2.24          2.18         0.85 o                         
   1  -3  14          3.94          5.98         0.78 o                         
   2  -3  14         15.65         17.36         0.89 o                         
  -1  -2  14          1.90          2.58         0.98 o                         
   0  -2  14          1.81          1.98         0.68 o                         
   1  -2  14          6.14          6.09         0.54 o                         
   2  -2  14         58.15         62.06         1.61 o                         
   3  -2  14         40.30         48.21         1.33 o                         
   4  -2  14         10.05         10.64         0.68 o                         
  -2  -1  14         14.88         11.83         2.61 o                         
  -1  -1  14         40.56         43.12         1.82 o                         
   0  -1  14         55.59         66.33         1.61 o                         
   1  -1  14         55.13         60.44         1.42 o                         
   2  -1  14         13.84         13.43         0.75 o                         
   3  -1  14          2.10          1.27         0.56 o                         
   4  -1  14          2.07          2.61         0.49 o                         
   5  -1  14          5.90          6.08         0.66 o                         
  -2   0  14         16.76         14.49         0.93 o                         
  -1   0  14         16.36         17.73         1.76 o                         
   0   0  14         60.04         67.73         1.49 o                         
   1   0  14         54.64         58.39         1.39 o                         
   2   0  14          3.80          4.65         0.49 o                         
   3   0  14         18.67         19.50         0.83 o                         
   4   0  14         45.18         47.19         1.42 o                         
   5   0  14          9.68          8.36         0.71 o                         
   6   0  14         11.79         13.51         1.21 o                         
  -2   1  14         10.03         10.05         0.86 o                         
  -1   1  14         24.59         24.52         1.17 o                         
   0   1  14         61.22         65.94         1.34 o                         
   1   1  14         40.29         42.17         1.42 o                         
   2   1  14         35.79         39.13         1.34 o                         
   3   1  14         10.85         10.23         0.84 o                         
   4   1  14         11.26         12.76         0.83 o                         
   5   1  14         16.02         18.16         1.30 o                         
   6   1  14          0.67          0.00         0.62 o                         
   7   1  14         19.66         19.79         1.30 o                         
  -2   2  14         22.14         27.65         1.86 o                         
  -1   2  14          0.38          0.04         0.44 o                         
   0   2  14         21.70         24.50         0.87 o                         
   1   2  14         47.00         50.74         1.20 o                         
   2   2  14          6.11          4.99         0.50 o                         
   3   2  14         51.11         57.11         2.04 o                         
   4   2  14         60.12         59.88         1.53 o                         
   5   2  14          0.19         -0.28         0.68 o                         
   6   2  14          7.95          7.05         0.87 o                         
   7   2  14         37.48         41.26         1.72 o                         
  -3   3  14         39.68         43.42         2.98 o                         
  -2   3  14         10.94         12.29         0.83 o                         
  -1   3  14         26.79         25.65         0.98 o                         
   0   3  14         57.88         54.80         1.21 o                         
   1   3  14         64.70         68.45         1.83 o                         
   2   3  14         26.92         25.65         1.10 o                         
   3   3  14         12.13         12.03         0.90 o                         
   4   3  14          8.59          7.93         0.63 o                         
   5   3  14          5.94          6.98         0.63 o                         
   6   3  14          3.38          3.58         0.75 o                         
   7   3  14          8.90          8.39         0.76 o                         
  -2   4  14         10.82          9.24         1.12 o                         
  -1   4  14         27.96         27.52         1.26 o                         
   0   4  14         35.62         37.84         1.29 o                         
   1   4  14         16.82         15.68         0.89 o                         
   2   4  14          3.29          2.12         0.52 o                         
   3   4  14         29.09         27.70         1.12 o                         
   4   4  14        112.15        115.16         2.27 o                         
   5   4  14        155.59        152.55         2.77 o                         
   6   4  14         27.44         27.81         1.02 o                         
   7   4  14          0.81          1.12         0.79 o                         
  -2   5  14          7.81          6.13         0.74 o                         
  -1   5  14         25.46         25.66         1.31 o                         
   0   5  14          0.63          1.23         0.45 o                         
   1   5  14          1.43          1.09         0.45 o                         
   2   5  14         23.58         24.82         1.08 o                         
   3   5  14          4.83          4.34         0.54 o                         
   4   5  14         97.01        102.16         2.11 o                         
   5   5  14         28.97         29.59         0.96 o                         
   6   5  14          2.19          2.61         0.62 o                         
   7   5  14         10.51         10.44         0.89 o                         
  -2   6  14         11.72         11.39         0.83 o                         
  -1   6  14          5.61          4.66         0.68 o                         
   0   6  14          7.90          4.80         0.60 o                         
   1   6  14         47.75         47.22         1.28 o                         
   2   6  14         10.45          9.46         0.60 o                         
   3   6  14          0.87          0.37         0.42 o                         
   4   6  14          3.10          3.79         0.72 o                         
   5   6  14          0.50          0.69         0.46 o                         
   6   6  14          9.19          8.20         1.21 o                         
   7   6  14         12.12         12.47         1.21 o                         
  -1   7  14          1.74          1.13         0.56 o                         
   0   7  14         22.28         21.80         0.98 o                         
   1   7  14         31.94         31.38         1.21 o                         
   2   7  14         15.66         15.34         1.26 o                         
   3   7  14          2.64          2.30         0.68 o                         
   4   7  14         15.71         17.14         0.95 o                         
   5   7  14          2.03          3.65         0.59 o                         
   6   7  14         19.46         16.80         2.70 o                         
   7   7  14          1.81          3.20         0.72 o                         
  -1   8  14          6.57          5.22         1.03 o                         
   0   8  14         21.36         24.15         2.40 o                         
   1   8  14         58.22         65.43         2.04 o                         
   2   8  14         59.87         57.97         1.93 o                         
   3   8  14         10.35         12.08         0.98 o                         
   4   8  14          9.42         10.36         0.68 o                         
   5   8  14         61.86         60.17         2.14 o                         
   6   8  14         28.01         23.67         1.43 o                         
   0   9  14         61.63         70.77         2.24 o                         
   1   9  14         25.50         23.58         1.31 o                         
   2   9  14         16.07         15.25         1.04 o                         
   3   9  14          6.96          6.69         1.01 o                         
   4   9  14         17.62         16.75         1.15 o                         
   5   9  14         32.61         39.00         1.65 o                         
   6   9  14          1.88         -0.19         1.12 o                         
   2  10  14         44.98         50.61         2.37 o                         
   3  10  14         21.97         19.51         1.60 o                         
   4  10  14         26.31         30.91         1.47 o                         
   1  -1  15         12.54         13.02         0.78 o                         
   2  -1  15          7.39          8.81         0.63 o                         
   3  -1  15          0.14         -0.50         0.50 o                         
   0   0  15         25.35         28.87         1.15 o                         
   1   0  15         39.04         48.78         1.43 o                         
   2   0  15          7.23          7.52         0.60 o                         
   3   0  15          5.36          5.69         0.64 o                         
   4   0  15         21.23         21.23         2.02 o                         
   5   0  15          4.77          5.14         0.92 o                         
  -1   1  15          5.11          3.88         0.66 o                         
   0   1  15         39.34         45.51         1.34 o                         
   1   1  15         31.80         36.52         1.23 o                         
   2   1  15         16.66         17.00         0.90 o                         
   3   1  15         23.43         22.55         1.15 o                         
   4   1  15         12.68         13.89         0.81 o                         
   5   1  15         41.27         47.57         1.51 o                         
  -1   2  15          0.24         -0.60         0.60 o                         
   0   2  15          5.04          6.53         0.92 o                         
   1   2  15          0.13         -0.57         0.57 o                         
   2   2  15          1.95          1.33         0.54 o                         
   3   2  15          5.93          5.51         0.66 o                         
   4   2  15         40.14         45.97         1.48 o                         
   5   2  15          9.95         10.54         1.04 o                         
   6   2  15          0.36          0.00         0.72 o                         
  -1   3  15          4.95          5.59         0.79 o                         
   0   3  15          0.15         -0.52         0.52 o                         
   1   3  15          1.64          1.06         0.69 o                         
   2   3  15          2.17          0.77         0.57 o                         
   3   3  15          0.87         -0.49         0.57 o                         
   4   3  15          0.17          0.72         0.54 o                         
   5   3  15         13.18         13.67         1.17 o                         
   6   3  15          0.17          0.19         0.62 o                         
  -1   4  15         12.05         12.77         1.03 o                         
   0   4  15          1.49          0.90         0.60 o                         
   1   4  15         11.81          9.96         1.21 o                         
   2   4  15          0.14         -0.52         0.52 o                         
   3   4  15          0.29         -0.52         0.52 o                         
   4   4  15         13.19         10.55         0.77 o                         
   5   4  15          5.96          3.83         0.63 o                         
   6   4  15          9.02          7.77         1.02 o                         
  -1   5  15          7.54          6.21         0.89 o                         
   0   5  15          1.56          1.04         0.56 o                         
   1   5  15         39.43         45.68         1.53 o                         
   2   5  15         52.40         49.36         1.53 o                         
   3   5  15         27.33         23.69         1.17 o                         
   4   5  15          3.71          2.54         0.56 o                         
   5   5  15         23.07         16.18         1.58 o                         
   6   5  15         68.01         67.30         2.24 o                         
  -1   6  15          8.99         10.25         1.68 o                         
   0   6  15         33.49         38.08         1.26 o                         
   1   6  15         90.31         87.71         2.11 o                         
   2   6  15         11.35         10.33         0.79 o                         
   3   6  15         18.96         17.26         1.11 o                         
   4   6  15         33.08         35.64         1.83 o                         
   5   6  15         19.53         20.37         1.40 o                         
   6   6  15         23.64         28.05         1.77 o                         
   0   7  15         37.88         43.44         1.37 o                         
   1   7  15         11.73         11.73         0.81 o                         
   2   7  15          8.60          9.15         0.86 o                         
   3   7  15          5.99          4.90         0.92 o                         
   4   7  15         21.40         19.79         4.10 o                         
   5   7  15         16.29         16.59         1.18 o                         
   6   7  15          6.58          6.17         1.02 o                         
   1   8  15          0.27         -0.72         0.72 o                         
   2   8  15         10.66         10.75         0.93 o                         
   3   8  15          5.40          5.30         0.92 o                         
   4   8  15         60.95         65.15         1.89 o                         
   5   8  15         24.45         29.97         1.52 o                         
   3   9  15        127.42        125.84         4.19 o                         
   1   2  16          4.21          4.35         0.91 o                         
   2   2  16          4.92          4.76         0.90 o                         
   3   2  16          0.13         -0.11         0.62 o                         
   4   2  16         24.76         25.63         1.46 o                         
   1   3  16         14.29         16.08         1.00 o                         
   2   3  16          9.12          9.14         0.77 o                         
   3   3  16          2.94          1.80         0.56 o                         
   4   3  16          4.49          4.72         0.66 o                         
   1   4  16         46.85         50.09         1.62 o                         
   2   4  16          0.27         -0.05         0.69 o                         
   3   4  16         22.72         18.97         1.20 o                         
   4   4  16          6.29          4.39         0.66 o                         
   5   4  16         30.78         34.95         2.52 o                         
   1   5  16          5.75          5.31         0.68 o                         
   2   5  16         10.85         11.48         0.79 o                         
   3   5  16         27.74         28.47         1.31 o                         
   4   5  16         62.01         62.30         1.73 o                         
   5   5  16        109.47        121.45         3.29 o                         
   2   6  16         15.93         16.77         1.04 o                         
   3   6  16         18.39         18.35         1.04 o                         
   4   6  16         21.00         19.88         2.33 o                         
   3   7  16         35.70         38.83         3.17 o                         
                                                                                
